# Supplementary material for: Anaerobic endosymbiont generates energy for ciliate host by denitrification
Source: Nature. 2021 Mar 3;591(7850):445–50. doi: 10.1038/s41586-021-03297-6 (PMC7969357; doi:10.1038/s41586-021-03297-6)
Supplement: Supplementary file 3 — This file contains Supplementary Table 8, which lists characterized nucleotide transporters used for Extended Data Fig. 9. [file 41586_2021_3297_MOESM3_ESM.xlsx]

## Sheet: Supplementary Table 8
Supplementary Table 8. List of characterized nucleotide transporters used for Extended Data Figure 9.
Accession	Gene	Product	Organism
CAE46506	PamNTT1	ATP/ADP translocase	Ca. Protochlamydia amoebophila
CAF22965	PamNTT2	nucleoside-triphosphate antiporter	Ca. Protochlamydia amoebophila
CAF22964	PamNTT3	UTP/H+ symporter	Ca. Protochlamydia amoebophila
CAF23209	PamNTT4	NAD+/ADP antiporter	Ca. Protochlamydia amoebophila
CAF24067	PamNTT5	GTP+ATP/H+ symporter	Ca. Protochlamydia amoebophila
CAB39534	CtNTT1	ATP/ADP translocase	Chlamydia trachomatis
WP_013942850.1	SnNTT1	ATP/ADP translocase	Simkania negevensis
WP_004599717.1	RpNTT1	ATP/ADP exchange transporter Tlc1	Rickettsia prowazekii
WP_004599439.1	RpNTT2	nucleotide exchange transporter Tlc2	Rickettsia prowazekii
WP_004599498.1	RpNTT3	nucleotide exchange transporter Tlc3	Rickettsia prowazekii
WP_004597746.1	RpNTT4	NTP/NDP exchange transporter Tlc4	Rickettsia prowazekii
WP_004597024.1	RpNTT5	GTP/GDP exchange transporter Tlc5	Rickettsia prowazekii
WP_012778542.1	LaNTT1	NTP/NDP exchange transporter	Liberibacter asiaticus
CAD29686.1	CcNTT	ATP/ADP translocase	Caedimonas varicaedens
AAM80566.1	HoNTT	ATP/ADP translocase	Holospora obtusa
NP_001274794.1	StNTT1	ATP/ADP translocase	Solanum tuberosum
CAC80882.1	GsNTT1	plastidic ATP/ADP transporter	Galdieria sulphuraria
CAA89201.2	AtNTT1	adenine nucleotide transporter	Arabidopsis thaliana
CAA64329.2	AtNTT2	AATP2 protein	Arabidopsis thaliana
