# Supplementary material for: Anaerobic endosymbiont generates energy for ciliate host by denitrification
Source: Nature. 2021 Mar 3;591(7850):445–50. doi: 10.1038/s41586-021-03297-6 (PMC7969357; doi:10.1038/s41586-021-03297-6)
Supplement: Supplementary file 4 — This file contains Supplementary Table 9, which lists the number of genes assigned to COG functional categories encoded in the ‘Ca. A. ciliaticola’ and other genomes presented in Fig. 2c. [file 41586_2021_3297_MOESM4_ESM.xlsx]

## Sheet: Supplementary_Table_9
Supplementary Table 9. List of the number of genes assigned to COG functional categories encoded in the Ca. A. ciliaticola and other genomes presented in Fig. 2c.
		Carsonella ruddii PV	Jakoba libera mitochondrium	Azoamicus ciliaticola	Buchnera aphidicola BCc	Legionella clemsonensis	Caedibacter taeniospiralis
	Accession	AP009180.1	NC_021127	this study	CP000263.1	CP016397	PGGB00000000.1
	Number of CDS	182	84	310	360	2932	1243
	Genome size (bp)	159662	100252	292520	416380	3272100	1316474
	Note	Protein-coding CDS retrieved from GenBank	Protein-coding CDS retrieved from GenBank	norB (COG Q) and nirK (COG P) were manually assigned to COG C	Protein-coding CDS retrieved from GenBank	Protein-coding CDS retrieved from GenBank	Protein-coding CDS derived from annotation using Prokka (see Methods)
COG	Function
J	Translation, ribosomal structure and biogenesis	52	18	96	113	109	97
C	Energy production and conversion	11	22	49	29	45	62
NA	Not in COG	60	37	41	12	181	298
O	Posttranslational modification, protein turnover, chaperones	9	4	22	25	32	54
S	Function unknown	2	0	19	17	62	206
L	Replication, recombination and repair	5	0	14	28	48	76
K	Transcription	5	2	12	20	17	42
P	Inorganic ion transport and metabolism	1	0	11	5	12	46
H	Coenzyme transport and metabolism	0	0	11	4	29	49
U	Intracellular trafficking, secretion, and vesicular transport	0	1	10	7	27	17
Q	Secondary metabolites biosynthesis, transport and catabolism	0	0	4	0	5	15
E	Amino acid transport and metabolism	30	0	4	39	17	51
M	Cell wall/membrane/envelope biogenesis	0	0	4	5	34	67
D	Cell cycle control, cell division, chromosome partitioning	1	0	3	7	10	18
F	Nucleotide transport and metabolism	3	0	3	7	16	36
V	Defense mechanisms	0	0	3	2	9	15
I	Lipid transport and metabolism	0	0	2	9	28	28
G	Carbohydrate transport and metabolism	3	0	1	17	17	44
T	Signal transduction mechanisms	0	0	1	2	8	20
A	RNA processing and modification	0	0	0	1	0	1
B	Chromatin structure and dynamics	0	0	0	0	0	0
N	Cell motility	0	0	0	11	0	1
R	General function prediction only	0	0	0	0	0	0
W	Extracellular structures	0	0	0	0	0	0
X	Mobilome: prophages, transposons	0	0	0	0	0	0
Y	Nuclear structure	0	0	0	0	0	0
Z	Cytoskeleton	0	0	0	0	0	0
