# Supplementary material for: Anaerobic endosymbiont generates energy for ciliate host by denitrification
Source: Nature. 2021 Mar 3;591(7850):445–50. doi: 10.1038/s41586-021-03297-6 (PMC7969357; doi:10.1038/s41586-021-03297-6)
Supplement: Supplementary file 5 — This file contains Supplementary Table 10, which lists transcripts (derived from ‘Ca. A. ciliaticola’-containing single ciliate transcriptomes) identified by homology searches against mitochondrially encoded reference sequences of ciliates. [file 41586_2021_3297_MOESM5_ESM.xlsx]

## Sheet: Supplementary Table 10
Supplementary Table 10. Table of transcripts from single ciliate transcriptomes identified by homology searches against mitochondrially encoded reference sequences of ciliates (see Supplementary Methods). Each transcript was annotated using KEGG Automatic Annotation Server and taxonomically classified using a last common ancestor algorithm from BLASTP searches against NCBI non-redundant database.…
					Best blastp hit (by e-value) against ciliate mitochondrial reference sequences				Best blastp hit (by e-value) against NCBI nr
ORF ID	Predicted protein sequence	Length (amino acid)	Annotation	Taxonomic classification	NCBI accession or ORF ID from ref. 17	Organism	Identity (%)	Query coverage (%)	Accession	Organism	Identity (%)	Query coverage (%)
NODE_104134_length_291_cov_2.009174_g96911_i0.p1	LYEQMPEPKYVIAMGACTITGGMFSTDSYSTVRGVDKLIPVDVYLPGCPPKPEAVIDAITKLRKKIAREIYKDRIRPQQGNRCFTTNHKFFVVRSP	96	NAD(P)H-quinone oxidoreductase subunit K	Eukaryota;Viridiplantae;Streptophyta;	AEV66677.1	Sterkiella historiomuscorum	49.25	69	EFH63114.1	Arabidopsis lyrata subsp. Lyrata	100	100
NODE_40658_length_681_cov_2.149671_g33680_i0.p1	TINSFVKLESLKEVYGLIWIFVPIFSLVLGIITGVLVIVWLEREISAGIQQRIGPEYAGPLGILQALADGTKLLFKENLRPSRGNTPLFSIGPSIAVISILLSYSVIPFSNHLVLADLNIGIFLWIAISSIAPIGLLMSGYGSNNKYSFLGGLRAAAQSISYEIPLTLCVLSISLRAIRWNRNVYFYYSVSSRRIS	196	NAD(P)H-quinone oxidoreductase subunit 1	Eukaryota;Viridiplantae;Streptophyta;	NP_039494.1	Paramecium aurelia	31.82	77	YP_009409521.1	Hesperis matronalis	97.77	91
NODE_28805_length_932_cov_31.377183_g22449_i0.p1	MNKISKIRNVNFPDGGKLKHFLLFLILPFAFFLSNAQTNDRLWNLGVMGGFSVYAGDLGNNIYELNTNVISQNPTIGISLNRYLNSSFDFSVMATSGSWGYYDKYYFKGTMYHGNANIKYKFNNGYLIEENAPLSPYLFAGIGISEFAGKDINNDQNYPIIGGLGLHLALSEIISINYQATFGYLSSAHYNKNSPPAIKFTDNDKFLLHTLGIYFNLGAGKDEDHDGVTDLKDKCSGTPEGAKIDKNG	248		Bacteria;FCB group;Bacteroidetes/Chlorobi group;Bacteroidetes;	Contig_6 ORF_04	Metopus es	33.74	91	HCP93978.1	Bacteroidetes bacterium	52.79	93
NODE_40762_length_679_cov_3.082508_g33780_i0.p1	MIQTESRLEVADNTGAKSVLCIKVLGGSKRRYASVGDIIKVSIKEAAPRSRVKKGEVYSAVVVRTAKGIRRSDGSLVKFDGNAAVLLNAKLEPIGTRIFGPVTRELRTEKFMKIVSLAPEVL	122	large subunit ribosomal protein L14	Bacteria;	NP_039495.1	Paramecium aurelia	36.61	91	OYT90502.1	Burkholderiales bacterium PBB3	100	100
