# Supplementary material for: Anaerobic endosymbiont generates energy for ciliate host by denitrification
Source: Nature. 2021 Mar 3;591(7850):445–50. doi: 10.1038/s41586-021-03297-6 (PMC7969357; doi:10.1038/s41586-021-03297-6)
Supplement: Supplementary file 7 — This file contains Supplementary Table 12, which lists FeFe-hydrogenase transcripts identified in ‘Ca. A. ciliaticola’-containing single ciliate transcriptomes. [file 41586_2021_3297_MOESM7_ESM.xlsx]

## Sheet: Supplementary Table 12
Supplementary Table 12. List of FeFe-hydrogenase transcripts retrieved from the transcriptome of Ca. A. ciliaticola-containing ciliates. Each transcript was annotated using KEGG Automatic Annotation Server. Taxonomic classification is based on last common ancestor algorithm from BLASTP searches against NCBI non-redundant database. The subject name and organism of top BLASTP hit (by e-value) is al…
					Best blastp hit (by e-value) against NCBI nr				HydDB		NCBI Conserved Domain Database
ORF ID	Predicted protein sequence	Length (amino acid)	Annotation	Taxonomic classification 2	Accession	Subject name [Organism]	Identity (%)	Query coverage (%)	Classification	E-value	Predicted domain	E-value
NODE_66530_length_706_cov_59.966825_g53206_i0.p3	MSCPGGCIGGGGQPYHHGNMEILKGRTKAIYTEDSGKGLRKSHENPDIKKLYDEFLGKPLGHKAHELLHTHYFKRKNIQQYKIKESFNSLLF	93	Fe-Fe hydrogenase, small subunit, partial	cellular organisms;Eukaryota;Sar;Alveolata;Ciliophora;	KWW26745.1	hypothetical protein AUK63_2533 [bacterium P3]	73.33	80	NONHYDROGENASE	5e-17	Fe_hyd_SSU	1.5321e-26
NODE_79411_length_594_cov_2.253359_g65788_i0.p1	MQNLFIFLSIQKNYNKKVYVLDVDFSADLTIIEEGYELIERLSRNLTGLKRKGGDHVNIELPMFTSCCPGWVYFMEKNYPQLLNHLSSCKSPQNMLGAVEKNFWEKNLKKDPKDLIVVTIMPCTAKKYETDRKELKVFFYFFIINFLYKKI	151	Fe-Fe hydrogenase, large subunit, partial	cellular organisms;Eukaryota;Sar;Alveolata;Ciliophora;	AAU14235.1	hydrogenosomal Fe- hydrogenase [Nyctotherus ovalis]	70	78	[FeFe] Group A	8e-43	FeFe_hydrog_A superfamily	6.06369e-55
NODE_5300_length_4596_cov_20.865134_g3108_i0.p9	MAPAIRVSIGEEFGLKAGEKILTKELVQGLKMLGSNIYVMDTNFSADLTIIEEGNELIERLHRNILGKKRIGGDHMETALPMFTSCSPGWVSYLEKNYPEFLPNLSSCKSPQNMMGAIQKQVWAKNSGKDPKSVVTVSIMPCTAKKFEKSREELEVFIYILKC	164	Fe-Fe hydrogenase, large subunit, partial	cellular organisms;Bacteria;Bacteria incertae sedis;	AAU14235.1	hydrogenosomal Fe- hydrogenase [Nyctotherus ovalis]	65.16	93	[FeFe] Group A	2e-52	FeFe_hydrog_A superfamily	4.52937e-69
NODE_194999_length_261_cov_1.659574_g181225_i0.p1	PTTSAINCLQRRSFASQIAHSKLMIDNECIQCGQCINRCPTDALTEHSEIEDVLKHIKDPSKTVVFMTAPAIRVSIGEEVFFNFFK	86	Fe-Fe hydrogenase, large subunit, partial	cellular organisms;	AAU14235.1	hydrogenosomal Fe- hydrogenase [Nyctotherus ovalis]	67.86	65	[FeFe] Group A	1e-18	FeFe_hydrog_A superfamily	3.15611e-23
