# Supplementary material for: Anaerobic endosymbiont generates energy for ciliate host by denitrification
Source: Nature. 2021 Mar 3;591(7850):445–50. doi: 10.1038/s41586-021-03297-6 (PMC7969357; doi:10.1038/s41586-021-03297-6)
Supplement: Supplementary file 8 — This file contains Supplementary Table 13, which lists the number of small subunit rRNA reads assigned to a given taxon (as reported by the tool phyloFlash) for four ciliate transcriptome libraries (CT_01-04; Supplementary Table 4). Taxon names related to the plagiopylean host and ‘Ca. A. ciliaticola’ (eub62A3) were highlighted in bold. [file 41586_2021_3297_MOESM8_ESM.xlsx]

## Sheet: 4604_ABCD_lvl7.ntu_table
NTU	Sample	Count
Archaea;Halobacterota;Methanomicrobia;Methanomicrobiales;Methanoregulaceae;(Methanoregulaceae);(Methanoregulaceae)	4604_B	1
Bacteria;Acidobacteriota;AT-s3-28;uncultured bacterium;(uncultured bacterium);(uncultured bacterium);(uncultured bacterium)	4604_D	1
Bacteria;Acidobacteriota;Acidobacteriae;Acidobacteriales;uncultured;uncultured Acidobacteria bacterium;(uncultured Acidobacteria bacterium)	4604_D	1
Bacteria;Acidobacteriota;Acidobacteriae;Bryobacterales;Bryobacteraceae;Bryobacter;(Bryobacter)	4604_B	1
Bacteria;Acidobacteriota;Acidobacteriae;Solibacterales;Solibacteraceae;Candidatus Solibacter;uncultured bacterium	4604_C	1
Bacteria;Acidobacteriota;Aminicenantia;Aminicenantales;uncultured bacterium;(uncultured bacterium);(uncultured bacterium)	4604_B	1
Bacteria;Acidobacteriota;Aminicenantia;Aminicenantales;uncultured bacterium;(uncultured bacterium);(uncultured bacterium)	4604_D	1
Bacteria;Acidobacteriota;Blastocatellia;Pyrinomonadales;Pyrinomonadaceae;RB41;uncultured bacterium	4604_C	1
Bacteria;Acidobacteriota;Subgroup 22;uncultured bacterium;(uncultured bacterium);(uncultured bacterium);(uncultured bacterium)	4604_C	1
Bacteria;Acidobacteriota;Subgroup 22;uncultured deep-sea bacterium;(uncultured deep-sea bacterium);(uncultured deep-sea bacterium);(uncultured deep-sea bacterium)	4604_D	1
Bacteria;Acidobacteriota;Subgroup 26;uncultured Acidobacteria bacterium;(uncultured Acidobacteria bacterium);(uncultured Acidobacteria bacterium);(uncultured Acidobacteria bacterium)	4604_D	1
Bacteria;Acidobacteriota;Subgroup 26;uncultured bacterium;(uncultured bacterium);(uncultured bacterium);(uncultured bacterium)	4604_D	1
Bacteria;Acidobacteriota;Thermoanaerobaculia;Thermoanaerobaculales;Thermoanaerobaculaceae;Subgroup 10;uncultured bacterium	4604_C	1
Bacteria;Acidobacteriota;Thermoanaerobaculia;Thermoanaerobaculales;Thermoanaerobaculaceae;Subgroup 10;uncultured bacterium	4604_D	1
Bacteria;Acidobacteriota;Thermoanaerobaculia;Thermoanaerobaculales;Thermoanaerobaculaceae;Subgroup 10;uncultured soil bacterium	4604_C	1
Bacteria;Acidobacteriota;Vicinamibacteria;Vicinamibacterales;Vicinamibacteraceae;uncultured bacterium;(uncultured bacterium)	4604_C	1
Bacteria;Acidobacteriota;Vicinamibacteria;Vicinamibacterales;uncultured;(uncultured);(uncultured)	4604_D	1
Bacteria;Acidobacteriota;Vicinamibacteria;Vicinamibacterales;uncultured;metagenome;(metagenome)	4604_D	1
Bacteria;Acidobacteriota;Vicinamibacteria;Vicinamibacterales;uncultured;uncultured bacterium;(uncultured bacterium)	4604_B	1
Bacteria;Actinobacteriota;Acidimicrobiia;Microtrichales;(Microtrichales);(Microtrichales);(Microtrichales)	4604_B	1
Bacteria;Actinobacteriota;Acidimicrobiia;Microtrichales;Ilumatobacteraceae;(Ilumatobacteraceae);(Ilumatobacteraceae)	4604_B	1
Bacteria;Actinobacteriota;Acidimicrobiia;Microtrichales;Ilumatobacteraceae;CL500-29 marine group;(CL500-29 marine group)	4604_C	1
Bacteria;Actinobacteriota;Acidimicrobiia;Microtrichales;Ilumatobacteraceae;CL500-29 marine group;uncultured Acidimicrobiales bacterium	4604_D	1
Bacteria;Actinobacteriota;Acidimicrobiia;Microtrichales;Ilumatobacteraceae;CL500-29 marine group;uncultured bacterium	4604_C	1
Bacteria;Actinobacteriota;Acidimicrobiia;uncultured;uncultured bacterium;(uncultured bacterium);(uncultured bacterium)	4604_D	1
Bacteria;Actinobacteriota;Actinobacteria;Actinomycetales;Actinomycetaceae;Actinotignum;Actinotignum schaalii FB123-CNA-2	4604_B	1
Bacteria;Actinobacteriota;Actinobacteria;Actinomycetales;Actinomycetaceae;Actinotignum;Actinotignum schaalii FB123-CNA-2	4604_C	1
Bacteria;Actinobacteriota;Actinobacteria;Corynebacteriales;Corynebacteriaceae;Corynebacterium;Corynebacterium glucuronolyticum ATCC 51867	4604_B	1
Bacteria;Actinobacteriota;Actinobacteria;Corynebacteriales;Corynebacteriaceae;Lawsonella;(Lawsonella)	4604_D	1
Bacteria;Actinobacteriota;Actinobacteria;Corynebacteriales;Mycobacteriaceae;Mycobacterium;Mycobacterium tuberculosis NRITLD45	4604_D	1
Bacteria;Actinobacteriota;Actinobacteria;Corynebacteriales;Nocardiaceae;Rhodococcus;uncultured bacterium	4604_C	1
Bacteria;Actinobacteriota;Actinobacteria;Micrococcales;Microbacteriaceae;Agrococcus;Agrococcus sp. 1038/2	4604_C	1
Bacteria;Actinobacteriota;Actinobacteria;Micrococcales;Microbacteriaceae;Candidatus Aquiluna;(Candidatus Aquiluna)	4604_C	1
Bacteria;Actinobacteriota;Actinobacteria;Micrococcales;Microbacteriaceae;Curtobacterium;Curtobacterium oceanosedimentum	4604_C	1
Bacteria;Actinobacteriota;Actinobacteria;Micrococcales;Microbacteriaceae;Gryllotalpicola;Gryllotalpicola sp. 2DFW10M-5	4604_C	1
Bacteria;Actinobacteriota;Actinobacteria;Micrococcales;Microbacteriaceae;Leifsonia;Leifsonia sp. MN6-25	4604_C	1
Bacteria;Actinobacteriota;Actinobacteria;Micrococcales;Microbacteriaceae;Microbacterium;Microbacterium saperdae	4604_D	1
Bacteria;Actinobacteriota;Actinobacteria;Micrococcales;Microbacteriaceae;Microbacterium;Microbacterium sp. HLSB285	4604_C	1
Bacteria;Actinobacteriota;Actinobacteria;Micrococcales;Micrococcaceae;(Micrococcaceae);(Micrococcaceae)	4604_D	1
Bacteria;Actinobacteriota;Actinobacteria;Micrococcales;Micrococcaceae;Kocuria;(Kocuria)	4604_B	1
Bacteria;Actinobacteriota;Actinobacteria;Micrococcales;Micrococcaceae;Kocuria;(Kocuria)	4604_D	1
Bacteria;Actinobacteriota;Actinobacteria;Micrococcales;Micrococcaceae;Kocuria;Kocuria rhizophila	4604_D	1
Bacteria;Actinobacteriota;Actinobacteria;Micrococcales;Micrococcaceae;Micrococcus;(Micrococcus)	4604_B	1
Bacteria;Actinobacteriota;Actinobacteria;Micrococcales;Micrococcaceae;Micrococcus;Micrococcus luteus	4604_D	1
Bacteria;Actinobacteriota;Actinobacteria;Micrococcales;Micrococcaceae;Micrococcus;Micrococcus sp.	4604_C	1
Bacteria;Actinobacteriota;Actinobacteria;Micrococcales;Micrococcaceae;Micrococcus;Micrococcus sp.	4604_D	1
Bacteria;Actinobacteriota;Actinobacteria;Micrococcales;Micrococcaceae;Micrococcus;uncultured bacterium	4604_C	1
Bacteria;Actinobacteriota;Actinobacteria;Micrococcales;Micrococcaceae;Pseudarthrobacter;Pseudarthrobacter scleromae	4604_D	1
Bacteria;Actinobacteriota;Actinobacteria;Propionibacteriales;Propionibacteriaceae;Cutibacterium;(Cutibacterium)	4604_C	1
Bacteria;Actinobacteriota;Actinobacteria;Propionibacteriales;Propionibacteriaceae;Cutibacterium;Cutibacterium namnetense	4604_B	1
Bacteria;Actinobacteriota;Actinobacteria;Propionibacteriales;Propionibacteriaceae;Cutibacterium;bacterium NLAE-zl-G319	4604_C	1
Bacteria;Actinobacteriota;Actinobacteria;Propionibacteriales;Propionibacteriaceae;Cutibacterium;uncultured bacterium	4604_B	1
Bacteria;Actinobacteriota;Actinobacteria;Propionibacteriales;Propionibacteriaceae;Cutibacterium;uncultured bacterium	4604_D	1
Bacteria;Actinobacteriota;Actinobacteria;Propionibacteriales;Propionibacteriaceae;Granulicoccus;Granulicoccus phenolivorans JCM 15570	4604_C	1
Bacteria;Actinobacteriota;Actinobacteria;Pseudonocardiales;Pseudonocardiaceae;Actinopolyspora;Actinopolyspora halophila DSM 43834	4604_C	1
Bacteria;Actinobacteriota;Actinobacteria;Streptomycetales;Streptomycetaceae;Streptomyces;Streptomyces sp. NRRL F-6677	4604_C	1
Bacteria;Actinobacteriota;Coriobacteriia;FS118-23B-02;marine sediment metagenome;(marine sediment metagenome);(marine sediment metagenome)	4604_D	1
Bacteria;Actinobacteriota;RBG-16-55-12;uncultured bacterium;(uncultured bacterium);(uncultured bacterium);(uncultured bacterium)	4604_C	1
Bacteria;Actinobacteriota;Thermoleophilia;Gaiellales;(Gaiellales);(Gaiellales);(Gaiellales)	4604_C	1
Bacteria;Actinobacteriota;Thermoleophilia;Gaiellales;Gaiellaceae;Gaiella;metagenome	4604_A	1
Bacteria;Actinobacteriota;Thermoleophilia;Gaiellales;Gaiellaceae;Gaiella;metagenome	4604_C	1
Bacteria;Actinobacteriota;Thermoleophilia;Solirubrobacterales;Solirubrobacteraceae;uncultured;uncultured bacterium	4604_C	1
Bacteria;Bacteroidota;Bacteroidia;(Bacteroidia);(Bacteroidia);(Bacteroidia);(Bacteroidia)	4604_B	1
Bacteria;Bacteroidota;Bacteroidia;Bacteroidales;Bacteroidetes vadinHA17;metagenome;(metagenome)	4604_D	1
Bacteria;Bacteroidota;Bacteroidia;Bacteroidales;Marinilabiliaceae;Labilibacter;uncultured bacterium	4604_D	1
Bacteria;Bacteroidota;Bacteroidia;Bacteroidales;Muribaculaceae;(Muribaculaceae);(Muribaculaceae)	4604_C	1
Bacteria;Bacteroidota;Bacteroidia;Bacteroidales;Porphyromonadaceae;Porphyromonas;Porphyromonas canis	4604_B	1
Bacteria;Bacteroidota;Bacteroidia;Bacteroidales;Prolixibacteraceae;(Prolixibacteraceae);(Prolixibacteraceae)	4604_D	1
Bacteria;Bacteroidota;Bacteroidia;Bacteroidales;Prolixibacteraceae;WCHB1-32;uncultured Bacteroidetes bacterium	4604_B	1
Bacteria;Bacteroidota;Bacteroidia;Bacteroidales;Prolixibacteraceae;WCHB1-32;uncultured Bacteroidetes bacterium	4604_C	1
Bacteria;Bacteroidota;Bacteroidia;Bacteroidales;Prolixibacteraceae;WCHB1-32;uncultured soil bacterium	4604_B	1
Bacteria;Bacteroidota;Bacteroidia;Bacteroidales;Prolixibacteraceae;uncultured;uncultured bacterium	4604_D	1
Bacteria;Bacteroidota;Bacteroidia;Bacteroidales;Rikenellaceae;Rikenellaceae RC9 gut group;uncultured bacterium	4604_D	1
Bacteria;Bacteroidota;Bacteroidia;Bacteroidales;SB-5;uncultured soil bacterium;(uncultured soil bacterium)	4604_C	1
Bacteria;Bacteroidota;Bacteroidia;Bacteroidales;Williamwhitmaniaceae;Acetobacteroides;(Acetobacteroides)	4604_D	1
Bacteria;Bacteroidota;Bacteroidia;Bacteroidales;Williamwhitmaniaceae;Acetobacteroides;uncultured bacterium	4604_D	1
Bacteria;Bacteroidota;Bacteroidia;Bacteroidales;Williamwhitmaniaceae;BCf9-17 termite group;uncultured Bacteroidetes bacterium	4604_C	1
Bacteria;Bacteroidota;Bacteroidia;Chitinophagales;Chitinophagaceae;Ferruginibacter;metagenome	4604_C	1
Bacteria;Bacteroidota;Bacteroidia;Chitinophagales;Chitinophagaceae;Terrimonas;metagenome	4604_D	1
Bacteria;Bacteroidota;Bacteroidia;Chitinophagales;Chitinophagaceae;uncultured;uncultured Bacteroidetes bacterium	4604_D	1
Bacteria;Bacteroidota;Bacteroidia;Chitinophagales;Saprospiraceae;Candidatus Aquirestis;(Candidatus Aquirestis)	4604_C	1
Bacteria;Bacteroidota;Bacteroidia;Chitinophagales;uncultured;uncultured organism;(uncultured organism)	4604_D	1
Bacteria;Bacteroidota;Bacteroidia;Flavobacteriales;(Flavobacteriales);(Flavobacteriales);(Flavobacteriales)	4604_B	1
Bacteria;Bacteroidota;Bacteroidia;Flavobacteriales;Crocinitomicaceae;(Crocinitomicaceae);(Crocinitomicaceae)	4604_B	1
Bacteria;Bacteroidota;Bacteroidia;Flavobacteriales;Crocinitomicaceae;Fluviicola;Fluviicola taffensis DSM 16823	4604_B	1
Bacteria;Bacteroidota;Bacteroidia;Flavobacteriales;Cryomorphaceae;uncultured;(uncultured)	4604_C	1
Bacteria;Bacteroidota;Bacteroidia;Flavobacteriales;Cryomorphaceae;uncultured;(uncultured)	4604_D	1
Bacteria;Bacteroidota;Bacteroidia;Flavobacteriales;Cryomorphaceae;uncultured;uncultured Flavobacteriia bacterium	4604_B	1
Bacteria;Bacteroidota;Bacteroidia;Flavobacteriales;Cryomorphaceae;uncultured;uncultured bacterium	4604_B	1
Bacteria;Bacteroidota;Bacteroidia;Flavobacteriales;Flavobacteriaceae;Polaribacter;uncultured Flavobacteriaceae bacterium	4604_D	1
Bacteria;Bacteroidota;Bacteroidia;Sphingobacteriales;Lentimicrobiaceae;Lentimicrobium;iron-reducing bacterium enrichment culture clone HN105	4604_B	1
Bacteria;Bacteroidota;Bacteroidia;Sphingobacteriales;Lentimicrobiaceae;Lentimicrobium;uncultured bacterium	4604_B	1
Bacteria;Bacteroidota;Bacteroidia;Sphingobacteriales;Lentimicrobiaceae;uncultured Sphingobacteriales bacterium;(uncultured Sphingobacteriales bacterium)	4604_B	1
Bacteria;Bacteroidota;Bacteroidia;Sphingobacteriales;Lentimicrobiaceae;uncultured bacterium;(uncultured bacterium)	4604_D	1
Bacteria;Bacteroidota;Bacteroidia;Sphingobacteriales;Lentimicrobiaceae;wastewater metagenome;(wastewater metagenome)	4604_B	1
Bacteria;Bacteroidota;Bacteroidia;Sphingobacteriales;Lentimicrobiaceae;wastewater metagenome;(wastewater metagenome)	4604_D	1
Bacteria;Bacteroidota;Bacteroidia;Sphingobacteriales;NS11-12 marine group;(NS11-12 marine group);(NS11-12 marine group)	4604_C	1
Bacteria;Bacteroidota;Bacteroidia;Sphingobacteriales;NS11-12 marine group;metagenome;(metagenome)	4604_C	1
Bacteria;Bacteroidota;Bacteroidia;Sphingobacteriales;Sphingobacteriaceae;(Sphingobacteriaceae);(Sphingobacteriaceae)	4604_B	1
Bacteria;Bacteroidota;Bacteroidia;Sphingobacteriales;Sphingobacteriaceae;Mucilaginibacter;(Mucilaginibacter)	4604_C	1
Bacteria;Bacteroidota;Bacteroidia;Sphingobacteriales;Sphingobacteriaceae;Mucilaginibacter;Mucilaginibacter pedocola	4604_D	1
Bacteria;Bacteroidota;Bacteroidia;Sphingobacteriales;Sphingobacteriaceae;Mucilaginibacter;uncultured bacterium	4604_D	1
Bacteria;Bacteroidota;Bacteroidia;Sphingobacteriales;Sphingobacteriaceae;Pedobacter;metagenome	4604_B	1
Bacteria;Bacteroidota;Bacteroidia;Sphingobacteriales;Sphingobacteriaceae;Pedobacter;uncultured Pedobacter sp.	4604_B	1
Bacteria;Bacteroidota;Bacteroidia;Sphingobacteriales;Sphingobacteriaceae;Pedobacter;uncultured Sphingobacteriaceae bacterium	4604_B	1
Bacteria;Bacteroidota;Bacteroidia;Sphingobacteriales;Sphingobacteriaceae;Pedobacter;uncultured bacterium	4604_B	1
Bacteria;Bacteroidota;Bacteroidia;Sphingobacteriales;Sphingobacteriaceae;metagenome;(metagenome)	4604_B	1
Bacteria;Bacteroidota;Bacteroidia;Sphingobacteriales;Sphingobacteriaceae;metagenome;(metagenome)	4604_D	1
Bacteria;Bacteroidota;Kapabacteria;Kapabacteriales;Ignavibacteria bacterium RIFOXYA2_FULL_35_10;(Ignavibacteria bacterium RIFOXYA2_FULL_35_10);(Ignavibacteria bacterium RIFOXYA2_FULL_35_10)	4604_B	1
Bacteria;Bacteroidota;Rhodothermia;Rhodothermales;Rhodothermaceae;Salinibacter;(Salinibacter)	4604_D	1
Bacteria;Bdellovibrionota;Bdellovibrionia;Bdellovibrionales;Bdellovibrionaceae;OM27 clade;(OM27 clade)	4604_B	1
Bacteria;Bdellovibrionota;Oligoflexia;(Oligoflexia);(Oligoflexia);(Oligoflexia);(Oligoflexia)	4604_C	1
Bacteria;Bdellovibrionota;Oligoflexia;0319-6G20;(0319-6G20);(0319-6G20);(0319-6G20)	4604_D	1
Bacteria;Bdellovibrionota;Oligoflexia;053A03-B-DI-P58;uncultured bacterium;(uncultured bacterium);(uncultured bacterium)	4604_B	1
Bacteria;Bdellovibrionota;Oligoflexia;053A03-B-DI-P58;uncultured delta proteobacterium;(uncultured delta proteobacterium);(uncultured delta proteobacterium)	4604_D	1
Bacteria;Caldatribacteriota;JS1;(JS1);(JS1);(JS1);(JS1)	4604_D	1
Bacteria;Caldatribacteriota;JS1;uncultured bacterium;(uncultured bacterium);(uncultured bacterium);(uncultured bacterium)	4604_D	1
Bacteria;Calditrichota;Calditrichia;Calditrichales;Calditrichaceae;Calorithrix;uncultured Deferribacteres bacterium	4604_B	1
Bacteria;Calditrichota;Calditrichia;Calditrichales;Calditrichaceae;Calorithrix;uncultured Deferribacteres bacterium	4604_D	1
Bacteria;Calditrichota;Calditrichia;Calditrichales;Calditrichaceae;Calorithrix;uncultured bacterium	4604_C	1
Bacteria;Calditrichota;Calditrichia;Calditrichales;Calditrichaceae;saltmarsh clone LCP-26;(saltmarsh clone LCP-26)	4604_C	1
Bacteria;Calditrichota;Calditrichia;Calditrichales;Calditrichaceae;uncultured Deferribacteres bacterium;(uncultured Deferribacteres bacterium)	4604_C	1
Bacteria;Calditrichota;Calditrichia;Calditrichales;Calditrichaceae;uncultured bacterium;(uncultured bacterium)	4604_C	1
Bacteria;Calditrichota;Calditrichia;Calditrichales;Calditrichaceae;uncultured sediment bacterium;(uncultured sediment bacterium)	4604_B	1
Bacteria;Campilobacterota;Campylobacteria;Campylobacterales;Arcobacteraceae;Pseudarcobacter;uncultured Arcobacter sp.	4604_D	1
Bacteria;Campilobacterota;Campylobacteria;Campylobacterales;Arcobacteraceae;Pseudarcobacter;uncultured bacterium	4604_D	1
Bacteria;Campilobacterota;Campylobacteria;Campylobacterales;Arcobacteraceae;uncultured;uncultured Campylobacteraceae bacterium	4604_D	1
Bacteria;Campilobacterota;Campylobacteria;Campylobacterales;Campylobacteraceae;Campylobacter;Campylobacter sp. RM6137	4604_C	1
Bacteria;Campilobacterota;Campylobacteria;Campylobacterales;Campylobacteraceae;Campylobacter;uncultured bacterium	4604_D	1
Bacteria;Campilobacterota;Campylobacteria;Campylobacterales;Helicobacteraceae;Helicobacter;Helicobacter bilis	4604_D	1
Bacteria;Campilobacterota;Campylobacteria;Campylobacterales;Helicobacteraceae;Helicobacter;Helicobacter cinaedi	4604_D	1
Bacteria;Campilobacterota;Campylobacteria;Campylobacterales;Helicobacteraceae;Helicobacter;Helicobacter saguini	4604_C	1
Bacteria;Campilobacterota;Campylobacteria;Campylobacterales;Helicobacteraceae;Helicobacter;Helicobacter typhlonius	4604_B	1
Bacteria;Campilobacterota;Campylobacteria;Campylobacterales;Helicobacteraceae;uncultured;uncultured Epsilonproteobacteria bacterium	4604_C	1
Bacteria;Campilobacterota;Campylobacteria;Campylobacterales;Sulfurimonadaceae;(Sulfurimonadaceae);(Sulfurimonadaceae)	4604_C	1
Bacteria;Campilobacterota;Campylobacteria;Campylobacterales;Sulfurimonadaceae;Sulfuricurvum;(Sulfuricurvum)	4604_A	1
Bacteria;Campilobacterota;Campylobacteria;Campylobacterales;Sulfurimonadaceae;Sulfuricurvum;Sulfuricurvum kujiense DSM 16994	4604_D	1
Bacteria;Campilobacterota;Campylobacteria;Campylobacterales;Sulfurimonadaceae;Sulfuricurvum;Sulfuricurvum sp. EW1	4604_D	1
Bacteria;Campilobacterota;Campylobacteria;Campylobacterales;Sulfurimonadaceae;Sulfuricurvum;uncultured Epsilonproteobacteria bacterium	4604_B	1
Bacteria;Campilobacterota;Campylobacteria;Campylobacterales;Sulfurimonadaceae;Sulfuricurvum;uncultured Epsilonproteobacteria bacterium	4604_C	1
Bacteria;Campilobacterota;Campylobacteria;Campylobacterales;Sulfurimonadaceae;Sulfuricurvum;uncultured Sulfurimonas sp.	4604_C	1
Bacteria;Campilobacterota;Campylobacteria;Campylobacterales;Sulfurimonadaceae;Sulfuricurvum;uncultured bacterium	4604_A	1
Bacteria;Campilobacterota;Campylobacteria;Campylobacterales;Sulfurimonadaceae;Sulfuricurvum;uncultured prokaryote	4604_D	1
Bacteria;Campilobacterota;Campylobacteria;Campylobacterales;Sulfurimonadaceae;Sulfurimonas;Sulfurimonas sp.	4604_C	1
Bacteria;Campilobacterota;Campylobacteria;Campylobacterales;Sulfurimonadaceae;Sulfurimonas;Sulfurimonas sp. AST-10	4604_D	1
Bacteria;Campilobacterota;Campylobacteria;Campylobacterales;Sulfurimonadaceae;Sulfurimonas;bacterium ML2-86	4604_B	1
Bacteria;Campilobacterota;Campylobacteria;Campylobacterales;Sulfurimonadaceae;Sulfurimonas;bacterium ML2-86	4604_D	1
Bacteria;Campilobacterota;Campylobacteria;Campylobacterales;Sulfurimonadaceae;Sulfurimonas;bacterium enrichment culture clone 16S-9	4604_B	1
Bacteria;Campilobacterota;Campylobacteria;Campylobacterales;Sulfurimonadaceae;Sulfurimonas;bioreactor metagenome	4604_C	1
Bacteria;Campilobacterota;Campylobacteria;Campylobacterales;Sulfurimonadaceae;Sulfurimonas;marine metagenome	4604_D	1
Bacteria;Campilobacterota;Campylobacteria;Campylobacterales;Sulfurimonadaceae;Sulfurimonas;uncultured prokaryote	4604_A	1
Bacteria;Campilobacterota;Campylobacteria;Campylobacterales;Sulfurimonadaceae;Sulfurimonas;uncultured prokaryote	4604_B	1
Bacteria;Campilobacterota;Campylobacteria;Campylobacterales;Sulfurimonadaceae;Sulfurimonas;uncultured sediment bacterium	4604_C	1
Bacteria;Campilobacterota;Campylobacteria;Campylobacterales;Sulfurospirillaceae;Sulfurospirillum;Sulfurospirillum sp. 18.1	4604_D	1
Bacteria;Campilobacterota;Campylobacteria;Campylobacterales;Sulfurovaceae;Sulfurovum;(Sulfurovum)	4604_C	1
Bacteria;Campilobacterota;Campylobacteria;Campylobacterales;Sulfurovaceae;Sulfurovum;uncultured Epsilonproteobacteria bacterium	4604_D	1
Bacteria;Campilobacterota;Campylobacteria;Campylobacterales;Sulfurovaceae;Sulfurovum;uncultured bacterium	4604_B	1
Bacteria;Campilobacterota;Campylobacteria;Campylobacterales;Sulfurovaceae;Sulfurovum;uncultured bacterium	4604_C	1
Bacteria;Campilobacterota;Desulfurellia;Desulfurellales;Hippeaceae;Hippea;(Hippea)	4604_D	1
Bacteria;Chloroflexi;Anaerolineae;(Anaerolineae);(Anaerolineae);(Anaerolineae);(Anaerolineae)	4604_B	1
Bacteria;Chloroflexi;Anaerolineae;Anaerolineales;Anaerolineaceae;uncultured;(uncultured)	4604_B	1
Bacteria;Chloroflexi;Anaerolineae;Anaerolineales;Anaerolineaceae;uncultured;metagenome	4604_C	1
Bacteria;Chloroflexi;Anaerolineae;Anaerolineales;Anaerolineaceae;uncultured;uncultured Anaerolineaceae bacterium	4604_C	1
Bacteria;Chloroflexi;Anaerolineae;Anaerolineales;Anaerolineaceae;uncultured;uncultured Anaerolineaceae bacterium	4604_D	1
Bacteria;Chloroflexi;Anaerolineae;Anaerolineales;Anaerolineaceae;uncultured;uncultured Chloroflexi bacterium	4604_C	1
Bacteria;Chloroflexi;Anaerolineae;Anaerolineales;Anaerolineaceae;uncultured;uncultured Chloroflexi bacterium	4604_D	1
Bacteria;Chloroflexi;Anaerolineae;SBR1031;A4b;uncultured bacterium;(uncultured bacterium)	4604_D	1
Bacteria;Chloroflexi;Chloroflexia;Thermomicrobiales;JG30-KF-CM45;uncultured bacterium;(uncultured bacterium)	4604_D	1
Bacteria;Chloroflexi;Dehalococcoidia;(Dehalococcoidia);(Dehalococcoidia);(Dehalococcoidia);(Dehalococcoidia)	4604_C	1
Bacteria;Chloroflexi;Dehalococcoidia;Dehalococcoidales;Dehalococcoidaceae;(Dehalococcoidaceae);(Dehalococcoidaceae)	4604_D	1
Bacteria;Chloroflexi;Dehalococcoidia;FW22;(FW22);(FW22);(FW22)	4604_D	1
Bacteria;Chloroflexi;Dehalococcoidia;H3.93;uncultured bacterium;(uncultured bacterium);(uncultured bacterium)	4604_C	1
Bacteria;Chloroflexi;Dehalococcoidia;uncultured bacterium;(uncultured bacterium);(uncultured bacterium);(uncultured bacterium)	4604_D	1
Bacteria;Cloacimonadota;Cloacimonadia;Cloacimonadales;MSBL8;uncultured bacterium;(uncultured bacterium)	4604_B	1
Bacteria;Cloacimonadota;Cloacimonadia;Cloacimonadales;MSBL8;uncultured bacterium;(uncultured bacterium)	4604_D	1
Bacteria;Cyanobacteria;Cyanobacteriia;Chloroplast;Arachis ipaensis;(Arachis ipaensis);(Arachis ipaensis)	4604_B	1
Bacteria;Cyanobacteria;Cyanobacteriia;Chloroplast;Camelina sativa;(Camelina sativa);(Camelina sativa)	4604_C	1
Bacteria;Cyanobacteria;Cyanobacteriia;Chloroplast;Camellia sinensis var. sinensis;(Camellia sinensis var. sinensis);(Camellia sinensis var. sinensis)	4604_C	1
Bacteria;Cyanobacteria;Cyanobacteriia;Chloroplast;Gossypium barbadense (sea-island cotton);(Gossypium barbadense (sea-island cotton));(Gossypium barbadense (sea-island cotton))	4604_B	1
Bacteria;Cyanobacteria;Cyanobacteriia;Chloroplast;Helianthus annuus (common sunflower);(Helianthus annuus (common sunflower));(Helianthus annuus (common sunflower))	4604_B	1
Bacteria;Cyanobacteria;Cyanobacteriia;Chloroplast;Mesostigma viride;(Mesostigma viride);(Mesostigma viride)	4604_D	1
Bacteria;Cyanobacteria;Cyanobacteriia;Chloroplast;Oryza rufipogon;(Oryza rufipogon);(Oryza rufipogon)	4604_C	1
Bacteria;Cyanobacteria;Cyanobacteriia;Chloroplast;Triticum aestivum (bread wheat);(Triticum aestivum (bread wheat));(Triticum aestivum (bread wheat))	4604_B	1
Bacteria;Cyanobacteria;Cyanobacteriia;Chloroplast;Triticum aestivum (bread wheat);(Triticum aestivum (bread wheat));(Triticum aestivum (bread wheat))	4604_D	1
Bacteria;Cyanobacteria;Cyanobacteriia;Chloroplast;Triticum urartu;(Triticum urartu);(Triticum urartu)	4604_D	1
Bacteria;Cyanobacteria;Cyanobacteriia;Chloroplast;uncultured bacterium;(uncultured bacterium);(uncultured bacterium)	4604_B	1
Bacteria;Cyanobacteria;Cyanobacteriia;Chloroplast;uncultured bacterium;(uncultured bacterium);(uncultured bacterium)	4604_D	1
Bacteria;Cyanobacteria;Cyanobacteriia;Cyanobacteriales;Chroococcidiopsaceae;(Chroococcidiopsaceae);(Chroococcidiopsaceae)	4604_C	1
Bacteria;Cyanobacteria;Cyanobacteriia;Cyanobacteriales;Nostocaceae;Richelia HH01;Richelia intracellularis	4604_D	1
Bacteria;Cyanobacteria;Cyanobacteriia;Synechococcales;Cyanobiaceae;Cyanobium PCC-6307;Synechococcus sp. MI0608H	4604_C	1
Bacteria;Cyanobacteria;Cyanobacteriia;Synechococcales;Cyanobiaceae;Cyanobium PCC-6307;bacterium enrichment culture clone 188(2011)	4604_D	1
Bacteria;Cyanobacteria;Cyanobacteriia;Synechococcales;Cyanobiaceae;Cyanobium PCC-6307;uncultured marine bacterium	4604_D	1
Bacteria;Desulfobacterota;Desulfobacteria;(Desulfobacteria);(Desulfobacteria);(Desulfobacteria);(Desulfobacteria)	4604_D	1
Bacteria;Desulfobacterota;Desulfobacteria;Desulfatiglandales;Desulfatiglandaceae;Desulfatiglans;Desulfobacteraceae bacterium CG2_30_51_40	4604_B	1
Bacteria;Desulfobacterota;Desulfobacteria;Desulfatiglandales;Desulfatiglandaceae;Desulfatiglans;uncultured bacterium	4604_B	1
Bacteria;Desulfobacterota;Desulfobacteria;Desulfatiglandales;Desulfatiglandaceae;Desulfatiglans;uncultured delta proteobacterium	4604_B	1
Bacteria;Desulfobacterota;Desulfobacteria;Desulfobacterales;Desulfatiferula;Desulfatiferula olefinivorans;(Desulfatiferula olefinivorans)	4604_B	1
Bacteria;Desulfobacterota;Desulfobacteria;Desulfobacterales;Desulfobacteraceae;Desulfobacterium;(Desulfobacterium)	4604_B	1
Bacteria;Desulfobacterota;Desulfobacteria;Desulfobacterales;Desulfococcaceae;Desulfococcus;uncultured Desulfococcus sp.	4604_C	1
Bacteria;Desulfobacterota;Desulfobacteria;Desulfobacterales;Desulfococcaceae;Desulfonema;uncultured organism	4604_C	1
Bacteria;Desulfobacterota;Desulfobacteria;Desulfobacterales;Desulfolunaceae;Desulfoluna;Desulfoluna spongiiphila	4604_C	1
Bacteria;Desulfobacterota;Desulfobacteria;Desulfobacterales;Desulfosarcinaceae;Candidatus Magnetananas;bacterium	4604_B	1
Bacteria;Desulfobacterota;Desulfobacteria;Desulfobacterales;Desulfosarcinaceae;Desulfatibacillum;Desulfatibacillum aliphaticivorans DSM 15576	4604_B	1
Bacteria;Desulfobacterota;Desulfobacteria;Desulfobacterales;Desulfosarcinaceae;Desulfonatronobacter;uncultured bacterium	4604_D	1
Bacteria;Desulfobacterota;Desulfobacteria;Desulfobacterales;Desulfosarcinaceae;SEEP-SRB1;uncultured bacterium	4604_B	1
Bacteria;Desulfobacterota;Desulfobacteria;Desulfobacterales;Desulfosarcinaceae;Sva0081 sediment group;uncultured bacterium	4604_C	1
Bacteria;Desulfobacterota;Desulfobacteria;Desulfobacterales;Desulfosarcinaceae;uncultured;uncultured Desulfobacteraceae bacterium	4604_C	1
Bacteria;Desulfobacterota;Desulfobacteria;Desulfobacterales;Desulfosarcinaceae;uncultured;uncultured bacterium	4604_C	1
Bacteria;Desulfobacterota;Desulfobacteria;Desulfobacterales;Desulfosarcinaceae;uncultured;uncultured delta proteobacterium	4604_D	1
Bacteria;Desulfobacterota;Desulfobulbia;Desulfobulbales;Desulfocapsaceae;(Desulfocapsaceae);(Desulfocapsaceae)	4604_C	1
Bacteria;Desulfobacterota;Desulfobulbia;Desulfobulbales;Desulfocapsaceae;Desulfocapsa;uncultured bacterium	4604_A	1
Bacteria;Desulfobacterota;Desulfobulbia;Desulfobulbales;Desulfocapsaceae;uncultured;uncultured bacterium	4604_D	1
Bacteria;Desulfobacterota;Desulfobulbia;Desulfobulbales;uncultured;uncultured bacterium;(uncultured bacterium)	4604_A	1
Bacteria;Desulfobacterota;Desulfovibrionia;Desulfovibrionales;(Desulfovibrionales);(Desulfovibrionales);(Desulfovibrionales)	4604_D	1
Bacteria;Desulfobacterota;Desulfovibrionia;Desulfovibrionales;Desulfohalobiaceae;Desulfovermiculus;uncultured proteobacterium	4604_B	1
Bacteria;Desulfobacterota;Desulfovibrionia;Desulfovibrionales;Desulfohalobiaceae;Desulfovermiculus;uncultured proteobacterium	4604_D	1
Bacteria;Desulfobacterota;Desulfovibrionia;Desulfovibrionales;Desulfonatronovibrionaceae;Desulfonatronospira;uncultured Desulfonatronospira sp.	4604_C	1
Bacteria;Desulfobacterota;Desulfovibrionia;Desulfovibrionales;Desulfonatronovibrionaceae;Desulfonatronovibrio;(Desulfonatronovibrio)	4604_C	1
Bacteria;Desulfobacterota;Desulfovibrionia;Desulfovibrionales;Desulfovibrionaceae;Desulfovibrio;(Desulfovibrio)	4604_B	1
Bacteria;Desulfobacterota;Desulfovibrionia;Desulfovibrionales;Desulfovibrionaceae;Desulfovibrio;Desulfovibrio bizertensis	4604_D	1
Bacteria;Desulfobacterota;Desulfuromonadia;Bradymonadales;(Bradymonadales);(Bradymonadales);(Bradymonadales)	4604_C	1
Bacteria;Desulfobacterota;Desulfuromonadia;Bradymonadales;metagenome;(metagenome);(metagenome)	4604_D	1
Bacteria;Desulfobacterota;Desulfuromonadia;Geobacterales;Geobacteraceae;Citrifermentans;Geobacter bemidjiensis Bem	4604_D	1
Bacteria;Desulfobacterota;Desulfuromonadia;Geobacterales;Geobacteraceae;Citrifermentans;uncultured Geobacter sp.	4604_D	1
Bacteria;Desulfobacterota;Desulfuromonadia;Geobacterales;Geobacteraceae;Geobacter;Geobacter sp.	4604_D	1
Bacteria;Desulfobacterota;Desulfuromonadia;Geobacterales;Geobacteraceae;Geobacter;uncultured Geobacter sp.	4604_D	1
Bacteria;Desulfobacterota;Desulfuromonadia;Geobacterales;Geobacteraceae;Trichlorobacter;uncultured delta proteobacterium	4604_D	1
Bacteria;Desulfobacterota;Desulfuromonadia;Geobacterales;Geobacteraceae;uncultured Geobacter sp.;(uncultured Geobacter sp.)	4604_D	1
Bacteria;Desulfobacterota;Desulfuromonadia;Geobacterales;Geobacteraceae;uncultured bacterium;(uncultured bacterium)	4604_C	1
Bacteria;Desulfobacterota;Desulfuromonadia;Geobacterales;Geobacteraceae;uncultured;uncultured bacterium	4604_C	1
Bacteria;Desulfobacterota;Desulfuromonadia;Geothermobacteraceae;Geothermobacter;uncultured Desulfuromonadaceae bacterium;(uncultured Desulfuromonadaceae bacterium)	4604_C	1
Bacteria;Desulfobacterota;Desulfuromonadia;Geothermobacteraceae;Geothermobacter;uncultured bacterium;(uncultured bacterium)	4604_C	1
Bacteria;Desulfobacterota;Desulfuromonadia;PB19;(PB19);(PB19);(PB19)	4604_C	1
Bacteria;Desulfobacterota;Desulfuromonadia;PB19;metagenome;(metagenome);(metagenome)	4604_D	1
Bacteria;Desulfobacterota;Desulfuromonadia;PB19;uncultured bacterium;(uncultured bacterium);(uncultured bacterium)	4604_B	1
Bacteria;Desulfobacterota;Desulfuromonadia;Sva1033;uncultured bacterium;(uncultured bacterium);(uncultured bacterium)	4604_B	1
Bacteria;Desulfobacterota;Dissulfuribacteria;Dissulfuribacterales;Dissulfuribacteraceae;(Dissulfuribacteraceae);(Dissulfuribacteraceae)	4604_D	1
Bacteria;Desulfobacterota;Dissulfuribacteria;Dissulfuribacterales;Dissulfuribacteraceae;SEEP-SRB2;(SEEP-SRB2)	4604_C	1
Bacteria;Desulfobacterota;Dissulfuribacteria;Dissulfuribacterales;Dissulfuribacteraceae;uncultured;uncultured bacterium	4604_D	1
Bacteria;Desulfobacterota;Syntrophia;Syntrophales;Smithellaceae;Smithella;(Smithella)	4604_D	1
Bacteria;Desulfobacterota;Syntrophia;Syntrophales;Smithellaceae;Smithella;uncultured delta proteobacterium	4604_C	1
Bacteria;Desulfobacterota;Syntrophia;Syntrophales;Syntrophaceae;Syntrophus;(Syntrophus)	4604_C	1
Bacteria;Desulfobacterota;Syntrophia;Syntrophales;Syntrophaceae;Syntrophus;uncultured Syntrophaceae bacterium	4604_B	1
Bacteria;Desulfobacterota;Syntrophia;Syntrophales;Syntrophaceae;Syntrophus;uncultured Syntrophaceae bacterium	4604_C	1
Bacteria;Desulfobacterota;Syntrophia;Syntrophales;Syntrophaceae;Syntrophus;uncultured bacterium	4604_D	1
Bacteria;Desulfobacterota;Syntrophia;Syntrophales;uncultured;(uncultured);(uncultured)	4604_C	1
Bacteria;Desulfobacterota;Syntrophia;Syntrophales;uncultured;bacterium enrichment culture clone E36_A;(bacterium enrichment culture clone E36_A)	4604_C	1
Bacteria;Desulfobacterota;Syntrophia;Syntrophales;uncultured;bacterium enrichment culture clone E36_A;(bacterium enrichment culture clone E36_A)	4604_D	1
Bacteria;Desulfobacterota;Syntrophorhabdia;Syntrophorhabdales;Syntrophorhabdaceae;Syntrophorhabdus;Deltaproteobacteria bacterium ADurb.Bin135	4604_D	1
Bacteria;Desulfobacterota;Syntrophorhabdia;Syntrophorhabdales;Syntrophorhabdaceae;Syntrophorhabdus;uncultured bacterium	4604_B	1
Bacteria;Desulfobacterota;uncultured;(uncultured);(uncultured);(uncultured);(uncultured)	4604_B	1
Bacteria;Desulfobacterota;uncultured;uncultured bacterium;(uncultured bacterium);(uncultured bacterium);(uncultured bacterium)	4604_B	1
Bacteria;Desulfobacterota;uncultured;uncultured bacterium;(uncultured bacterium);(uncultured bacterium);(uncultured bacterium)	4604_C	1
Bacteria;Elusimicrobiota;Lineage IIc;Elusimicrobia bacterium RIFCSPHIGHO2_02_FULL_39_36;(Elusimicrobia bacterium RIFCSPHIGHO2_02_FULL_39_36);(Elusimicrobia bacterium RIFCSPHIGHO2_02_FULL_39_36);(Elusimicrobia bacterium RIFCSPHIGHO2_02_FULL_39_36)	4604_C	1
Bacteria;Fermentibacterota;Fermentibacteria;Fermentibacterales;Fermentibacteraceae;uncultured bacterium;(uncultured bacterium)	4604_B	1
Bacteria;Firestonebacteria;(Firestonebacteria);(Firestonebacteria);(Firestonebacteria);(Firestonebacteria);(Firestonebacteria)	4604_D	1
Bacteria;Firmicutes;Bacilli;Aneurinibacillales;Aneurinibacillaceae;Aneurinibacillus;uncultured compost bacterium	4604_C	1
Bacteria;Firmicutes;Bacilli;Bacillales;Bacillaceae;Anaerobacillus;Anaerobacillus sp. NB2006	4604_C	1
Bacteria;Firmicutes;Bacilli;Bacillales;Bacillaceae;Anoxybacillus;(Anoxybacillus)	4604_D	1
Bacteria;Firmicutes;Bacilli;Bacillales;Bacillaceae;Anoxybacillus;Anoxybacillus amylolyticus	4604_C	1
Bacteria;Firmicutes;Bacilli;Bacillales;Bacillaceae;Anoxybacillus;Anoxybacillus rupiensis	4604_C	1
Bacteria;Firmicutes;Bacilli;Bacillales;Bacillaceae;Bacillus;Bacillus cereus	4604_C	1
Bacteria;Firmicutes;Bacilli;Bacillales;Bacillaceae;Bacillus;Bacillus megaterium	4604_B	1
Bacteria;Firmicutes;Bacilli;Bacillales;Bacillaceae;Bacillus;Bacillus sp. (in: Bacteria)	4604_C	1
Bacteria;Firmicutes;Bacilli;Bacillales;Bacillaceae;Bacillus;Bacillus sp. NC2-31	4604_C	1
Bacteria;Firmicutes;Bacilli;Bacillales;Bacillaceae;Bacillus;Bacillus sp. mixed culture J2-27F	4604_C	1
Bacteria;Firmicutes;Bacilli;Bacillales;Bacillaceae;Bacillus;uncultured bacterium	4604_C	1
Bacteria;Firmicutes;Bacilli;Bacillales;Bacillaceae;Geobacillus;Bacillus sp. VA2	4604_D	1
Bacteria;Firmicutes;Bacilli;Bacillales;Bacillaceae;Geobacillus;Geobacillus jurassicus	4604_C	1
Bacteria;Firmicutes;Bacilli;Bacillales;Bacillaceae;Geobacillus;Geobacillus sp. C170	4604_C	1
Bacteria;Firmicutes;Bacilli;Bacillales;Bacillaceae;Geobacillus;Geobacillus thermodenitrificans NG80-2	4604_C	1
Bacteria;Firmicutes;Bacilli;Bacillales;Bacillaceae;Geobacillus;Geobacillus thermoparaffinivorans	4604_D	1
Bacteria;Firmicutes;Bacilli;Bacillales;Bacillaceae;Geobacillus;uncultured Geobacillus sp.	4604_C	1
Bacteria;Firmicutes;Bacilli;Bacillales;Bacillaceae;Halobacillus;(Halobacillus)	4604_D	1
Bacteria;Firmicutes;Bacilli;Bacillales;Bacillaceae;Ornithinibacillus;uncultured Bacillaceae bacterium	4604_C	1
Bacteria;Firmicutes;Bacilli;Bacillales;Bacillaceae;Sediminibacillus;Aquibacillus sp. Marseille-P3518	4604_C	1
Bacteria;Firmicutes;Bacilli;Bacillales;Bacillaceae;Virgibacillus;Virgibacillus olivae	4604_C	1
Bacteria;Firmicutes;Bacilli;Bacillales;Bacillaceae;Virgibacillus;Virgibacillus sp. TKNR13-3	4604_C	1
Bacteria;Firmicutes;Bacilli;Bacillales;Sporolactobacillaceae;Tuberibacillus;anaerobic thermophile IC-BH	4604_C	1
Bacteria;Firmicutes;Bacilli;Erysipelotrichales;Erysipelotrichaceae;uncultured;uncultured bacterium	4604_D	1
Bacteria;Firmicutes;Bacilli;Exiguobacterales;Exiguobacteraceae;Exiguobacterium;Exiguobacterium profundum	4604_B	1
Bacteria;Firmicutes;Bacilli;Lactobacillales;(Lactobacillales);(Lactobacillales);(Lactobacillales)	4604_C	1
Bacteria;Firmicutes;Bacilli;Lactobacillales;Enterococcaceae;Enterococcus;Heliconius elevatus	4604_C	1
Bacteria;Firmicutes;Bacilli;Lactobacillales;Lactobacillaceae;Lactobacillus;Lactobacillus rennini	4604_C	1
Bacteria;Firmicutes;Bacilli;Lactobacillales;Lactobacillaceae;Lactobacillus;Lactobacillus sp. N2-7-1	4604_D	1
Bacteria;Firmicutes;Bacilli;Lactobacillales;Lactobacillaceae;Lactobacillus;uncultured bacterium	4604_B	1
Bacteria;Firmicutes;Bacilli;Lactobacillales;Streptococcaceae;Lactococcus;Lactococcus sp. R2A-40	4604_B	1
Bacteria;Firmicutes;Bacilli;Lactobacillales;Streptococcaceae;Streptococcus;Streptococcus sp. DD10	4604_B	1
Bacteria;Firmicutes;Bacilli;Staphylococcales;Staphylococcaceae;Staphylococcus;(Staphylococcus)	4604_D	1
Bacteria;Firmicutes;Bacilli;Staphylococcales;Staphylococcaceae;Staphylococcus;Staphylococcus aureus	4604_D	1
Bacteria;Firmicutes;Bacilli;Staphylococcales;Staphylococcaceae;Staphylococcus;Staphylococcus aureus subsp. aureus ST398	4604_D	1
Bacteria;Firmicutes;Bacilli;Staphylococcales;Staphylococcaceae;Staphylococcus;Staphylococcus epidermidis	4604_C	1
Bacteria;Firmicutes;Bacilli;Staphylococcales;Staphylococcaceae;Staphylococcus;Staphylococcus pettenkoferi	4604_C	1
Bacteria;Firmicutes;Bacilli;Staphylococcales;Staphylococcaceae;Staphylococcus;Staphylococcus sp. IGCAR-7/07	4604_C	1
Bacteria;Firmicutes;Bacilli;Staphylococcales;Staphylococcaceae;Staphylococcus;uncultured Staphylococcus sp.	4604_C	1
Bacteria;Firmicutes;Clostridia;(Clostridia);(Clostridia);(Clostridia);(Clostridia)	4604_B	1
Bacteria;Firmicutes;Clostridia;(Clostridia);(Clostridia);(Clostridia);(Clostridia)	4604_C	1
Bacteria;Firmicutes;Clostridia;(Clostridia);(Clostridia);(Clostridia);(Clostridia)	4604_D	1
Bacteria;Firmicutes;Clostridia;Clostridiales;Clostridiaceae;Clostridium sensu stricto 1;uncultured bacterium	4604_D	1
Bacteria;Firmicutes;Clostridia;Hungateiclostridiaceae;uncultured;(uncultured);(uncultured)	4604_C	1
Bacteria;Firmicutes;Clostridia;Hungateiclostridiaceae;uncultured;(uncultured);(uncultured)	4604_D	1
Bacteria;Firmicutes;Clostridia;Hungateiclostridiaceae;uncultured;uncultured bacterium;(uncultured bacterium)	4604_D	1
Bacteria;Firmicutes;Clostridia;Lachnospirales;Lachnospiraceae;(Lachnospiraceae);(Lachnospiraceae)	4604_C	1
Bacteria;Firmicutes;Clostridia;Lachnospirales;Lachnospiraceae;Lachnospiraceae XPB1014 group;(Lachnospiraceae XPB1014 group)	4604_B	1
Bacteria;Firmicutes;Clostridia;Lachnospirales;Lachnospiraceae;Tyzzerella;uncultured Eubacteriaceae bacterium	4604_C	1
Bacteria;Firmicutes;Clostridia;Lachnospirales;Lachnospiraceae;uncultured;metagenome	4604_A	1
Bacteria;Firmicutes;Clostridia;Oscillospirales;Ruminococcaceae;uncultured;uncultured Clostridia bacterium	4604_D	1
Bacteria;Firmicutes;Clostridia;Peptococcales;Peptococcaceae;uncultured;uncultured bacterium	4604_D	1
Bacteria;Firmicutes;Clostridia;Peptococcales;Peptococcaceae;uncultured;uncultured rumen bacterium	4604_D	1
Bacteria;Firmicutes;Clostridia;Peptostreptococcales-Tissierellales;Peptostreptococcaceae;Peptoclostridium;[Clostridium] thermoalcaliphilum	4604_C	1
Bacteria;Firmicutes;Desulfitobacteriia;Desulfitobacteriales;Desulfitobacteriaceae;Desulfitobacterium;Desulfitobacterium hafniense TCP-A	4604_D	1
Bacteria;Firmicutes;Desulfitobacteriia;Desulfitobacteriales;Desulfitobacteriaceae;Desulfosporosinus;(Desulfosporosinus)	4604_C	1
Bacteria;Firmicutes;Desulfitobacteriia;Desulfitobacteriales;uncultured;(uncultured);(uncultured)	4604_C	1
Bacteria;Firmicutes;Desulfitobacteriia;Desulfitobacteriales;uncultured;uncultured bacterium;(uncultured bacterium)	4604_C	1
Bacteria;Firmicutes;Desulfotomaculia;Ammonifexales;Desulforudaceae;Candidatus Desulforudis;uncultured bacterium	4604_D	1
Bacteria;Firmicutes;Desulfotomaculia;Desulfotomaculales;Desulfallas-Sporotomaculum;uncultured bacterium;(uncultured bacterium)	4604_D	1
Bacteria;Firmicutes;Incertae Sedis;DTU014;uncultured Clostridia bacterium;(uncultured Clostridia bacterium);(uncultured Clostridia bacterium)	4604_C	1
Bacteria;Firmicutes;Incertae Sedis;Gelria;uncultured bacterium;(uncultured bacterium);(uncultured bacterium)	4604_D	1
Bacteria;Firmicutes;Moorellia;Moorellales;Moorellaceae;Moorella;uncultured Moorella sp.	4604_C	1
Bacteria;Firmicutes;Negativicutes;Veillonellales-Selenomonadales;Sporomusaceae;Anaerosinus;Clostridiales bacterium Marseille-P2411	4604_C	1
Bacteria;Firmicutes;Negativicutes;Veillonellales-Selenomonadales;Sporomusaceae;Sporomusa;Sporomusa ovata DSM 2662	4604_C	1
Bacteria;Firmicutes;Symbiobacteriia;Symbiobacteriales;Symbiobacteraceae;(Symbiobacteraceae);(Symbiobacteraceae)	4604_D	1
Bacteria;Firmicutes;Symbiobacteriia;Symbiobacteriales;Symbiobacteraceae;Symbiobacterium;Symbiobacterium toebii	4604_C	1
Bacteria;Firmicutes;Symbiobacteriia;Symbiobacteriales;Symbiobacteraceae;Symbiobacterium;uncultured bacterium	4604_D	1
Bacteria;Firmicutes;Symbiobacteriia;Symbiobacteriales;Symbiobacteraceae;uncultured;(uncultured)	4604_C	1
Bacteria;Firmicutes;Syntrophomonadia;Syntrophomonadales;Syntrophomonadaceae;Syntrophomonas;(Syntrophomonas)	4604_C	1
Bacteria;Firmicutes;Syntrophomonadia;Syntrophomonadales;Syntrophomonadaceae;Syntrophomonas;Syntrophomonas curvata	4604_C	1
Bacteria;Firmicutes;Syntrophomonadia;Syntrophomonadales;Syntrophomonadaceae;Syntrophomonas;Syntrophomonas curvata	4604_D	1
Bacteria;Firmicutes;Syntrophomonadia;Syntrophomonadales;Syntrophomonadaceae;Syntrophomonas;Syntrophomonas wolfei subsp. wolfei str. Goettingen G311	4604_B	1
Bacteria;Firmicutes;Syntrophomonadia;Syntrophomonadales;Syntrophomonadaceae;Syntrophomonas;uncultured Syntrophomonadaceae bacterium	4604_C	1
Bacteria;Firmicutes;Syntrophomonadia;Syntrophomonadales;Syntrophomonadaceae;Syntrophomonas;uncultured bacterium	4604_C	1
Bacteria;Firmicutes;Syntrophomonadia;Syntrophomonadales;Syntrophomonadaceae;Thermosyntropha;uncultured Syntrophomonadaceae bacterium	4604_C	1
Bacteria;Firmicutes;Syntrophomonadia;Syntrophomonadales;Syntrophomonadaceae;uncultured;uncultured bacterium	4604_D	1
Bacteria;Firmicutes;Thermacetogenia;Thermacetogeniales;Thermacetogeniaceae;uncultured;uncultured Thermacetogenium sp.	4604_C	1
Bacteria;Firmicutes;Thermaerobacteria;Thermaerobacterales;Thermaerobacteraceae;Thermaerobacter;Thermaerobacter subterraneus	4604_C	1
Bacteria;Firmicutes;uncultured;anaerobic bacterium sk.prop8;(anaerobic bacterium sk.prop8);(anaerobic bacterium sk.prop8);(anaerobic bacterium sk.prop8)	4604_C	1
Bacteria;Fusobacteriota;Fusobacteriia;Fusobacteriales;Fusobacteriaceae;Fusobacterium;Fusobacterium nucleatum	4604_D	1
Bacteria;Fusobacteriota;Fusobacteriia;Fusobacteriales;Leptotrichiaceae;(Leptotrichiaceae);(Leptotrichiaceae)	4604_D	1
Bacteria;Gemmatimonadota;BD2-11 terrestrial group;(BD2-11 terrestrial group);(BD2-11 terrestrial group);(BD2-11 terrestrial group);(BD2-11 terrestrial group)	4604_B	1
Bacteria;Gemmatimonadota;BD2-11 terrestrial group;uncultured bacterium;(uncultured bacterium);(uncultured bacterium);(uncultured bacterium)	4604_D	1
Bacteria;Gemmatimonadota;Gemmatimonadetes;Gemmatimonadales;Gemmatimonadaceae;Roseisolibacter;uncultured bacterium	4604_B	1
Bacteria;Gemmatimonadota;S0134 terrestrial group;uncultured bacterium;(uncultured bacterium);(uncultured bacterium);(uncultured bacterium)	4604_C	1
Bacteria;Halanaerobiaeota;Halanaerobiia;Halanaerobiales;Halanaerobiaceae;Halarsenatibacter;uncultured low G+C Gram-positive bacterium	4604_D	1
Bacteria;Latescibacterota;uncultured bacterium;(uncultured bacterium);(uncultured bacterium);(uncultured bacterium);(uncultured bacterium)	4604_C	1
Bacteria;MBNT15;(MBNT15);(MBNT15);(MBNT15);(MBNT15);(MBNT15)	4604_D	1
Bacteria;MBNT15;uncultured bacterium;(uncultured bacterium);(uncultured bacterium);(uncultured bacterium);(uncultured bacterium)	4604_D	1
Bacteria;Marinimicrobia (SAR406 clade);hydrothermal vent metagenome;(hydrothermal vent metagenome);(hydrothermal vent metagenome);(hydrothermal vent metagenome);(hydrothermal vent metagenome)	4604_B	1
Bacteria;Marinimicrobia (SAR406 clade);marine metagenome;(marine metagenome);(marine metagenome);(marine metagenome);(marine metagenome)	4604_C	1
Bacteria;Marinimicrobia (SAR406 clade);marine metagenome;(marine metagenome);(marine metagenome);(marine metagenome);(marine metagenome)	4604_D	1
Bacteria;Marinimicrobia (SAR406 clade);uncultured Candidatus Marinimicrobia bacterium;(uncultured Candidatus Marinimicrobia bacterium);(uncultured Candidatus Marinimicrobia bacterium);(uncultured Candidatus Marinimicrobia bacterium);(uncultured Candidatus Marinimicrobia bacterium)	4604_B	1
Bacteria;Marinimicrobia (SAR406 clade);uncultured bacterium 413004-H17;(uncultured bacterium 413004-H17);(uncultured bacterium 413004-H17);(uncultured bacterium 413004-H17);(uncultured bacterium 413004-H17)	4604_D	1
Bacteria;Marinimicrobia (SAR406 clade);uncultured bacterium HF0500_01L02;(uncultured bacterium HF0500_01L02);(uncultured bacterium HF0500_01L02);(uncultured bacterium HF0500_01L02);(uncultured bacterium HF0500_01L02)	4604_B	1
Bacteria;Methylomirabilota;Methylomirabilia;Methylomirabilales;Methylomirabilaceae;(Methylomirabilaceae);(Methylomirabilaceae)	4604_C	1
Bacteria;Methylomirabilota;Methylomirabilia;Methylomirabilales;Methylomirabilaceae;Candidatus Methylomirabilis;Candidatus Methylomirabilis oxyfera	4604_D	1
Bacteria;Methylomirabilota;Methylomirabilia;Methylomirabilales;Methylomirabilaceae;Candidatus Methylomirabilis;uncultured Firmicutes bacterium	4604_D	1
Bacteria;Methylomirabilota;Methylomirabilia;Methylomirabilales;Methylomirabilaceae;Sh765B-TzT-35;uncultured bacterium	4604_D	1
Bacteria;Methylomirabilota;Methylomirabilia;Methylomirabilales;Methylomirabilaceae;wb1-A12;uncultured bacterium	4604_C	1
Bacteria;Methylomirabilota;Methylomirabilia;Methylomirabilales;Methylomirabilaceae;wb1-A12;uncultured bacterium	4604_D	1
Bacteria;Myxococcota;(Myxococcota);(Myxococcota);(Myxococcota);(Myxococcota);(Myxococcota)	4604_C	1
Bacteria;Myxococcota;Myxococcia;Myxococcales;Anaeromyxobacteraceae;Anaeromyxobacter;uncultured Anaeromyxobacter sp.	4604_C	1
Bacteria;Myxococcota;Myxococcia;Myxococcales;Myxococcaceae;KD3-10;uncultured bacterium	4604_C	1
Bacteria;Myxococcota;Myxococcia;Myxococcales;Myxococcaceae;P3OB-42;uncultured Archangiaceae bacterium	4604_C	1
Bacteria;Myxococcota;Myxococcia;Myxococcales;Vulgatibacteraceae;Vulgatibacter;(Vulgatibacter)	4604_C	1
Bacteria;Myxococcota;Myxococcia;Myxococcales;Vulgatibacteraceae;Vulgatibacter;uncultured bacterium	4604_C	1
Bacteria;Myxococcota;Polyangia;(Polyangia);(Polyangia);(Polyangia);(Polyangia)	4604_D	1
Bacteria;Myxococcota;Polyangia;Blfdi19;uncultured bacterium;(uncultured bacterium);(uncultured bacterium)	4604_D	1
Bacteria;Myxococcota;Polyangia;Haliangiales;Haliangiaceae;Haliangium;Haliangium ochraceum DSM 14365	4604_D	1
Bacteria;Myxococcota;Polyangia;Haliangiales;Haliangiaceae;Haliangium;metagenome	4604_B	1
Bacteria;Myxococcota;Polyangia;Haliangiales;Haliangiaceae;Haliangium;uncultured bacterium	4604_D	1
Bacteria;Myxococcota;Polyangia;MidBa8;uncultured bacterium;(uncultured bacterium);(uncultured bacterium)	4604_B	1
Bacteria;Myxococcota;Polyangia;Polyangiales;BIrii41;metagenome;(metagenome)	4604_D	1
Bacteria;Myxococcota;Polyangia;Polyangiales;Phaselicystidaceae;Phaselicystis;(Phaselicystis)	4604_B	1
Bacteria;Myxococcota;Polyangia;Polyangiales;Phaselicystidaceae;Phaselicystis;(Phaselicystis)	4604_D	1
Bacteria;Myxococcota;Polyangia;Polyangiales;Polyangiaceae;Chondromyces;Chondromyces crocatus	4604_D	1
Bacteria;Myxococcota;Polyangia;Polyangiales;Polyangiaceae;Pajaroellobacter;(Pajaroellobacter)	4604_D	1
Bacteria;Myxococcota;Polyangia;Polyangiales;Polyangiaceae;Pajaroellobacter;metagenome	4604_D	1
Bacteria;Myxococcota;Polyangia;UASB-TL25;uncultured Nannocystineae bacterium;(uncultured Nannocystineae bacterium);(uncultured Nannocystineae bacterium)	4604_C	1
Bacteria;Myxococcota;Polyangia;mle1-27;uncultured bacterium;(uncultured bacterium);(uncultured bacterium)	4604_C	1
Bacteria;Myxococcota;bacteriap25;Deltaproteobacteria bacterium RIFCSPLOWO2_02_56_12;(Deltaproteobacteria bacterium RIFCSPLOWO2_02_56_12);(Deltaproteobacteria bacterium RIFCSPLOWO2_02_56_12);(Deltaproteobacteria bacterium RIFCSPLOWO2_02_56_12)	4604_C	1
Bacteria;NB1-j;uncultured bacterium;(uncultured bacterium);(uncultured bacterium);(uncultured bacterium);(uncultured bacterium)	4604_C	1
Bacteria;Nitrospinota;MT5B39;uncultured bacterium;(uncultured bacterium);(uncultured bacterium);(uncultured bacterium)	4604_A	1
Bacteria;Nitrospinota;P9X2b3D02;uncultured bacterium;(uncultured bacterium);(uncultured bacterium);(uncultured bacterium)	4604_C	1
Bacteria;Nitrospirota;Nitrospiria;Nitrospirales;Nitrospiraceae;Nitrospira;freshwater sediment metagenome	4604_D	1
Bacteria;Nitrospirota;Thermodesulfovibrionia;uncultured;uncultured bacterium;(uncultured bacterium);(uncultured bacterium)	4604_D	1
Bacteria;Patescibacteria;(Patescibacteria);(Patescibacteria);(Patescibacteria);(Patescibacteria);(Patescibacteria)	4604_D	1
Bacteria;Patescibacteria;Gracilibacteria;Candidatus Peregrinibacteria;(Candidatus Peregrinibacteria);(Candidatus Peregrinibacteria);(Candidatus Peregrinibacteria)	4604_D	1
Bacteria;Patescibacteria;Gracilibacteria;Candidatus Peregrinibacteria;Candidatus Peregrinibacteria bacterium RIFCSPLOWO2_02_FULL_39_10;(Candidatus Peregrinibacteria bacterium RIFCSPLOWO2_02_FULL_39_10);(Candidatus Peregrinibacteria bacterium RIFCSPLOWO2_02_FULL_39_10)	4604_C	1
Bacteria;Patescibacteria;Gracilibacteria;Candidatus Peregrinibacteria;Candidatus Peregrinibacteria bacterium RIFCSPLOWO2_02_FULL_48_14;(Candidatus Peregrinibacteria bacterium RIFCSPLOWO2_02_FULL_48_14);(Candidatus Peregrinibacteria bacterium RIFCSPLOWO2_02_FULL_48_14)	4604_C	1
Bacteria;Patescibacteria;Gracilibacteria;Candidatus Peregrinibacteria;bacterium WH3-1;(bacterium WH3-1);(bacterium WH3-1)	4604_C	1
Bacteria;Patescibacteria;Gracilibacteria;Candidatus Peregrinibacteria;uncultured bacterium;(uncultured bacterium);(uncultured bacterium)	4604_D	1
Bacteria;Patescibacteria;Gracilibacteria;Candidatus Peribacteria;uncultured bacterium;(uncultured bacterium);(uncultured bacterium)	4604_D	1
Bacteria;Patescibacteria;Gracilibacteria;marine metagenome;(marine metagenome);(marine metagenome);(marine metagenome)	4604_C	1
Bacteria;Patescibacteria;Parcubacteria;Candidatus Moranbacteria;(Candidatus Moranbacteria);(Candidatus Moranbacteria);(Candidatus Moranbacteria)	4604_C	1
Bacteria;Patescibacteria;Parcubacteria;Candidatus Moranbacteria;(Candidatus Moranbacteria);(Candidatus Moranbacteria);(Candidatus Moranbacteria)	4604_D	1
Bacteria;Patescibacteria;Parcubacteria;Candidatus Moranbacteria;uncultured bacterium;(uncultured bacterium);(uncultured bacterium)	4604_D	1
Bacteria;Patescibacteria;Saccharimonadia;Saccharimonadales;(Saccharimonadales);(Saccharimonadales);(Saccharimonadales)	4604_D	1
Bacteria;Planctomycetota;(Planctomycetota);(Planctomycetota);(Planctomycetota);(Planctomycetota);(Planctomycetota)	4604_B	1
Bacteria;Planctomycetota;Brocadiae;Brocadiales;Brocadiaceae;Candidatus Annamoxoglobus;(Candidatus Annamoxoglobus)	4604_C	1
Bacteria;Planctomycetota;Brocadiae;Brocadiales;Brocadiaceae;Candidatus Brocadia;Candidatus Brocadia sinica	4604_D	1
Bacteria;Planctomycetota;Brocadiae;Brocadiales;Brocadiaceae;Candidatus Brocadia;Candidatus Brocadia sp. UTAMX1	4604_D	1
Bacteria;Planctomycetota;Brocadiae;Brocadiales;Brocadiaceae;Candidatus Brocadia;uncultured Planctomycetales bacterium	4604_D	1
Bacteria;Planctomycetota;Brocadiae;Brocadiales;Brocadiaceae;Candidatus Jettenia;Candidatus Jettenia asiatica	4604_C	1
Bacteria;Planctomycetota;Brocadiae;Brocadiales;Brocadiaceae;Candidatus Jettenia;uncultured bacterium	4604_D	1
Bacteria;Planctomycetota;Brocadiae;Brocadiales;Brocadiaceae;Candidatus Kuenenia;Candidatus Kuenenia stuttgartiensis enrichment culture clone RU1	4604_C	1
Bacteria;Planctomycetota;Brocadiae;Brocadiales;Brocadiaceae;Candidatus Kuenenia;uncultured anaerobic ammonium-oxidizing bacterium	4604_D	1
Bacteria;Planctomycetota;Brocadiae;Brocadiales;GWA2-50-13;Planctomycetes bacterium GWA2_50_13;(Planctomycetes bacterium GWA2_50_13)	4604_D	1
Bacteria;Planctomycetota;Brocadiae;Brocadiales;Scalinduaceae;Candidatus Scalindua;uncultured bacterium	4604_C	1
Bacteria;Planctomycetota;OM190;(OM190);(OM190);(OM190);(OM190)	4604_D	1
Bacteria;Planctomycetota;Phycisphaerae;CCM11a;uncultured bacterium;(uncultured bacterium);(uncultured bacterium)	4604_A	1
Bacteria;Planctomycetota;Phycisphaerae;CCM11a;uncultured bacterium;(uncultured bacterium);(uncultured bacterium)	4604_B	1
Bacteria;Planctomycetota;Phycisphaerae;Phycisphaerales;Phycisphaeraceae;CL500-3;uncultured bacterium	4604_D	1
Bacteria;Planctomycetota;Phycisphaerae;Pla1 lineage;uncultured bacterium;(uncultured bacterium);(uncultured bacterium)	4604_C	1
Bacteria;Planctomycetota;Phycisphaerae;S-70;uncultured bacterium;(uncultured bacterium);(uncultured bacterium)	4604_C	1
Bacteria;Planctomycetota;Pla3 lineage;hydrothermal vent metagenome;(hydrothermal vent metagenome);(hydrothermal vent metagenome);(hydrothermal vent metagenome)	4604_D	1
Bacteria;Planctomycetota;Pla4 lineage;uncultured Planctomycetales bacterium;(uncultured Planctomycetales bacterium);(uncultured Planctomycetales bacterium);(uncultured Planctomycetales bacterium)	4604_D	1
Bacteria;Planctomycetota;Pla4 lineage;uncultured bacterium;(uncultured bacterium);(uncultured bacterium);(uncultured bacterium)	4604_D	1
Bacteria;Planctomycetota;Planctomycetes;(Planctomycetes);(Planctomycetes);(Planctomycetes);(Planctomycetes)	4604_D	1
Bacteria;Planctomycetota;Planctomycetes;Gemmatales;Gemmataceae;uncultured;metagenome	4604_B	1
Bacteria;Planctomycetota;Planctomycetes;Gemmatales;Gemmataceae;uncultured;uncultured Crater Lake bacterium CL500-52	4604_B	1
Bacteria;Planctomycetota;Planctomycetes;Gemmatales;Gemmataceae;uncultured;uncultured Gemmata sp.	4604_B	1
Bacteria;Planctomycetota;Planctomycetes;Gemmatales;Gemmataceae;uncultured;uncultured planctomycete	4604_B	1
Bacteria;Planctomycetota;Planctomycetes;Pirellulales;Pirellulaceae;(Pirellulaceae);(Pirellulaceae)	4604_B	1
Bacteria;Planctomycetota;Planctomycetes;Pirellulales;Pirellulaceae;Pir4 lineage;uncultured bacterium	4604_B	1
Bacteria;Planctomycetota;vadinHA49;uncultured bacterium;(uncultured bacterium);(uncultured bacterium);(uncultured bacterium)	4604_C	1
Bacteria;Poribacteria;uncultured Firmicutes bacterium;(uncultured Firmicutes bacterium);(uncultured Firmicutes bacterium);(uncultured Firmicutes bacterium);(uncultured Firmicutes bacterium)	4604_D	1
Bacteria;Proteobacteria;Alphaproteobacteria;(Alphaproteobacteria);(Alphaproteobacteria);(Alphaproteobacteria);(Alphaproteobacteria)	4604_A	1
Bacteria;Proteobacteria;Alphaproteobacteria;Acetobacterales;Acetobacteraceae;Acidiphilium;uncultured bacterium	4604_B	1
Bacteria;Proteobacteria;Alphaproteobacteria;Acetobacterales;Acetobacteraceae;Roseomonas;uncultured bacterium	4604_D	1
Bacteria;Proteobacteria;Alphaproteobacteria;Acetobacterales;Acetobacteraceae;uncultured;uncultured Acetobacteraceae bacterium	4604_C	1
Bacteria;Proteobacteria;Alphaproteobacteria;Caulobacterales;Caulobacteraceae;(Caulobacteraceae);(Caulobacteraceae)	4604_D	1
Bacteria;Proteobacteria;Alphaproteobacteria;Caulobacterales;Caulobacteraceae;Brevundimonas;(Brevundimonas)	4604_C	1
Bacteria;Proteobacteria;Alphaproteobacteria;Caulobacterales;Caulobacteraceae;Brevundimonas;(Brevundimonas)	4604_D	1
Bacteria;Proteobacteria;Alphaproteobacteria;Caulobacterales;Caulobacteraceae;Brevundimonas;Brevundimonas sp. W12	4604_D	1
Bacteria;Proteobacteria;Alphaproteobacteria;Caulobacterales;Caulobacteraceae;Caulobacter;metagenome	4604_C	1
Bacteria;Proteobacteria;Alphaproteobacteria;Holosporales;Holosporaceae;uncultured;uncultured bacterium	4604_B	1
Bacteria;Proteobacteria;Alphaproteobacteria;Holosporales;Holosporaceae;uncultured;uncultured bacterium	4604_D	1
Bacteria;Proteobacteria;Alphaproteobacteria;Kiloniellales;Fodinicurvataceae;uncultured;uncultured bacterium	4604_B	1
Bacteria;Proteobacteria;Alphaproteobacteria;Rhizobiales;Rhizobiaceae;(Rhizobiaceae);(Rhizobiaceae)	4604_C	1
Bacteria;Proteobacteria;Alphaproteobacteria;Rhizobiales;Rhizobiaceae;Allorhizobium-Neorhizobium-Pararhizobium-Rhizobium;(Allorhizobium-Neorhizobium-Pararhizobium-Rhizobium)	4604_B	1
Bacteria;Proteobacteria;Alphaproteobacteria;Rhizobiales;Rhizobiaceae;Allorhizobium-Neorhizobium-Pararhizobium-Rhizobium;Rhizobiaceae bacterium	4604_B	1
Bacteria;Proteobacteria;Alphaproteobacteria;Rhizobiales;Rhizobiaceae;Allorhizobium-Neorhizobium-Pararhizobium-Rhizobium;Rhizobium etli 8C-3	4604_B	1
Bacteria;Proteobacteria;Alphaproteobacteria;Rhizobiales;Rhizobiaceae;Allorhizobium-Neorhizobium-Pararhizobium-Rhizobium;Rhizobium sp. LNa6	4604_B	1
Bacteria;Proteobacteria;Alphaproteobacteria;Rhizobiales;Rhizobiaceae;Allorhizobium-Neorhizobium-Pararhizobium-Rhizobium;Rhizobium sp. R22_Indore_3c	4604_B	1
Bacteria;Proteobacteria;Alphaproteobacteria;Rhizobiales;Rhizobiaceae;Candidatus Hodgkinia;Candidatus Hodgkinia cicadicola	4604_C	1
Bacteria;Proteobacteria;Alphaproteobacteria;Rhizobiales;Rhizobiaceae;Ochrobactrum;Ochrobactrum pseudintermedium	4604_B	1
Bacteria;Proteobacteria;Alphaproteobacteria;Rhizobiales;Rhizobiaceae;uncultured;uncultured Rhizobiales bacterium	4604_D	1
Bacteria;Proteobacteria;Alphaproteobacteria;Rhizobiales;Xanthobacteraceae;Afipia;metagenome	4604_B	1
Bacteria;Proteobacteria;Alphaproteobacteria;Rhizobiales;Xanthobacteraceae;Bradyrhizobium;uncultured bacterium	4604_D	1
Bacteria;Proteobacteria;Alphaproteobacteria;Rhodobacterales;Rhodobacteraceae;Marivita;uncultured bacterium	4604_D	1
Bacteria;Proteobacteria;Alphaproteobacteria;Rhodospirillales;Magnetospirillaceae;(Magnetospirillaceae);(Magnetospirillaceae)	4604_D	1
Bacteria;Proteobacteria;Alphaproteobacteria;Rhodospirillales;Magnetospirillaceae;Magnetospirillum;Magnetospirillum sp. CF19	4604_D	1
Bacteria;Proteobacteria;Alphaproteobacteria;Rhodospirillales;Magnetospirillaceae;Magnetospirillum;alpha proteobacterium NML-1	4604_D	1
Bacteria;Proteobacteria;Alphaproteobacteria;Rhodospirillales;Magnetospirillaceae;Magnetospirillum;uncultured bacterium	4604_D	1
Bacteria;Proteobacteria;Alphaproteobacteria;Rhodospirillales;Terasakiellaceae;Terasakiella;(Terasakiella)	4604_C	1
Bacteria;Proteobacteria;Alphaproteobacteria;Rickettsiales;Candidatus Jidaibacter;uncultured bacterium;(uncultured bacterium)	4604_D	1
Bacteria;Proteobacteria;Alphaproteobacteria;Rickettsiales;Mitochondria;Adiantum pedatum;(Adiantum pedatum)	4604_C	1
Bacteria;Proteobacteria;Alphaproteobacteria;Rickettsiales;Mitochondria;Atrichum angustatum;(Atrichum angustatum)	4604_D	1
Bacteria;Proteobacteria;Alphaproteobacteria;Rickettsiales;Mitochondria;Buxbaumia aphylla;(Buxbaumia aphylla)	4604_B	1
Bacteria;Proteobacteria;Alphaproteobacteria;Rickettsiales;Mitochondria;Ophioglossum vulgatum (southern adder's-tongue);(Ophioglossum vulgatum (southern adder's-tongue))	4604_D	1
Bacteria;Proteobacteria;Alphaproteobacteria;Rickettsiales;Mitochondria;Phoenix dactylifera (date palm);(Phoenix dactylifera (date palm))	4604_C	1
Bacteria;Proteobacteria;Alphaproteobacteria;Rickettsiales;Mitochondria;Solanum melongena (eggplant);(Solanum melongena (eggplant))	4604_A	1
Bacteria;Proteobacteria;Alphaproteobacteria;Rickettsiales;Mitochondria;Sphagnum palustre;(Sphagnum palustre)	4604_D	1
Bacteria;Proteobacteria;Alphaproteobacteria;Rickettsiales;Mitochondria;Tectona grandis;(Tectona grandis)	4604_B	1
Bacteria;Proteobacteria;Alphaproteobacteria;Rickettsiales;Rickettsiaceae;(Rickettsiaceae);(Rickettsiaceae)	4604_B	1
Bacteria;Proteobacteria;Alphaproteobacteria;Rickettsiales;Rickettsiaceae;uncultured;(uncultured)	4604_C	1
Bacteria;Proteobacteria;Alphaproteobacteria;Sphingomonadales;Sphingomonadaceae;Altererythrobacter;Altererythrobacter sp. AMV9	4604_C	1
Bacteria;Proteobacteria;Alphaproteobacteria;Sphingomonadales;Sphingomonadaceae;Sphingobium;unidentified	4604_B	1
Bacteria;Proteobacteria;Alphaproteobacteria;Sphingomonadales;Sphingomonadaceae;Sphingomonas;(Sphingomonas)	4604_B	1
Bacteria;Proteobacteria;Alphaproteobacteria;Sphingomonadales;Sphingomonadaceae;Sphingomonas;(Sphingomonas)	4604_C	1
Bacteria;Proteobacteria;Alphaproteobacteria;Sphingomonadales;Sphingomonadaceae;Sphingomonas;(Sphingomonas)	4604_D	1
Bacteria;Proteobacteria;Alphaproteobacteria;Sphingomonadales;Sphingomonadaceae;Sphingomonas;Sphingomonas sp. MN4-2	4604_D	1
Bacteria;Proteobacteria;Alphaproteobacteria;Sphingomonadales;Sphingomonadaceae;Sphingomonas;uncultured bacterium	4604_D	1
Bacteria;Proteobacteria;Alphaproteobacteria;Sphingomonadales;Sphingomonadaceae;uncultured;uncultured organism	4604_B	1
Bacteria;Proteobacteria;Alphaproteobacteria;Sphingomonadales;Sphingomonadaceae;uncultured;uncultured organism	4604_D	1
Bacteria;Proteobacteria;Gammaproteobacteria;AT-s2-59;uncultured organism;(uncultured organism);(uncultured organism)	4604_B	1
Bacteria;Proteobacteria;Gammaproteobacteria;Acidiferrobacterales;Acidiferrobacteraceae;Sulfurifustis;Sulfuricaulis limicola	4604_D	1
Bacteria;Proteobacteria;Gammaproteobacteria;Acidiferrobacterales;Acidiferrobacteraceae;Sulfurifustis;uncultured bacterium	4604_B	1
Bacteria;Proteobacteria;Gammaproteobacteria;Acidiferrobacterales;Acidiferrobacteraceae;uncultured;uncultured gamma proteobacterium	4604_B	1
Bacteria;Proteobacteria;Gammaproteobacteria;Acidithiobacillales;Acidithiobacillaceae;Acidithiobacillus;(Acidithiobacillus)	4604_D	1
Bacteria;Proteobacteria;Gammaproteobacteria;Acidithiobacillales;Acidithiobacillaceae;Acidithiobacillus;uncultured bacterium	4604_D	1
Bacteria;Proteobacteria;Gammaproteobacteria;Acidithiobacillales;Acidithiobacillaceae;KCM-B-112;uncultured Chromatiales bacterium	4604_C	1
Bacteria;Proteobacteria;Gammaproteobacteria;Aeromonadales;Aeromonadaceae;Aeromonas;(Aeromonas)	4604_C	1
Bacteria;Proteobacteria;Gammaproteobacteria;Aeromonadales;Aeromonadaceae;Aeromonas;(Aeromonas)	4604_D	1
Bacteria;Proteobacteria;Gammaproteobacteria;Aeromonadales;Aeromonadaceae;Aeromonas;Aeromonas allosaccharophila	4604_A	1
Bacteria;Proteobacteria;Gammaproteobacteria;Aeromonadales;Aeromonadaceae;Aeromonas;Aeromonas caviae	4604_D	1
Bacteria;Proteobacteria;Gammaproteobacteria;Aeromonadales;Aeromonadaceae;Oceanisphaera;Oceanisphaera avium	4604_B	1
Bacteria;Proteobacteria;Gammaproteobacteria;Aeromonadales;Aeromonadaceae;Oceanisphaera;Oceanisphaera profunda	4604_D	1
Bacteria;Proteobacteria;Gammaproteobacteria;Aeromonadales;Succinivibrionaceae;Succinivibrionaceae UCG-001;uncultured rumen bacterium	4604_B	1
Bacteria;Proteobacteria;Gammaproteobacteria;Alteromonadales;Alteromonadaceae;Alteromonas;uncultured bacterium	4604_D	1
Bacteria;Proteobacteria;Gammaproteobacteria;Alteromonadales;Alteromonadaceae;Alteromonas;uncultured gamma proteobacterium	4604_D	1
Bacteria;Proteobacteria;Gammaproteobacteria;Alteromonadales;Alteromonadaceae;Rheinheimera;uncultured bacterium	4604_D	1
Bacteria;Proteobacteria;Gammaproteobacteria;Alteromonadales;Colwelliaceae;Colwellia;Colwellia sp. BSs20120	4604_B	1
Bacteria;Proteobacteria;Gammaproteobacteria;Alteromonadales;Colwelliaceae;Colwellia;Colwellia sp. PAMC 20917	4604_A	1
Bacteria;Proteobacteria;Gammaproteobacteria;Alteromonadales;Colwelliaceae;Colwellia;uncultured Colwellia sp.	4604_D	1
Bacteria;Proteobacteria;Gammaproteobacteria;Alteromonadales;Colwelliaceae;Colwellia;uncultured bacterium	4604_D	1
Bacteria;Proteobacteria;Gammaproteobacteria;Alteromonadales;Colwelliaceae;Thalassotalea;Thalassotalea piscium	4604_C	1
Bacteria;Proteobacteria;Gammaproteobacteria;Alteromonadales;Colwelliaceae;Thalassotalea;uncultured bacterium	4604_C	1
Bacteria;Proteobacteria;Gammaproteobacteria;Alteromonadales;Colwelliaceae;Thalassotalea;uncultured gamma proteobacterium	4604_D	1
Bacteria;Proteobacteria;Gammaproteobacteria;Alteromonadales;Colwelliaceae;uncultured;uncultured bacterium	4604_C	1
Bacteria;Proteobacteria;Gammaproteobacteria;Alteromonadales;Idiomarinaceae;Aliidiomarina;(Aliidiomarina)	4604_C	1
Bacteria;Proteobacteria;Gammaproteobacteria;Alteromonadales;Idiomarinaceae;Aliidiomarina;Idiomarinaceae bacterium HL-53	4604_B	1
Bacteria;Proteobacteria;Gammaproteobacteria;Alteromonadales;Idiomarinaceae;Aliidiomarina;gamma proteobacterium E-034	4604_B	1
Bacteria;Proteobacteria;Gammaproteobacteria;Alteromonadales;Idiomarinaceae;Idiomarina;(Idiomarina)	4604_C	1
Bacteria;Proteobacteria;Gammaproteobacteria;Alteromonadales;Idiomarinaceae;Idiomarina;Idiomarina seosinensis	4604_C	1
Bacteria;Proteobacteria;Gammaproteobacteria;Alteromonadales;Idiomarinaceae;Idiomarina;uncultured bacterium	4604_D	1
Bacteria;Proteobacteria;Gammaproteobacteria;Alteromonadales;Marinobacteraceae;Marinobacter;(Marinobacter)	4604_B	1
Bacteria;Proteobacteria;Gammaproteobacteria;Alteromonadales;Pseudoalteromonadaceae;Pseudoalteromonas;Pseudoalteromonas lipolytica	4604_C	1
Bacteria;Proteobacteria;Gammaproteobacteria;Alteromonadales;Pseudoalteromonadaceae;Pseudoalteromonas;Pseudoalteromonas luteoviolacea B = ATCC 29581	4604_D	1
Bacteria;Proteobacteria;Gammaproteobacteria;Alteromonadales;Pseudoalteromonadaceae;Pseudoalteromonas;Pseudoalteromonas sp. 1027	4604_C	1
Bacteria;Proteobacteria;Gammaproteobacteria;Alteromonadales;Pseudoalteromonadaceae;Pseudoalteromonas;Pseudoalteromonas sp. 8040	4604_C	1
Bacteria;Proteobacteria;Gammaproteobacteria;Alteromonadales;Psychromonadaceae;Psychromonas;(Psychromonas)	4604_C	1
Bacteria;Proteobacteria;Gammaproteobacteria;Alteromonadales;Psychromonadaceae;Psychromonas;Psychromonas ingrahamii 37	4604_A	1
Bacteria;Proteobacteria;Gammaproteobacteria;Alteromonadales;Psychromonadaceae;Psychromonas;Psychromonas ingrahamii 37	4604_B	1
Bacteria;Proteobacteria;Gammaproteobacteria;Alteromonadales;Psychromonadaceae;Psychromonas;Psychromonas ingrahamii 37	4604_C	1
Bacteria;Proteobacteria;Gammaproteobacteria;Alteromonadales;Psychromonadaceae;Psychromonas;Psychromonas ingrahamii 37	4604_D	1
Bacteria;Proteobacteria;Gammaproteobacteria;Alteromonadales;Psychromonadaceae;Psychromonas;Psychromonas sp. CNPT3	4604_D	1
Bacteria;Proteobacteria;Gammaproteobacteria;Alteromonadales;Shewanellaceae;Ferrimonas;Ferrimonas balearica DSM 9799	4604_D	1
Bacteria;Proteobacteria;Gammaproteobacteria;Alteromonadales;Shewanellaceae;Ferrimonas;Ferrimonas sp. EF3B-B688	4604_C	1
Bacteria;Proteobacteria;Gammaproteobacteria;Alteromonadales;Shewanellaceae;Ferrimonas;Ferrimonas sp. EF3B-B688	4604_D	1
Bacteria;Proteobacteria;Gammaproteobacteria;Alteromonadales;Shewanellaceae;Shewanella;(Shewanella)	4604_B	1
Bacteria;Proteobacteria;Gammaproteobacteria;Alteromonadales;Shewanellaceae;Shewanella;(Shewanella)	4604_D	1
Bacteria;Proteobacteria;Gammaproteobacteria;Alteromonadales;Shewanellaceae;Shewanella;Shewanella algae	4604_D	1
Bacteria;Proteobacteria;Gammaproteobacteria;Alteromonadales;Shewanellaceae;Shewanella;Shewanella benthica KT99	4604_D	1
Bacteria;Proteobacteria;Gammaproteobacteria;Alteromonadales;Shewanellaceae;Shewanella;Shewanella frigidimarina NCIMB 400	4604_D	1
Bacteria;Proteobacteria;Gammaproteobacteria;Alteromonadales;Shewanellaceae;Shewanella;Shewanella halifaxensis HAW-EB4	4604_C	1
Bacteria;Proteobacteria;Gammaproteobacteria;Alteromonadales;Shewanellaceae;Shewanella;Shewanella loihica PV-4	4604_A	1
Bacteria;Proteobacteria;Gammaproteobacteria;Alteromonadales;Shewanellaceae;Shewanella;Shewanella loihica PV-4	4604_D	1
Bacteria;Proteobacteria;Gammaproteobacteria;Alteromonadales;Shewanellaceae;Shewanella;Shewanella sp. 8012	4604_B	1
Bacteria;Proteobacteria;Gammaproteobacteria;Alteromonadales;Shewanellaceae;Shewanella;Shewanella sp. 8012	4604_C	1
Bacteria;Proteobacteria;Gammaproteobacteria;Alteromonadales;Shewanellaceae;Shewanella;Shewanella violacea DSS12	4604_D	1
Bacteria;Proteobacteria;Gammaproteobacteria;Alteromonadales;Shewanellaceae;Shewanella;uncultured bacterium	4604_B	1
Bacteria;Proteobacteria;Gammaproteobacteria;Arenicellales;Arenicellaceae;Candidatus Thiosymbion;Olavius algarvensis	4604_B	1
Bacteria;Proteobacteria;Gammaproteobacteria;Arenicellales;Arenicellaceae;Candidatus Thiosymbion;Olavius algarvensis	4604_C	1
Bacteria;Proteobacteria;Gammaproteobacteria;Arenicellales;Arenicellaceae;Candidatus Thiosymbion;gamma proteobacterium ectosymbiont of Catanema sp. 'belize 1'	4604_D	1
Bacteria;Proteobacteria;Gammaproteobacteria;Arenicellales;Arenicellaceae;Candidatus Thiosymbion;gamma proteobacterium ectosymbiont of Catanema sp. 'st andrea'	4604_D	1
Bacteria;Proteobacteria;Gammaproteobacteria;Arenicellales;Arenicellaceae;Candidatus Thiosymbion;gamma proteobacterium ectosymbiont of Laxus oneistus	4604_B	1
Bacteria;Proteobacteria;Gammaproteobacteria;Arenicellales;Arenicellaceae;Candidatus Thiosymbion;gamma proteobacterium endosymbiont 1 of Inanidrilus leukodermatus	4604_C	1
Bacteria;Proteobacteria;Gammaproteobacteria;Arenicellales;Arenicellaceae;Candidatus Thiosymbion;gamma proteobacterium endosymbiont 1 of Inanidrilus leukodermatus	4604_D	1
Bacteria;Proteobacteria;Gammaproteobacteria;Arenicellales;Arenicellaceae;Candidatus Thiosymbion;gamma proteobacterium endosymbiont 1 of Inanidrilus makropetalos	4604_C	1
Bacteria;Proteobacteria;Gammaproteobacteria;Arenicellales;Arenicellaceae;Candidatus Thiosymbion;gamma proteobacterium endosymbiont of Olavius longissimus	4604_C	1
Bacteria;Proteobacteria;Gammaproteobacteria;Arenicellales;Arenicellaceae;uncultured;uncultured bacterium	4604_A	1
Bacteria;Proteobacteria;Gammaproteobacteria;Arenicellales;Arenicellaceae;uncultured;uncultured bacterium	4604_B	1
Bacteria;Proteobacteria;Gammaproteobacteria;Arenicellales;Arenicellaceae;uncultured;uncultured bacterium	4604_D	1
Bacteria;Proteobacteria;Gammaproteobacteria;B2M28;(B2M28);(B2M28);(B2M28)	4604_D	1
Bacteria;Proteobacteria;Gammaproteobacteria;Beggiatoales;Beggiatoaceae;Thioflexothrix;Thiotrichales bacterium HS_08	4604_C	1
Bacteria;Proteobacteria;Gammaproteobacteria;Beggiatoales;Beggiatoaceae;Thioflexothrix;Thiotrichales bacterium HS_08	4604_D	1
Bacteria;Proteobacteria;Gammaproteobacteria;Beggiatoales;Beggiatoaceae;Thiomargarita;Candidatus Halobeggiatoa sp. HMW-W562	4604_C	1
Bacteria;Proteobacteria;Gammaproteobacteria;Burkholderiales;Alcaligenaceae;(Alcaligenaceae);(Alcaligenaceae)	4604_C	1
Bacteria;Proteobacteria;Gammaproteobacteria;Burkholderiales;Alcaligenaceae;Achromobacter;Alcaligenes sp. enrichment culture clone BQN23	4604_D	1
Bacteria;Proteobacteria;Gammaproteobacteria;Burkholderiales;Alcaligenaceae;Advenella;uncultured bacterium	4604_C	1
Bacteria;Proteobacteria;Gammaproteobacteria;Burkholderiales;Alcaligenaceae;Castellaniella;Alcaligenes sp. Ic4	4604_B	1
Bacteria;Proteobacteria;Gammaproteobacteria;Burkholderiales;Aquaspirillaceae;Aquaspirillum;(Aquaspirillum)	4604_D	1
Bacteria;Proteobacteria;Gammaproteobacteria;Burkholderiales;Aquaspirillaceae;Aquaspirillum;Aquaspirillum sp. feline oral taxon 082	4604_C	1
Bacteria;Proteobacteria;Gammaproteobacteria;Burkholderiales;Aquaspirillaceae;Aquaspirillum;uncultured bacterium	4604_C	1
Bacteria;Proteobacteria;Gammaproteobacteria;Burkholderiales;B1-7BS;metagenome;(metagenome)	4604_C	1
Bacteria;Proteobacteria;Gammaproteobacteria;Burkholderiales;B1-7BS;uncultured Denitratisoma sp.;(uncultured Denitratisoma sp.)	4604_B	1
Bacteria;Proteobacteria;Gammaproteobacteria;Burkholderiales;Burkholderiaceae;(Burkholderiaceae);(Burkholderiaceae)	4604_C	1
Bacteria;Proteobacteria;Gammaproteobacteria;Burkholderiales;Burkholderiaceae;Burkholderia-Caballeronia-Paraburkholderia;Burkholderia multivorans	4604_C	1
Bacteria;Proteobacteria;Gammaproteobacteria;Burkholderiales;Burkholderiaceae;Burkholderia-Caballeronia-Paraburkholderia;Burkholderia vietnamiensis	4604_B	1
Bacteria;Proteobacteria;Gammaproteobacteria;Burkholderiales;Burkholderiaceae;Burkholderia-Caballeronia-Paraburkholderia;Paraburkholderia tropica	4604_D	1
Bacteria;Proteobacteria;Gammaproteobacteria;Burkholderiales;Burkholderiaceae;Candidatus Glomeribacter;Candidatus Glomeribacter gigasporarum	4604_C	1
Bacteria;Proteobacteria;Gammaproteobacteria;Burkholderiales;Burkholderiaceae;Limnobacter;uncultured bacterium	4604_C	1
Bacteria;Proteobacteria;Gammaproteobacteria;Burkholderiales;Burkholderiaceae;Ralstonia;(Ralstonia)	4604_C	1
Bacteria;Proteobacteria;Gammaproteobacteria;Burkholderiales;Chromobacteriaceae;Vogesella;uncultured bacterium	4604_D	1
Bacteria;Proteobacteria;Gammaproteobacteria;Burkholderiales;Comamonadaceae;Acidovorax;Simplicispira suum	4604_C	1
Bacteria;Proteobacteria;Gammaproteobacteria;Burkholderiales;Comamonadaceae;Acidovorax;Simplicispira suum	4604_D	1
Bacteria;Proteobacteria;Gammaproteobacteria;Burkholderiales;Comamonadaceae;Acidovorax;uncultured bacterium	4604_A	1
Bacteria;Proteobacteria;Gammaproteobacteria;Burkholderiales;Comamonadaceae;Brachymonas;Brachymonas denitrificans	4604_C	1
Bacteria;Proteobacteria;Gammaproteobacteria;Burkholderiales;Comamonadaceae;Comamonas;Comamonas sp. 142S	4604_C	1
Bacteria;Proteobacteria;Gammaproteobacteria;Burkholderiales;Comamonadaceae;Comamonas;Comamonas sp. NF27	4604_C	1
Bacteria;Proteobacteria;Gammaproteobacteria;Burkholderiales;Comamonadaceae;Curvibacter;Curvibacter sp. PAE-UM	4604_B	1
Bacteria;Proteobacteria;Gammaproteobacteria;Burkholderiales;Comamonadaceae;Curvibacter;Ochromonas sp. LO244K-D	4604_D	1
Bacteria;Proteobacteria;Gammaproteobacteria;Burkholderiales;Comamonadaceae;Delftia;(Delftia)	4604_B	1
Bacteria;Proteobacteria;Gammaproteobacteria;Burkholderiales;Comamonadaceae;Delftia;Delftia deserti	4604_C	1
Bacteria;Proteobacteria;Gammaproteobacteria;Burkholderiales;Comamonadaceae;Delftia;uncultured beta proteobacterium	4604_B	1
Bacteria;Proteobacteria;Gammaproteobacteria;Burkholderiales;Comamonadaceae;Diaphorobacter;uncultured Acidovorax sp.	4604_D	1
Bacteria;Proteobacteria;Gammaproteobacteria;Burkholderiales;Comamonadaceae;Diaphorobacter;uncultured bacterium	4604_C	1
Bacteria;Proteobacteria;Gammaproteobacteria;Burkholderiales;Comamonadaceae;Hydrogenophaga;(Hydrogenophaga)	4604_C	1
Bacteria;Proteobacteria;Gammaproteobacteria;Burkholderiales;Comamonadaceae;Hydrogenophaga;(Hydrogenophaga)	4604_D	1
Bacteria;Proteobacteria;Gammaproteobacteria;Burkholderiales;Comamonadaceae;Hydrogenophaga;Comamonadaceae bacterium A1	4604_D	1
Bacteria;Proteobacteria;Gammaproteobacteria;Burkholderiales;Comamonadaceae;Hydrogenophaga;Hydrogenophaga taeniospiralis	4604_B	1
Bacteria;Proteobacteria;Gammaproteobacteria;Burkholderiales;Comamonadaceae;Hydrogenophaga;Proasellus meridianus	4604_D	1
Bacteria;Proteobacteria;Gammaproteobacteria;Burkholderiales;Comamonadaceae;Ideonella;Cenchrus americanus	4604_B	1
Bacteria;Proteobacteria;Gammaproteobacteria;Burkholderiales;Comamonadaceae;Ideonella;Cenchrus americanus	4604_D	1
Bacteria;Proteobacteria;Gammaproteobacteria;Burkholderiales;Comamonadaceae;Limnohabitans;(Limnohabitans)	4604_C	1
Bacteria;Proteobacteria;Gammaproteobacteria;Burkholderiales;Comamonadaceae;Limnohabitans;(Limnohabitans)	4604_D	1
Bacteria;Proteobacteria;Gammaproteobacteria;Burkholderiales;Comamonadaceae;Limnohabitans;Limnohabitans sp. 63ED37-2	4604_D	1
Bacteria;Proteobacteria;Gammaproteobacteria;Burkholderiales;Comamonadaceae;Limnohabitans;uncultured Burkholderiales bacterium	4604_D	1
Bacteria;Proteobacteria;Gammaproteobacteria;Burkholderiales;Comamonadaceae;Limnohabitans;uncultured Curvibacter sp.	4604_D	1
Bacteria;Proteobacteria;Gammaproteobacteria;Burkholderiales;Comamonadaceae;Limnohabitans;uncultured Rhodoferax sp.	4604_B	1
Bacteria;Proteobacteria;Gammaproteobacteria;Burkholderiales;Comamonadaceae;Limnohabitans;uncultured beta proteobacterium	4604_D	1
Bacteria;Proteobacteria;Gammaproteobacteria;Burkholderiales;Comamonadaceae;Malikia;Malikia granosa	4604_D	1
Bacteria;Proteobacteria;Gammaproteobacteria;Burkholderiales;Comamonadaceae;Malikia;uncultured bacterium	4604_D	1
Bacteria;Proteobacteria;Gammaproteobacteria;Burkholderiales;Comamonadaceae;Pelomonas;metagenome	4604_D	1
Bacteria;Proteobacteria;Gammaproteobacteria;Burkholderiales;Comamonadaceae;Pelomonas;uncultured beta proteobacterium	4604_D	1
Bacteria;Proteobacteria;Gammaproteobacteria;Burkholderiales;Comamonadaceae;Polaromonas;Polaromonas sp. EUR3 1.2.1	4604_B	1
Bacteria;Proteobacteria;Gammaproteobacteria;Burkholderiales;Comamonadaceae;Polaromonas;Polaromonas sp. EUR3 1.2.1	4604_C	1
Bacteria;Proteobacteria;Gammaproteobacteria;Burkholderiales;Comamonadaceae;Polaromonas;Polaromonas sp. H4N	4604_C	1
Bacteria;Proteobacteria;Gammaproteobacteria;Burkholderiales;Comamonadaceae;Polaromonas;metagenome	4604_B	1
Bacteria;Proteobacteria;Gammaproteobacteria;Burkholderiales;Comamonadaceae;Polaromonas;metagenome	4604_D	1
Bacteria;Proteobacteria;Gammaproteobacteria;Burkholderiales;Comamonadaceae;Pseudorhodoferax;metagenome	4604_C	1
Bacteria;Proteobacteria;Gammaproteobacteria;Burkholderiales;Comamonadaceae;RS62 marine group;(RS62 marine group)	4604_C	1
Bacteria;Proteobacteria;Gammaproteobacteria;Burkholderiales;Comamonadaceae;RS62 marine group;uncultured Comamonadaceae bacterium	4604_B	1
Bacteria;Proteobacteria;Gammaproteobacteria;Burkholderiales;Comamonadaceae;RS62 marine group;uncultured Comamonadaceae bacterium	4604_C	1
Bacteria;Proteobacteria;Gammaproteobacteria;Burkholderiales;Comamonadaceae;RS62 marine group;uncultured bacterium	4604_C	1
Bacteria;Proteobacteria;Gammaproteobacteria;Burkholderiales;Comamonadaceae;Ramlibacter;Ramlibacter tataouinensis	4604_D	1
Bacteria;Proteobacteria;Gammaproteobacteria;Burkholderiales;Comamonadaceae;Rhodoferax;Albidiferax sp. 7B-398	4604_D	1
Bacteria;Proteobacteria;Gammaproteobacteria;Burkholderiales;Comamonadaceae;Rhodoferax;beta proteobacterium HTCC541	4604_C	1
Bacteria;Proteobacteria;Gammaproteobacteria;Burkholderiales;Comamonadaceae;Rhodoferax;uncultured Burkholderiales bacterium	4604_D	1
Bacteria;Proteobacteria;Gammaproteobacteria;Burkholderiales;Comamonadaceae;Rhodoferax;uncultured Comamonadaceae bacterium	4604_C	1
Bacteria;Proteobacteria;Gammaproteobacteria;Burkholderiales;Comamonadaceae;Rhodoferax;uncultured beta proteobacterium	4604_A	1
Bacteria;Proteobacteria;Gammaproteobacteria;Burkholderiales;Comamonadaceae;Rhodoferax;uncultured soil bacterium	4604_D	1
Bacteria;Proteobacteria;Gammaproteobacteria;Burkholderiales;Comamonadaceae;Xenophilus;uncultured bacterium	4604_B	1
Bacteria;Proteobacteria;Gammaproteobacteria;Burkholderiales;Comamonadaceae;Xenophilus;uncultured bacterium	4604_C	1
Bacteria;Proteobacteria;Gammaproteobacteria;Burkholderiales;Comamonadaceae;Xylophilus;metagenome	4604_C	1
Bacteria;Proteobacteria;Gammaproteobacteria;Burkholderiales;Comamonadaceae;uncultured;uncultured Rhodoferax sp.	4604_B	1
Bacteria;Proteobacteria;Gammaproteobacteria;Burkholderiales;Comamonadaceae;uncultured;uncultured sludge bacterium A37	4604_B	1
Bacteria;Proteobacteria;Gammaproteobacteria;Burkholderiales;EC94;uncultured marine bacterium;(uncultured marine bacterium)	4604_C	1
Bacteria;Proteobacteria;Gammaproteobacteria;Burkholderiales;Gallionellaceae;Candidatus Nitrotoga;(Candidatus Nitrotoga)	4604_D	1
Bacteria;Proteobacteria;Gammaproteobacteria;Burkholderiales;Gallionellaceae;Gallionella;uncultured Gallionella sp.	4604_C	1
Bacteria;Proteobacteria;Gammaproteobacteria;Burkholderiales;Gallionellaceae;Gallionella;uncultured bacterium	4604_C	1
Bacteria;Proteobacteria;Gammaproteobacteria;Burkholderiales;Gallionellaceae;Sideroxydans;Sideroxydans lithotrophicus ES-1	4604_B	1
Bacteria;Proteobacteria;Gammaproteobacteria;Burkholderiales;Gallionellaceae;Sideroxydans;uncultured Nitrosomonadales bacterium	4604_D	1
Bacteria;Proteobacteria;Gammaproteobacteria;Burkholderiales;Hydrogenophilaceae;Sulfuritortus;uncultured bacterium	4604_D	1
Bacteria;Proteobacteria;Gammaproteobacteria;Burkholderiales;Hydrogenophilaceae;Thiobacillus;uncultured bacterium	4604_C	1
Bacteria;Proteobacteria;Gammaproteobacteria;Burkholderiales;Hydrogenophilaceae;uncultured;uncultured prokaryote	4604_B	1
Bacteria;Proteobacteria;Gammaproteobacteria;Burkholderiales;Methylophilaceae;Candidatus Methylopumilus;uncultured beta proteobacterium	4604_B	1
Bacteria;Proteobacteria;Gammaproteobacteria;Burkholderiales;Methylophilaceae;Candidatus Methylopumilus;uncultured beta proteobacterium	4604_D	1
Bacteria;Proteobacteria;Gammaproteobacteria;Burkholderiales;Methylophilaceae;MM1;mine drainage metagenome	4604_B	1
Bacteria;Proteobacteria;Gammaproteobacteria;Burkholderiales;Methylophilaceae;MM1;mine drainage metagenome	4604_D	1
Bacteria;Proteobacteria;Gammaproteobacteria;Burkholderiales;Methylophilaceae;MM2;Methylobacillus sp. MM2	4604_D	1
Bacteria;Proteobacteria;Gammaproteobacteria;Burkholderiales;Methylophilaceae;Methylobacillus;Aminomonas aminovorus	4604_C	1
Bacteria;Proteobacteria;Gammaproteobacteria;Burkholderiales;Methylophilaceae;Methylobacillus;Methylobacillus glycogenes	4604_B	1
Bacteria;Proteobacteria;Gammaproteobacteria;Burkholderiales;Methylophilaceae;Methylobacillus;uncultured bacterium	4604_D	1
Bacteria;Proteobacteria;Gammaproteobacteria;Burkholderiales;Methylophilaceae;Methylobacillus;uncultured beta proteobacterium	4604_D	1
Bacteria;Proteobacteria;Gammaproteobacteria;Burkholderiales;Methylophilaceae;Methylophilus;(Methylophilus)	4604_B	1
Bacteria;Proteobacteria;Gammaproteobacteria;Burkholderiales;Methylophilaceae;Methylophilus;Methylophilus sp. Leaf459	4604_B	1
Bacteria;Proteobacteria;Gammaproteobacteria;Burkholderiales;Methylophilaceae;Methylophilus;Methylophilus sp. Leaf459	4604_D	1
Bacteria;Proteobacteria;Gammaproteobacteria;Burkholderiales;Methylophilaceae;Methylophilus;uncultured Methylophilus sp.	4604_D	1
Bacteria;Proteobacteria;Gammaproteobacteria;Burkholderiales;Methylophilaceae;Methylophilus;uncultured bacterium	4604_C	1
Bacteria;Proteobacteria;Gammaproteobacteria;Burkholderiales;Methylophilaceae;Methylotenera;(Methylotenera)	4604_A	1
Bacteria;Proteobacteria;Gammaproteobacteria;Burkholderiales;Methylophilaceae;Methylotenera;freshwater sediment metagenome	4604_B	1
Bacteria;Proteobacteria;Gammaproteobacteria;Burkholderiales;Methylophilaceae;Methylotenera;hydrothermal vent metagenome	4604_D	1
Bacteria;Proteobacteria;Gammaproteobacteria;Burkholderiales;Methylophilaceae;Methylotenera;uncultured soil bacterium	4604_C	1
Bacteria;Proteobacteria;Gammaproteobacteria;Burkholderiales;Methylophilaceae;Methylovorus;Methylovorus glucosetrophus SIP3-4	4604_D	1
Bacteria;Proteobacteria;Gammaproteobacteria;Burkholderiales;Methylophilaceae;OM43 clade;Methylophilales bacterium MBRSF5	4604_D	1
Bacteria;Proteobacteria;Gammaproteobacteria;Burkholderiales;Methylophilaceae;OM43 clade;uncultured Methylobacillus sp.	4604_D	1
Bacteria;Proteobacteria;Gammaproteobacteria;Burkholderiales;Methylophilaceae;OM43 clade;uncultured bacterium ARCTIC32_A_02	4604_B	1
Bacteria;Proteobacteria;Gammaproteobacteria;Burkholderiales;Methylophilaceae;OM43 clade;uncultured beta proteobacterium	4604_C	1
Bacteria;Proteobacteria;Gammaproteobacteria;Burkholderiales;Methylophilaceae;OM43 clade;uncultured beta proteobacterium	4604_D	1
Bacteria;Proteobacteria;Gammaproteobacteria;Burkholderiales;Methylophilaceae;UBA6140;Methylophilales bacterium LSUCC0135	4604_B	1
Bacteria;Proteobacteria;Gammaproteobacteria;Burkholderiales;Methylophilaceae;UBA6140;uncultured bacterium	4604_D	1
Bacteria;Proteobacteria;Gammaproteobacteria;Burkholderiales;Neisseriaceae;(Neisseriaceae);(Neisseriaceae)	4604_B	1
Bacteria;Proteobacteria;Gammaproteobacteria;Burkholderiales;Neisseriaceae;(Neisseriaceae);(Neisseriaceae)	4604_D	1
Bacteria;Proteobacteria;Gammaproteobacteria;Burkholderiales;Neisseriaceae;Kingella;uncultured bacterium	4604_C	1
Bacteria;Proteobacteria;Gammaproteobacteria;Burkholderiales;Neisseriaceae;Neisseria;Neisseria lactamica NS19	4604_C	1
Bacteria;Proteobacteria;Gammaproteobacteria;Burkholderiales;Neisseriaceae;Neisseria;Neisseria meningitidis	4604_C	1
Bacteria;Proteobacteria;Gammaproteobacteria;Burkholderiales;Neisseriaceae;Simonsiella;Simonsiella muelleri ATCC 29453	4604_B	1
Bacteria;Proteobacteria;Gammaproteobacteria;Burkholderiales;Neisseriaceae;Simonsiella;Simonsiella muelleri ATCC 29453	4604_D	1
Bacteria;Proteobacteria;Gammaproteobacteria;Burkholderiales;Neisseriaceae;uncultured;metagenome	4604_D	1
Bacteria;Proteobacteria;Gammaproteobacteria;Burkholderiales;Nitrosomonadaceae;(Nitrosomonadaceae);(Nitrosomonadaceae)	4604_D	1
Bacteria;Proteobacteria;Gammaproteobacteria;Burkholderiales;Nitrosomonadaceae;DSSD61;uncultured bacterium	4604_B	1
Bacteria;Proteobacteria;Gammaproteobacteria;Burkholderiales;Nitrosomonadaceae;Ellin6067;(Ellin6067)	4604_D	1
Bacteria;Proteobacteria;Gammaproteobacteria;Burkholderiales;Nitrosomonadaceae;Ellin6067;Betaproteobacteria bacterium GR16-43	4604_C	1
Bacteria;Proteobacteria;Gammaproteobacteria;Burkholderiales;Nitrosomonadaceae;GOUTA6;metagenome	4604_C	1
Bacteria;Proteobacteria;Gammaproteobacteria;Burkholderiales;Nitrosomonadaceae;GOUTA6;metagenome	4604_D	1
Bacteria;Proteobacteria;Gammaproteobacteria;Burkholderiales;Nitrosomonadaceae;GOUTA6;uncultured beta proteobacterium	4604_C	1
Bacteria;Proteobacteria;Gammaproteobacteria;Burkholderiales;Nitrosomonadaceae;IS-44;metagenome	4604_B	1
Bacteria;Proteobacteria;Gammaproteobacteria;Burkholderiales;Nitrosomonadaceae;IS-44;metagenome	4604_C	1
Bacteria;Proteobacteria;Gammaproteobacteria;Burkholderiales;Nitrosomonadaceae;MND1;(MND1)	4604_B	1
Bacteria;Proteobacteria;Gammaproteobacteria;Burkholderiales;Nitrosomonadaceae;MND1;(MND1)	4604_C	1
Bacteria;Proteobacteria;Gammaproteobacteria;Burkholderiales;Nitrosomonadaceae;Nitrosomonas;Nitrosomonas communis	4604_D	1
Bacteria;Proteobacteria;Gammaproteobacteria;Burkholderiales;Nitrosomonadaceae;Nitrosomonas;uncultured bacterium	4604_D	1
Bacteria;Proteobacteria;Gammaproteobacteria;Burkholderiales;Nitrosomonadaceae;Nitrosomonas;uncultured beta proteobacterium	4604_C	1
Bacteria;Proteobacteria;Gammaproteobacteria;Burkholderiales;Oxalobacteraceae;CM1G08;uncultured bacterium	4604_D	1
Bacteria;Proteobacteria;Gammaproteobacteria;Burkholderiales;Oxalobacteraceae;Collimonas;Collimonas sp. OK242	4604_B	1
Bacteria;Proteobacteria;Gammaproteobacteria;Burkholderiales;Oxalobacteraceae;Duganella;Duganella sp. BAB-3519	4604_C	1
Bacteria;Proteobacteria;Gammaproteobacteria;Burkholderiales;Oxalobacteraceae;Duganella;uncultured bacterium	4604_C	1
Bacteria;Proteobacteria;Gammaproteobacteria;Burkholderiales;Oxalobacteraceae;Herbaspirillum;Herbaspirillum frisingense GSF30	4604_C	1
Bacteria;Proteobacteria;Gammaproteobacteria;Burkholderiales;Oxalobacteraceae;Herbaspirillum;Herbaspirillum magnetovibrio	4604_B	1
Bacteria;Proteobacteria;Gammaproteobacteria;Burkholderiales;Oxalobacteraceae;Herbaspirillum;Herbaspirillum seropedicae SmR1	4604_C	1
Bacteria;Proteobacteria;Gammaproteobacteria;Burkholderiales;Oxalobacteraceae;Herbaspirillum;Herbaspirillum sp. G8A1	4604_C	1
Bacteria;Proteobacteria;Gammaproteobacteria;Burkholderiales;Oxalobacteraceae;Herbaspirillum;beta proteobacterium FI2	4604_B	1
Bacteria;Proteobacteria;Gammaproteobacteria;Burkholderiales;Oxalobacteraceae;Herbaspirillum;beta proteobacterium FI2	4604_C	1
Bacteria;Proteobacteria;Gammaproteobacteria;Burkholderiales;Oxalobacteraceae;Janthinobacterium;Dictyostelium polycarpum	4604_C	1
Bacteria;Proteobacteria;Gammaproteobacteria;Burkholderiales;Oxalobacteraceae;Massilia;(Massilia)	4604_C	1
Bacteria;Proteobacteria;Gammaproteobacteria;Burkholderiales;Oxalobacteraceae;Massilia;(Massilia)	4604_D	1
Bacteria;Proteobacteria;Gammaproteobacteria;Burkholderiales;Oxalobacteraceae;Massilia;Massilia sp. NR 4-1	4604_C	1
Bacteria;Proteobacteria;Gammaproteobacteria;Burkholderiales;Oxalobacteraceae;Massilia;Massilia timonae CCUG 45783	4604_D	1
Bacteria;Proteobacteria;Gammaproteobacteria;Burkholderiales;Oxalobacteraceae;Massilia;unidentified beta proteobacterium 1275a	4604_D	1
Bacteria;Proteobacteria;Gammaproteobacteria;Burkholderiales;Oxalobacteraceae;Noviherbaspirillum;uncultured Noviherbaspirillum sp.	4604_C	1
Bacteria;Proteobacteria;Gammaproteobacteria;Burkholderiales;Oxalobacteraceae;Noviherbaspirillum;uncultured soil bacterium	4604_C	1
Bacteria;Proteobacteria;Gammaproteobacteria;Burkholderiales;Oxalobacteraceae;Oxalicibacterium;uncultured bacterium	4604_D	1
Bacteria;Proteobacteria;Gammaproteobacteria;Burkholderiales;Oxalobacteraceae;Oxalobacter;Oxalobacter vibrioformis	4604_B	1
Bacteria;Proteobacteria;Gammaproteobacteria;Burkholderiales;Oxalobacteraceae;Oxalobacter;Oxalobacter vibrioformis	4604_D	1
Bacteria;Proteobacteria;Gammaproteobacteria;Burkholderiales;Oxalobacteraceae;Pseudoduganella;Massilia sp.	4604_B	1
Bacteria;Proteobacteria;Gammaproteobacteria;Burkholderiales;Oxalobacteraceae;uncultured;metagenome	4604_B	1
Bacteria;Proteobacteria;Gammaproteobacteria;Burkholderiales;Oxalobacteraceae;uncultured;metagenome	4604_D	1
Bacteria;Proteobacteria;Gammaproteobacteria;Burkholderiales;Oxalobacteraceae;uncultured;uncultured Oxalobacteraceae bacterium	4604_C	1
Bacteria;Proteobacteria;Gammaproteobacteria;Burkholderiales;Oxalobacteraceae;uncultured;uncultured bacterium	4604_C	1
Bacteria;Proteobacteria;Gammaproteobacteria;Burkholderiales;Rhodocyclaceae;Azoarcus;uncultured bacterium	4604_B	1
Bacteria;Proteobacteria;Gammaproteobacteria;Burkholderiales;Rhodocyclaceae;Azospira;Azospira oryzae	4604_C	1
Bacteria;Proteobacteria;Gammaproteobacteria;Burkholderiales;Rhodocyclaceae;Azovibrio;Azovibrio sp. R-25062	4604_D	1
Bacteria;Proteobacteria;Gammaproteobacteria;Burkholderiales;Rhodocyclaceae;Candidatus Accumulibacter;(Candidatus Accumulibacter)	4604_B	1
Bacteria;Proteobacteria;Gammaproteobacteria;Burkholderiales;Rhodocyclaceae;Candidatus Accumulibacter;Candidatus Accumulibacter sp. SK-01	4604_B	1
Bacteria;Proteobacteria;Gammaproteobacteria;Burkholderiales;Rhodocyclaceae;Candidatus Accumulibacter;uncultured Denitratisoma sp.	4604_C	1
Bacteria;Proteobacteria;Gammaproteobacteria;Burkholderiales;Rhodocyclaceae;Dechlorosoma;Rhodocyclaceae bacterium Paddy-1	4604_C	1
Bacteria;Proteobacteria;Gammaproteobacteria;Burkholderiales;Rhodocyclaceae;Denitratisoma;(Denitratisoma)	4604_D	1
Bacteria;Proteobacteria;Gammaproteobacteria;Burkholderiales;Rhodocyclaceae;Denitratisoma;uncultured bacterium	4604_B	1
Bacteria;Proteobacteria;Gammaproteobacteria;Burkholderiales;Rhodocyclaceae;Denitratisoma;uncultured bacterium	4604_D	1
Bacteria;Proteobacteria;Gammaproteobacteria;Burkholderiales;Rhodocyclaceae;Ferribacterium;Dechloromonas aromatica RCB	4604_D	1
Bacteria;Proteobacteria;Gammaproteobacteria;Burkholderiales;Rhodocyclaceae;Ferribacterium;metagenome	4604_D	1
Bacteria;Proteobacteria;Gammaproteobacteria;Burkholderiales;Rhodocyclaceae;Propionivibrio;(Propionivibrio)	4604_C	1
Bacteria;Proteobacteria;Gammaproteobacteria;Burkholderiales;Rhodocyclaceae;Propionivibrio;Propionivibrio limicola	4604_D	1
Bacteria;Proteobacteria;Gammaproteobacteria;Burkholderiales;Rhodocyclaceae;Propionivibrio;metagenome	4604_C	1
Bacteria;Proteobacteria;Gammaproteobacteria;Burkholderiales;Rhodocyclaceae;Propionivibrio;uncultured bacterium	4604_D	1
Bacteria;Proteobacteria;Gammaproteobacteria;Burkholderiales;Rhodocyclaceae;Sterolibacterium;Sterolibacterium denitrificans	4604_D	1
Bacteria;Proteobacteria;Gammaproteobacteria;Burkholderiales;Rhodocyclaceae;Sterolibacterium;uncultured Sterolibacterium sp.	4604_B	1
Bacteria;Proteobacteria;Gammaproteobacteria;Burkholderiales;Rhodocyclaceae;Sterolibacterium;uncultured Sterolibacterium sp.	4604_D	1
Bacteria;Proteobacteria;Gammaproteobacteria;Burkholderiales;Rhodocyclaceae;Sterolibacterium;uncultured bacterium	4604_A	1
Bacteria;Proteobacteria;Gammaproteobacteria;Burkholderiales;Rhodocyclaceae;Sulfurisoma;(Sulfurisoma)	4604_B	1
Bacteria;Proteobacteria;Gammaproteobacteria;Burkholderiales;Rhodocyclaceae;Sulfurisoma;uncultured bacterium	4604_C	1
Bacteria;Proteobacteria;Gammaproteobacteria;Burkholderiales;Rhodocyclaceae;Sulfurisoma;uncultured bacterium	4604_D	1
Bacteria;Proteobacteria;Gammaproteobacteria;Burkholderiales;Rhodocyclaceae;Sulfuritalea;Rugosibacter aromaticivorans	4604_C	1
Bacteria;Proteobacteria;Gammaproteobacteria;Burkholderiales;Rhodocyclaceae;Sulfuritalea;uncultured Denitratisoma sp.	4604_C	1
Bacteria;Proteobacteria;Gammaproteobacteria;Burkholderiales;Rhodocyclaceae;Sulfuritalea;uncultured Rhodocyclaceae bacterium	4604_A	1
Bacteria;Proteobacteria;Gammaproteobacteria;Burkholderiales;Rhodocyclaceae;Sulfuritalea;uncultured proteobacterium A13	4604_A	1
Bacteria;Proteobacteria;Gammaproteobacteria;Burkholderiales;Rhodocyclaceae;Sulfuritalea;uncultured sludge bacterium S40	4604_D	1
Bacteria;Proteobacteria;Gammaproteobacteria;Burkholderiales;Rhodocyclaceae;Thauera;Thauera aminoaromatica S2	4604_B	1
Bacteria;Proteobacteria;Gammaproteobacteria;Burkholderiales;Rhodocyclaceae;Thauera;metagenome	4604_D	1
Bacteria;Proteobacteria;Gammaproteobacteria;Burkholderiales;Rhodocyclaceae;Thauera;uncultured bacterium	4604_C	1
Bacteria;Proteobacteria;Gammaproteobacteria;Burkholderiales;Rhodocyclaceae;Thauera;uncultured bacterium	4604_D	1
Bacteria;Proteobacteria;Gammaproteobacteria;Burkholderiales;Rhodocyclaceae;Zoogloea;uncultured bacterium	4604_D	1
Bacteria;Proteobacteria;Gammaproteobacteria;Burkholderiales;Rhodocyclaceae;uncultured;(uncultured)	4604_B	1
Bacteria;Proteobacteria;Gammaproteobacteria;Burkholderiales;Rhodocyclaceae;uncultured;(uncultured)	4604_D	1
Bacteria;Proteobacteria;Gammaproteobacteria;Burkholderiales;Rhodocyclaceae;uncultured;uncultured Dechloromonas sp.	4604_B	1
Bacteria;Proteobacteria;Gammaproteobacteria;Burkholderiales;Rhodocyclaceae;uncultured;uncultured soil bacterium	4604_D	1
Bacteria;Proteobacteria;Gammaproteobacteria;Burkholderiales;Sulfuricellaceae;(Sulfuricellaceae);(Sulfuricellaceae)	4604_D	1
Bacteria;Proteobacteria;Gammaproteobacteria;Burkholderiales;Sulfuricellaceae;Ferritrophicum;(Ferritrophicum)	4604_C	1
Bacteria;Proteobacteria;Gammaproteobacteria;Burkholderiales;Sulfuricellaceae;Ferritrophicum;uncultured Sulfuricella sp.	4604_C	1
Bacteria;Proteobacteria;Gammaproteobacteria;Burkholderiales;Sulfuricellaceae;Sulfuriferula;uncultured Thiobacillus sp.	4604_B	1
Bacteria;Proteobacteria;Gammaproteobacteria;Burkholderiales;Sulfuricellaceae;Sulfuriferula;uncultured bacterium	4604_D	1
Bacteria;Proteobacteria;Gammaproteobacteria;Burkholderiales;Sutterellaceae;AAP99;(AAP99)	4604_D	1
Bacteria;Proteobacteria;Gammaproteobacteria;Burkholderiales;Sutterellaceae;Parasutterella;uncultured bacterium	4604_D	1
Bacteria;Proteobacteria;Gammaproteobacteria;Burkholderiales;TRA3-20;(TRA3-20);(TRA3-20)	4604_D	1
Bacteria;Proteobacteria;Gammaproteobacteria;CCM19a;uncultured soil bacterium;(uncultured soil bacterium);(uncultured soil bacterium)	4604_C	1
Bacteria;Proteobacteria;Gammaproteobacteria;CH2b56;uncultured bacterium;(uncultured bacterium);(uncultured bacterium)	4604_C	1
Bacteria;Proteobacteria;Gammaproteobacteria;CHAB-XI-27;uncultured bacterium;(uncultured bacterium);(uncultured bacterium)	4604_D	1
Bacteria;Proteobacteria;Gammaproteobacteria;CHAB-XI-27;uncultured organism;(uncultured organism);(uncultured organism)	4604_D	1
Bacteria;Proteobacteria;Gammaproteobacteria;Cardiobacteriales;Wohlfahrtiimonadaceae;Ignatzschineria;(Ignatzschineria)	4604_D	1
Bacteria;Proteobacteria;Gammaproteobacteria;Cardiobacteriales;Wohlfahrtiimonadaceae;Ignatzschineria;uncultured Xylella sp.	4604_C	1
Bacteria;Proteobacteria;Gammaproteobacteria;Cardiobacteriales;Wohlfahrtiimonadaceae;Wohlfahrtiimonas;uncultured bacterium	4604_B	1
Bacteria;Proteobacteria;Gammaproteobacteria;Cellvibrionales;(Cellvibrionales);(Cellvibrionales);(Cellvibrionales)	4604_A	1
Bacteria;Proteobacteria;Gammaproteobacteria;Cellvibrionales;Cellvibrionaceae;Cellvibrio;(Cellvibrio)	4604_B	1
Bacteria;Proteobacteria;Gammaproteobacteria;Cellvibrionales;Cellvibrionaceae;Cellvibrio;Cellvibrio sp. OA-2007	4604_A	1
Bacteria;Proteobacteria;Gammaproteobacteria;Cellvibrionales;Cellvibrionaceae;Cellvibrio;Cellvibrio sp. OA-2007	4604_B	1
Bacteria;Proteobacteria;Gammaproteobacteria;Cellvibrionales;Cellvibrionaceae;Cellvibrio;Cellvibrio sp. pealriver	4604_D	1
Bacteria;Proteobacteria;Gammaproteobacteria;Cellvibrionales;Cellvibrionaceae;Cellvibrio;metagenome	4604_D	1
Bacteria;Proteobacteria;Gammaproteobacteria;Cellvibrionales;Cellvibrionaceae;Cellvibrio;uncultured bacterium	4604_D	1
Bacteria;Proteobacteria;Gammaproteobacteria;Cellvibrionales;Cellvibrionaceae;uncultured;Alteromonadaceae bacterium Bs12	4604_D	1
Bacteria;Proteobacteria;Gammaproteobacteria;Cellvibrionales;Halieaceae;Halioglobus;Halioglobus japonicus	4604_D	1
Bacteria;Proteobacteria;Gammaproteobacteria;Cellvibrionales;Halieaceae;Halioglobus;marine gamma proteobacterium HTCC2148	4604_D	1
Bacteria;Proteobacteria;Gammaproteobacteria;Cellvibrionales;Halieaceae;OM60(NOR5) clade;(OM60(NOR5) clade)	4604_B	1
Bacteria;Proteobacteria;Gammaproteobacteria;Cellvibrionales;Halieaceae;OM60(NOR5) clade;(OM60(NOR5) clade)	4604_D	1
Bacteria;Proteobacteria;Gammaproteobacteria;Cellvibrionales;Halieaceae;OM60(NOR5) clade;uncultured bacterium	4604_C	1
Bacteria;Proteobacteria;Gammaproteobacteria;Cellvibrionales;Halieaceae;OM60(NOR5) clade;uncultured gamma proteobacterium	4604_D	1
Bacteria;Proteobacteria;Gammaproteobacteria;Cellvibrionales;Halieaceae;OM60(NOR5) clade;uncultured gamma proteobacterium KTc1119	4604_B	1
Bacteria;Proteobacteria;Gammaproteobacteria;Cellvibrionales;Halieaceae;Parahaliea;uncultured bacterium	4604_C	1
Bacteria;Proteobacteria;Gammaproteobacteria;Cellvibrionales;Microbulbiferaceae;Microbulbifer;Microbulbifer thermotolerans	4604_D	1
Bacteria;Proteobacteria;Gammaproteobacteria;Cellvibrionales;Porticoccaceae;C1-B045;uncultured gamma proteobacterium	4604_D	1
Bacteria;Proteobacteria;Gammaproteobacteria;Cellvibrionales;Porticoccaceae;Porticoccus;uncultured Porticoccus sp.	4604_A	1
Bacteria;Proteobacteria;Gammaproteobacteria;Cellvibrionales;Spongiibacteraceae;BD1-7 clade;(BD1-7 clade)	4604_D	1
Bacteria;Proteobacteria;Gammaproteobacteria;Cellvibrionales;Spongiibacteraceae;Zhongshania;(Zhongshania)	4604_B	1
Bacteria;Proteobacteria;Gammaproteobacteria;Cellvibrionales;Spongiibacteraceae;Zhongshania;(Zhongshania)	4604_D	1
Bacteria;Proteobacteria;Gammaproteobacteria;Cellvibrionales;Spongiibacteraceae;Zhongshania;gamma proteobacterium DSW25-13	4604_D	1
Bacteria;Proteobacteria;Gammaproteobacteria;Cellvibrionales;Spongiibacteraceae;Zhongshania;gamma proteobacterium HJ11	4604_D	1
Bacteria;Proteobacteria;Gammaproteobacteria;Chromatiales;Chromatiaceae;Achromatium;(Achromatium)	4604_B	1
Bacteria;Proteobacteria;Gammaproteobacteria;Chromatiales;Chromatiaceae;Achromatium;Achromatium sp. JD13	4604_D	1
Bacteria;Proteobacteria;Gammaproteobacteria;Chromatiales;Chromatiaceae;Candidatus Thiobios;uncultured bacterium	4604_C	1
Bacteria;Proteobacteria;Gammaproteobacteria;Chromatiales;Sedimenticolaceae;Candidatus Thiodiazotropha;uncultured bacterium	4604_C	1
Bacteria;Proteobacteria;Gammaproteobacteria;Chromatiales;Sedimenticolaceae;Sedimenticola;(Sedimenticola)	4604_C	1
Bacteria;Proteobacteria;Gammaproteobacteria;Chromatiales;Sedimenticolaceae;Sedimenticola;Gammaproteobacteria bacterium LUC14_002_19_P1	4604_C	1
Bacteria;Proteobacteria;Gammaproteobacteria;Chromatiales;Sedimenticolaceae;Sedimenticola;Sedimenticola selenatireducens	4604_B	1
Bacteria;Proteobacteria;Gammaproteobacteria;Chromatiales;Sedimenticolaceae;Sedimenticola;Sedimenticola selenatireducens	4604_C	1
Bacteria;Proteobacteria;Gammaproteobacteria;Chromatiales;Sedimenticolaceae;Sedimenticola;Solemya elarraichensis gill symbiont	4604_B	1
Bacteria;Proteobacteria;Gammaproteobacteria;Chromatiales;Sedimenticolaceae;Sedimenticola;Solemya elarraichensis gill symbiont	4604_C	1
Bacteria;Proteobacteria;Gammaproteobacteria;Chromatiales;Sedimenticolaceae;Sedimenticola;Solemya elarraichensis gill symbiont	4604_D	1
Bacteria;Proteobacteria;Gammaproteobacteria;Chromatiales;Sedimenticolaceae;uncultured;(uncultured)	4604_D	1
Bacteria;Proteobacteria;Gammaproteobacteria;Chromatiales;Sedimenticolaceae;uncultured;gamma proteobacterium endosymbiont of Lamellibrachia satsuma	4604_A	1
Bacteria;Proteobacteria;Gammaproteobacteria;Chromatiales;Sedimenticolaceae;uncultured;gamma proteobacterium endosymbiont of Lamellibrachia satsuma	4604_B	1
Bacteria;Proteobacteria;Gammaproteobacteria;Chromatiales;Sedimenticolaceae;uncultured;gamma proteobacterium endosymbiont of Lamellibrachia satsuma	4604_D	1
Bacteria;Proteobacteria;Gammaproteobacteria;Coxiellales;Coxiellaceae;Coxiella;Coxiella endosymbiont of Amblyomma americanum	4604_B	1
Bacteria;Proteobacteria;Gammaproteobacteria;Coxiellales;Coxiellaceae;Coxiella;Coxiella sp. DG_40	4604_B	1
Bacteria;Proteobacteria;Gammaproteobacteria;Coxiellales;Coxiellaceae;Coxiella;Ornithodoros moubata symbiont A	4604_B	1
Bacteria;Proteobacteria;Gammaproteobacteria;Coxiellales;Coxiellaceae;Coxiella;metagenome	4604_C	1
Bacteria;Proteobacteria;Gammaproteobacteria;Coxiellales;Coxiellaceae;Coxiella;uncultured Legionellales bacterium	4604_D	1
Bacteria;Proteobacteria;Gammaproteobacteria;Coxiellales;Coxiellaceae;Coxiella;uncultured deep-sea bacterium	4604_C	1
Bacteria;Proteobacteria;Gammaproteobacteria;Coxiellales;Coxiellaceae;Coxiella;uncultured marine bacterium	4604_D	1
Bacteria;Proteobacteria;Gammaproteobacteria;Diplorickettsiales;Diplorickettsiaceae;(Diplorickettsiaceae);(Diplorickettsiaceae)	4604_D	1
Bacteria;Proteobacteria;Gammaproteobacteria;Diplorickettsiales;Diplorickettsiaceae;Aquicella;uncultured bacterium	4604_B	1
Bacteria;Proteobacteria;Gammaproteobacteria;Diplorickettsiales;Diplorickettsiaceae;metagenome;(metagenome)	4604_C	1
Bacteria;Proteobacteria;Gammaproteobacteria;Diplorickettsiales;Diplorickettsiaceae;uncultured;(uncultured)	4604_B	1
Bacteria;Proteobacteria;Gammaproteobacteria;Diplorickettsiales;Diplorickettsiaceae;uncultured;Gammaproteobacteria bacterium RIFCSPLOWO2_12_FULL_38_14	4604_B	1
Bacteria;Proteobacteria;Gammaproteobacteria;Diplorickettsiales;Diplorickettsiaceae;uncultured;Gammaproteobacteria bacterium SCGC AG-212-F23	4604_B	1
Bacteria;Proteobacteria;Gammaproteobacteria;Diplorickettsiales;Diplorickettsiaceae;uncultured;Gammaproteobacteria bacterium SCGC AG-212-F23	4604_D	1
Bacteria;Proteobacteria;Gammaproteobacteria;Diplorickettsiales;Diplorickettsiaceae;uncultured;metagenome	4604_B	1
Bacteria;Proteobacteria;Gammaproteobacteria;Diplorickettsiales;Diplorickettsiaceae;uncultured;uncultured bacterium	4604_A	1
Bacteria;Proteobacteria;Gammaproteobacteria;Diplorickettsiales;Diplorickettsiaceae;uncultured;uncultured bacterium	4604_C	1
Bacteria;Proteobacteria;Gammaproteobacteria;EC3;uncultured gamma proteobacterium;(uncultured gamma proteobacterium);(uncultured gamma proteobacterium)	4604_D	1
Bacteria;Proteobacteria;Gammaproteobacteria;EPR3968-O8a-Bc78;uncultured gamma proteobacterium;(uncultured gamma proteobacterium);(uncultured gamma proteobacterium)	4604_C	1
Bacteria;Proteobacteria;Gammaproteobacteria;EPR3968-O8a-Bc78;uncultured gamma proteobacterium;(uncultured gamma proteobacterium);(uncultured gamma proteobacterium)	4604_D	1
Bacteria;Proteobacteria;Gammaproteobacteria;Ectothiorhodospirales;Ectothiorhodospiraceae;Ectothiorhodospira;Ectothiorhodospira haloalkaliphila	4604_D	1
Bacteria;Proteobacteria;Gammaproteobacteria;Ectothiorhodospirales;Ectothiorhodospiraceae;Ectothiorhodospira;Ectothiorhodospira mobilis	4604_D	1
Bacteria;Proteobacteria;Gammaproteobacteria;Ectothiorhodospirales;Ectothiorhodospiraceae;Ectothiorhodospira;Ectothiorhodospira sp. BSL-9	4604_D	1
Bacteria;Proteobacteria;Gammaproteobacteria;Ectothiorhodospirales;Ectothiorhodospiraceae;Thioalkalivibrio;Thioalkalivibrio sulfidiphilus HL-EbGr7	4604_B	1
Bacteria;Proteobacteria;Gammaproteobacteria;Ectothiorhodospirales;Ectothiorhodospiraceae;Thiorhodospira;Thiorhodospira sibirica ATCC 700588	4604_B	1
Bacteria;Proteobacteria;Gammaproteobacteria;Ectothiorhodospirales;Ectothiorhodospiraceae;Thiorhodospira;Thiorhodospira sibirica ATCC 700588	4604_D	1
Bacteria;Proteobacteria;Gammaproteobacteria;Ectothiorhodospirales;Ectothiorhodospiraceae;uncultured;uncultured bacterium	4604_B	1
Bacteria;Proteobacteria;Gammaproteobacteria;Ectothiorhodospirales;Ectothiorhodospiraceae;uncultured;uncultured bacterium	4604_D	1
Bacteria;Proteobacteria;Gammaproteobacteria;Ectothiorhodospirales;Thioalkalispiraceae;uncultured;(uncultured)	4604_B	1
Bacteria;Proteobacteria;Gammaproteobacteria;Ectothiorhodospirales;Thioalkalispiraceae;uncultured;uncultured Thiorhodospira sp.	4604_D	1
Bacteria;Proteobacteria;Gammaproteobacteria;Enterobacterales;Enterobacteriaceae;Citrobacter;Citrobacter freundii	4604_C	1
Bacteria;Proteobacteria;Gammaproteobacteria;Enterobacterales;Enterobacteriaceae;Cronobacter;Cronobacter sakazakii	4604_B	1
Bacteria;Proteobacteria;Gammaproteobacteria;Enterobacterales;Enterobacteriaceae;Enterobacillus;uncultured Pantoea sp.	4604_D	1
Bacteria;Proteobacteria;Gammaproteobacteria;Enterobacterales;Enterobacteriaceae;Enterobacter;Citrobacter sp. THG-SQM2	4604_C	1
Bacteria;Proteobacteria;Gammaproteobacteria;Enterobacterales;Enterobacteriaceae;Enterobacter;Enterobacter asburiae	4604_B	1
Bacteria;Proteobacteria;Gammaproteobacteria;Enterobacterales;Enterobacteriaceae;Enterobacter;Enterobacter cloacae	4604_A	1
Bacteria;Proteobacteria;Gammaproteobacteria;Enterobacterales;Enterobacteriaceae;Enterobacter;Enterobacter hormaechei	4604_C	1
Bacteria;Proteobacteria;Gammaproteobacteria;Enterobacterales;Enterobacteriaceae;Enterobacter;Enterobacter kobei	4604_C	1
Bacteria;Proteobacteria;Gammaproteobacteria;Enterobacterales;Enterobacteriaceae;Enterobacter;Enterobacter kobei	4604_D	1
Bacteria;Proteobacteria;Gammaproteobacteria;Enterobacterales;Enterobacteriaceae;Enterobacter;Enterobacter ludwigii	4604_B	1
Bacteria;Proteobacteria;Gammaproteobacteria;Enterobacterales;Enterobacteriaceae;Enterobacter;Enterobacter sp. IPR-Pv598	4604_D	1
Bacteria;Proteobacteria;Gammaproteobacteria;Enterobacterales;Enterobacteriaceae;Enterobacter;Enterobacter sp. KUNi6	4604_D	1
Bacteria;Proteobacteria;Gammaproteobacteria;Enterobacterales;Enterobacteriaceae;Enterobacter;Enterobacter sp. S139	4604_B	1
Bacteria;Proteobacteria;Gammaproteobacteria;Enterobacterales;Enterobacteriaceae;Enterobacter;Enterobacter sp. S139	4604_C	1
Bacteria;Proteobacteria;Gammaproteobacteria;Enterobacterales;Enterobacteriaceae;Enterobacter;Enterobacter sp. UCD-UG_FMILLET	4604_A	1
Bacteria;Proteobacteria;Gammaproteobacteria;Enterobacterales;Enterobacteriaceae;Enterobacter;Enterobacter sp. UPIB	4604_C	1
Bacteria;Proteobacteria;Gammaproteobacteria;Enterobacterales;Enterobacteriaceae;Enterobacter;Leclercia adecarboxylata	4604_C	1
Bacteria;Proteobacteria;Gammaproteobacteria;Enterobacterales;Enterobacteriaceae;Enterobacter;Leclercia adecarboxylata	4604_D	1
Bacteria;Proteobacteria;Gammaproteobacteria;Enterobacterales;Enterobacteriaceae;Enterobacter;uncultured bacterium	4604_C	1
Bacteria;Proteobacteria;Gammaproteobacteria;Enterobacterales;Enterobacteriaceae;Escherichia-Shigella;Escherichia coli 5.0588	4604_C	1
Bacteria;Proteobacteria;Gammaproteobacteria;Enterobacterales;Enterobacteriaceae;Escherichia-Shigella;Escherichia coli O157:H7 str. EC4196	4604_B	1
Bacteria;Proteobacteria;Gammaproteobacteria;Enterobacterales;Enterobacteriaceae;Escherichia-Shigella;Escherichia coli O25b:H4-ST131	4604_B	1
Bacteria;Proteobacteria;Gammaproteobacteria;Enterobacterales;Enterobacteriaceae;Escherichia-Shigella;Escherichia coli PA22	4604_C	1
Bacteria;Proteobacteria;Gammaproteobacteria;Enterobacterales;Enterobacteriaceae;Escherichia-Shigella;Escherichia fergusonii	4604_C	1
Bacteria;Proteobacteria;Gammaproteobacteria;Enterobacterales;Enterobacteriaceae;Escherichia-Shigella;Malaclemys terrapin terrapin	4604_C	1
Bacteria;Proteobacteria;Gammaproteobacteria;Enterobacterales;Enterobacteriaceae;Escherichia-Shigella;Malaclemys terrapin terrapin	4604_D	1
Bacteria;Proteobacteria;Gammaproteobacteria;Enterobacterales;Enterobacteriaceae;Escherichia-Shigella;Shigella flexneri 5 str. 8401	4604_C	1
Bacteria;Proteobacteria;Gammaproteobacteria;Enterobacterales;Enterobacteriaceae;Escherichia-Shigella;uncultured Enterobacteriaceae bacterium	4604_C	1
Bacteria;Proteobacteria;Gammaproteobacteria;Enterobacterales;Enterobacteriaceae;Klebsiella;Klebsiella aerogenes	4604_C	1
Bacteria;Proteobacteria;Gammaproteobacteria;Enterobacterales;Enterobacteriaceae;Kosakonia;(Kosakonia)	4604_B	1
Bacteria;Proteobacteria;Gammaproteobacteria;Enterobacterales;Enterobacteriaceae;Kosakonia;Atlantibacter hermannii	4604_B	1
Bacteria;Proteobacteria;Gammaproteobacteria;Enterobacterales;Enterobacteriaceae;Pseudocitrobacter;uncultured bacterium	4604_D	1
Bacteria;Proteobacteria;Gammaproteobacteria;Enterobacterales;Enterobacteriaceae;Raoultella;Raoultella ornithinolytica	4604_D	1
Bacteria;Proteobacteria;Gammaproteobacteria;Enterobacterales;Enterobacteriaceae;Salmonella;Salmonella enterica subsp. enterica serovar Give	4604_D	1
Bacteria;Proteobacteria;Gammaproteobacteria;Enterobacterales;Enterobacteriaceae;Salmonella;Salmonella enterica subsp. enterica serovar Heidelberg	4604_B	1
Bacteria;Proteobacteria;Gammaproteobacteria;Enterobacterales;Enterobacteriaceae;Salmonella;Salmonella enterica subsp. enterica serovar Pullorum	4604_D	1
Bacteria;Proteobacteria;Gammaproteobacteria;Enterobacterales;Enterobacteriaceae;Salmonella;Salmonella enterica subsp. enterica serovar Typhi	4604_B	1
Bacteria;Proteobacteria;Gammaproteobacteria;Enterobacterales;Erwiniaceae;Erwinia;(Erwinia)	4604_C	1
Bacteria;Proteobacteria;Gammaproteobacteria;Enterobacterales;Erwiniaceae;Pantoea;(Pantoea)	4604_B	1
Bacteria;Proteobacteria;Gammaproteobacteria;Enterobacterales;Erwiniaceae;Pantoea;(Pantoea)	4604_C	1
Bacteria;Proteobacteria;Gammaproteobacteria;Enterobacterales;Erwiniaceae;Pantoea;Pantoea sp. PRE2	4604_C	1
Bacteria;Proteobacteria;Gammaproteobacteria;Enterobacterales;Erwiniaceae;Rosenbergiella;(Rosenbergiella)	4604_C	1
Bacteria;Proteobacteria;Gammaproteobacteria;Enterobacterales;Hafniaceae;Hafnia-Obesumbacterium;Obesumbacterium proteus	4604_B	1
Bacteria;Proteobacteria;Gammaproteobacteria;Enterobacterales;Morganellaceae;(Morganellaceae);(Morganellaceae)	4604_C	1
Bacteria;Proteobacteria;Gammaproteobacteria;Enterobacterales;Morganellaceae;Candidatus Baumannia;Baumannia cicadellinicola str. Hc (Homalodisca coagulata)	4604_C	1
Bacteria;Proteobacteria;Gammaproteobacteria;Enterobacterales;Morganellaceae;Candidatus Blochmannia;Blochmannia endosymbiont of Polyrhachis (Hedomyrma) turneri	4604_B	1
Bacteria;Proteobacteria;Gammaproteobacteria;Enterobacterales;Morganellaceae;Candidatus Blochmannia;Candidatus Blochmannia vafer str. BVAF	4604_B	1
Bacteria;Proteobacteria;Gammaproteobacteria;Enterobacterales;Morganellaceae;Candidatus Blochmannia;Candidatus Blochmannia vafer str. BVAF	4604_D	1
Bacteria;Proteobacteria;Gammaproteobacteria;Enterobacterales;Morganellaceae;Candidatus Blochmannia;uncultured bacterium	4604_D	1
Bacteria;Proteobacteria;Gammaproteobacteria;Enterobacterales;Morganellaceae;Candidatus Ecksteinia;Serratia symbiotica	4604_B	1
Bacteria;Proteobacteria;Gammaproteobacteria;Enterobacterales;Morganellaceae;Candidatus Westeberhardia;Candidatus Westeberhardia cardiocondylae	4604_C	1
Bacteria;Proteobacteria;Gammaproteobacteria;Enterobacterales;Morganellaceae;Proteus;swine manure bacterium RT-2D	4604_B	1
Bacteria;Proteobacteria;Gammaproteobacteria;Enterobacterales;Morganellaceae;Proteus;swine manure bacterium RT-2D	4604_C	1
Bacteria;Proteobacteria;Gammaproteobacteria;Enterobacterales;Morganellaceae;Wigglesworthia;Wigglesworthia glossinidia endosymbiont of Glossina brevipalpis	4604_C	1
Bacteria;Proteobacteria;Gammaproteobacteria;Enterobacterales;Morganellaceae;endosymbionts;(endosymbionts)	4604_B	1
Bacteria;Proteobacteria;Gammaproteobacteria;Enterobacterales;Morganellaceae;endosymbionts;Candidatus Kotejella greeniscae	4604_B	1
Bacteria;Proteobacteria;Gammaproteobacteria;Enterobacterales;Morganellaceae;endosymbionts;Candidatus Tachikawaea gelatinosa	4604_B	1
Bacteria;Proteobacteria;Gammaproteobacteria;Enterobacterales;Morganellaceae;endosymbionts;Candidatus Tachikawaea gelatinosa	4604_C	1
Bacteria;Proteobacteria;Gammaproteobacteria;Enterobacterales;Morganellaceae;endosymbionts;endosymbiont of Euscepes postfasciatus	4604_B	1
Bacteria;Proteobacteria;Gammaproteobacteria;Enterobacterales;Morganellaceae;endosymbionts;endosymbiont of Lissorhoptrus oryzophilus	4604_D	1
Bacteria;Proteobacteria;Gammaproteobacteria;Enterobacterales;Morganellaceae;endosymbionts;metagenome	4604_D	1
Bacteria;Proteobacteria;Gammaproteobacteria;Enterobacterales;Morganellaceae;endosymbionts;secondary endosymbiont of Amonostherium lichtensioides	4604_A	1
Bacteria;Proteobacteria;Gammaproteobacteria;Enterobacterales;Morganellaceae;uncultured;Achipteria coleoptrata	4604_D	1
Bacteria;Proteobacteria;Gammaproteobacteria;Enterobacterales;Pectobacteriaceae;(Pectobacteriaceae);(Pectobacteriaceae)	4604_C	1
Bacteria;Proteobacteria;Gammaproteobacteria;Enterobacterales;Pectobacteriaceae;Dickeya;Dickeya zeae	4604_C	1
Bacteria;Proteobacteria;Gammaproteobacteria;Enterobacterales;Pectobacteriaceae;Pectobacterium;(Pectobacterium)	4604_D	1
Bacteria;Proteobacteria;Gammaproteobacteria;Enterobacterales;Pectobacteriaceae;Pectobacterium;Pectobacterium carotovorum subsp. carotovorum ICMP 5702	4604_B	1
Bacteria;Proteobacteria;Gammaproteobacteria;Enterobacterales;Pectobacteriaceae;Pectobacterium;Pectobacterium carotovorum subsp. carotovorum UGC32	4604_B	1
Bacteria;Proteobacteria;Gammaproteobacteria;Enterobacterales;Pectobacteriaceae;Sodalis;Sitophilus zeamais (maize weevil)	4604_D	1
Bacteria;Proteobacteria;Gammaproteobacteria;Enterobacterales;Yersiniaceae;(Yersiniaceae);(Yersiniaceae)	4604_C	1
Bacteria;Proteobacteria;Gammaproteobacteria;Enterobacterales;Yersiniaceae;Rahnella1;uncultured bacterium	4604_C	1
Bacteria;Proteobacteria;Gammaproteobacteria;Enterobacterales;Yersiniaceae;Serratia;(Serratia)	4604_D	1
Bacteria;Proteobacteria;Gammaproteobacteria;Enterobacterales;Yersiniaceae;Serratia;Serratia nematodiphila	4604_B	1
Bacteria;Proteobacteria;Gammaproteobacteria;Enterobacterales;Yersiniaceae;Serratia;Serratia nematodiphila	4604_D	1
Bacteria;Proteobacteria;Gammaproteobacteria;Enterobacterales;Yersiniaceae;Serratia;Serratia plymuthica	4604_B	1
Bacteria;Proteobacteria;Gammaproteobacteria;Enterobacterales;Yersiniaceae;Serratia;Serratia sp. OR3	4604_B	1
Bacteria;Proteobacteria;Gammaproteobacteria;Enterobacterales;Yersiniaceae;Serratia;Serratia sp. OR3	4604_C	1
Bacteria;Proteobacteria;Gammaproteobacteria;Francisellales;Francisellaceae;[Caedibacter] taeniospiralis group;Caedibacter taeniospiralis	4604_C	1
Bacteria;Proteobacteria;Gammaproteobacteria;Francisellales;Francisellaceae;[Caedibacter] taeniospiralis group;Caedibacter taeniospiralis	4604_D	1
Bacteria;Proteobacteria;Gammaproteobacteria;Francisellales;Francisellaceae;uncultured;uncultured [Caedibacter] sp.	4604_D	1
Bacteria;Proteobacteria;Gammaproteobacteria;Ga0077536;(Ga0077536);(Ga0077536);(Ga0077536)	4604_D	1
Bacteria;Proteobacteria;Gammaproteobacteria;Ga0077536;uncultured gamma proteobacterium;(uncultured gamma proteobacterium);(uncultured gamma proteobacterium)	4604_D	1
Bacteria;Proteobacteria;Gammaproteobacteria;Gammaproteobacteria Incertae Sedis;Unknown Family;(Unknown Family);(Unknown Family)	4604_C	1
Bacteria;Proteobacteria;Gammaproteobacteria;Gammaproteobacteria Incertae Sedis;Unknown Family;(Unknown Family);(Unknown Family)	4604_D	1
Bacteria;Proteobacteria;Gammaproteobacteria;Gammaproteobacteria Incertae Sedis;Unknown Family;Candidatus Berkiella;(Candidatus Berkiella)	4604_B	1
Bacteria;Proteobacteria;Gammaproteobacteria;Gammaproteobacteria Incertae Sedis;Unknown Family;Candidatus Berkiella;Ectothiorhodospira sp. enrichment culture	4604_B	1
Bacteria;Proteobacteria;Gammaproteobacteria;Gammaproteobacteria Incertae Sedis;Unknown Family;Candidatus Berkiella;uncultured organism	4604_C	1
Bacteria;Proteobacteria;Gammaproteobacteria;Gammaproteobacteria Incertae Sedis;Unknown Family;Candidatus Berkiella;unidentified marine bacterioplankton	4604_B	1
Bacteria;Proteobacteria;Gammaproteobacteria;Gammaproteobacteria Incertae Sedis;Unknown Family;Candidatus Carsonella;Candidatus Carsonella ruddii	4604_B	1
Bacteria;Proteobacteria;Gammaproteobacteria;Gammaproteobacteria Incertae Sedis;Unknown Family;Candidatus Ovatusbacter;uncultured bacterium	4604_D	1
Bacteria;Proteobacteria;Gammaproteobacteria;Gammaproteobacteria Incertae Sedis;Unknown Family;Marinicella;Marinicella litoralis	4604_C	1
Bacteria;Proteobacteria;Gammaproteobacteria;Gammaproteobacteria Incertae Sedis;Unknown Family;Marinicella;uncultured bacterium	4604_D	1
Bacteria;Proteobacteria;Gammaproteobacteria;Gammaproteobacteria Incertae Sedis;Unknown Family;Wenzhouxiangella;(Wenzhouxiangella)	4604_D	1
Bacteria;Proteobacteria;Gammaproteobacteria;Gammaproteobacteria Incertae Sedis;Unknown Family;Wenzhouxiangella;uncultured bacterium	4604_D	1
Bacteria;Proteobacteria;Gammaproteobacteria;Gammaproteobacteria Incertae Sedis;Unknown Family;uncultured;uncultured gamma proteobacterium	4604_A	1
Bacteria;Proteobacteria;Gammaproteobacteria;Granulosicoccales;Granulosicoccaceae;Granulosicoccus;(Granulosicoccus)	4604_B	1
Bacteria;Proteobacteria;Gammaproteobacteria;Granulosicoccales;Granulosicoccaceae;Granulosicoccus;uncultured proteobacterium	4604_D	1
Bacteria;Proteobacteria;Gammaproteobacteria;HOC36;uncultured gamma proteobacterium;(uncultured gamma proteobacterium);(uncultured gamma proteobacterium)	4604_C	1
Bacteria;Proteobacteria;Gammaproteobacteria;Halothiobacillales;Halothiobacillaceae;Thiovirga;uncultured bacterium	4604_D	1
Bacteria;Proteobacteria;Gammaproteobacteria;Halothiobacillales;Halothiobacillaceae;uncultured;uncultured bacterium	4604_D	1
Bacteria;Proteobacteria;Gammaproteobacteria;Halothiobacillales;Thioalkalibacteraceae;Guyparkeria;Halothiobacillus sp. XI15	4604_B	1
Bacteria;Proteobacteria;Gammaproteobacteria;Halothiobacillales;Thioalkalibacteraceae;Guyparkeria;Halothiobacillus sp. XI15	4604_C	1
Bacteria;Proteobacteria;Gammaproteobacteria;Halothiobacillales;Thioalkalibacteraceae;Guyparkeria;Halothiobacillus sp. XI15	4604_D	1
Bacteria;Proteobacteria;Gammaproteobacteria;Immundisolibacterales;Immundisolibacteraceae;Immundisolibacter;uncultured bacterium	4604_D	1
Bacteria;Proteobacteria;Gammaproteobacteria;Immundisolibacterales;Immundisolibacteraceae;Immundisolibacter;uncultured gamma proteobacterium	4604_C	1
Bacteria;Proteobacteria;Gammaproteobacteria;JTB23;(JTB23);(JTB23);(JTB23)	4604_B	1
Bacteria;Proteobacteria;Gammaproteobacteria;JTB23;(JTB23);(JTB23);(JTB23)	4604_C	1
Bacteria;Proteobacteria;Gammaproteobacteria;JTB23;(JTB23);(JTB23);(JTB23)	4604_D	1
Bacteria;Proteobacteria;Gammaproteobacteria;JTB23;uncultured bacterium;(uncultured bacterium);(uncultured bacterium)	4604_B	1
Bacteria;Proteobacteria;Gammaproteobacteria;JTB23;uncultured gamma proteobacterium;(uncultured gamma proteobacterium);(uncultured gamma proteobacterium)	4604_B	1
Bacteria;Proteobacteria;Gammaproteobacteria;KF-JG30-C25;uncultured bacterium;(uncultured bacterium);(uncultured bacterium)	4604_D	1
Bacteria;Proteobacteria;Gammaproteobacteria;KI89A clade;uncultured gamma proteobacterium;(uncultured gamma proteobacterium);(uncultured gamma proteobacterium)	4604_D	1
Bacteria;Proteobacteria;Gammaproteobacteria;Legionellales;Legionellaceae;Legionella;Legionella drancourtii LLAP12	4604_D	1
Bacteria;Proteobacteria;Gammaproteobacteria;Legionellales;Legionellaceae;Legionella;Legionella endosymbiont of Polyplax serrata	4604_C	1
Bacteria;Proteobacteria;Gammaproteobacteria;Legionellales;Legionellaceae;Legionella;Legionella londiniensis	4604_C	1
Bacteria;Proteobacteria;Gammaproteobacteria;Legionellales;Legionellaceae;uncultured;uncultured bacterium	4604_D	1
Bacteria;Proteobacteria;Gammaproteobacteria;MBAE14;uncultured bacterium;(uncultured bacterium);(uncultured bacterium)	4604_D	1
Bacteria;Proteobacteria;Gammaproteobacteria;MBMPE27;(MBMPE27);(MBMPE27);(MBMPE27)	4604_A	1
Bacteria;Proteobacteria;Gammaproteobacteria;MBMPE27;(MBMPE27);(MBMPE27);(MBMPE27)	4604_B	1
Bacteria;Proteobacteria;Gammaproteobacteria;MBMPE27;uncultured Thioalkalivibrio sp.;(uncultured Thioalkalivibrio sp.);(uncultured Thioalkalivibrio sp.)	4604_C	1
Bacteria;Proteobacteria;Gammaproteobacteria;MBMPE27;uncultured bacterium;(uncultured bacterium);(uncultured bacterium)	4604_D	1
Bacteria;Proteobacteria;Gammaproteobacteria;MBMPE27;uncultured organism;(uncultured organism);(uncultured organism)	4604_A	1
Bacteria;Proteobacteria;Gammaproteobacteria;Methylococcales;Cycloclasticaceae;Cycloclasticus;Cycloclasticus endosymbiont of sponge	4604_B	1
Bacteria;Proteobacteria;Gammaproteobacteria;Methylococcales;Cycloclasticaceae;Cycloclasticus;Cycloclasticus endosymbiont of sponge	4604_C	1
Bacteria;Proteobacteria;Gammaproteobacteria;Methylococcales;Cycloclasticaceae;Cycloclasticus;Cycloclasticus pugetii	4604_D	1
Bacteria;Proteobacteria;Gammaproteobacteria;Methylococcales;Cycloclasticaceae;Cycloclasticus;dibenzofuran-degrading bacterium DBF-MAK	4604_D	1
Bacteria;Proteobacteria;Gammaproteobacteria;Methylococcales;Cycloclasticaceae;Cycloclasticus;uncultured Cycloclasticus sp.	4604_D	1
Bacteria;Proteobacteria;Gammaproteobacteria;Methylococcales;Cycloclasticaceae;Cycloclasticus;uncultured gamma proteobacterium	4604_D	1
Bacteria;Proteobacteria;Gammaproteobacteria;Methylococcales;Methylococcaceae;(Methylococcaceae);(Methylococcaceae)	4604_C	1
Bacteria;Proteobacteria;Gammaproteobacteria;Methylococcales;Methylococcaceae;Methylococcus;Methylococcus capsulatus str. Texas = ATCC 19069	4604_D	1
Bacteria;Proteobacteria;Gammaproteobacteria;Methylococcales;Methylomonadaceae;Crenothrix;groundwater metagenome	4604_C	1
Bacteria;Proteobacteria;Gammaproteobacteria;Methylococcales;Methylomonadaceae;Crenothrix;metagenome	4604_B	1
Bacteria;Proteobacteria;Gammaproteobacteria;Methylococcales;Methylomonadaceae;Crenothrix;uncultured proteobacterium	4604_C	1
Bacteria;Proteobacteria;Gammaproteobacteria;Methylococcales;Methylomonadaceae;Crenothrix;uncultured proteobacterium	4604_D	1
Bacteria;Proteobacteria;Gammaproteobacteria;Methylococcales;Methylomonadaceae;ET-SHO;Methylococcaceae bacterium ET-SHO	4604_D	1
Bacteria;Proteobacteria;Gammaproteobacteria;Methylococcales;Methylomonadaceae;ET-SHO;uncultured proteobacterium	4604_C	1
Bacteria;Proteobacteria;Gammaproteobacteria;Methylococcales;Methylomonadaceae;IheB2-23;uncultured bacterium	4604_A	1
Bacteria;Proteobacteria;Gammaproteobacteria;Methylococcales;Methylomonadaceae;Marine Methylotrophic Group 2;uncultured bacterium	4604_A	1
Bacteria;Proteobacteria;Gammaproteobacteria;Methylococcales;Methylomonadaceae;Marine Methylotrophic Group 2;uncultured gamma proteobacterium	4604_B	1
Bacteria;Proteobacteria;Gammaproteobacteria;Methylococcales;Methylomonadaceae;Methylobacter;Methylobacter bovis	4604_B	1
Bacteria;Proteobacteria;Gammaproteobacteria;Methylococcales;Methylomonadaceae;Methylobacter;Methylobacter sp.	4604_B	1
Bacteria;Proteobacteria;Gammaproteobacteria;Methylococcales;Methylomonadaceae;Methylobacter;Methylobacter sp. 4/20	4604_B	1
Bacteria;Proteobacteria;Gammaproteobacteria;Methylococcales;Methylomonadaceae;Methylobacter;uncultured Methylobacter sp.	4604_A	1
Bacteria;Proteobacteria;Gammaproteobacteria;Methylococcales;Methylomonadaceae;Methylobacter;uncultured methanotrophic proteobacterium	4604_B	1
Bacteria;Proteobacteria;Gammaproteobacteria;Methylococcales;Methylomonadaceae;Methylobacter;uncultured soil bacterium	4604_B	1
Bacteria;Proteobacteria;Gammaproteobacteria;Methylococcales;Methylomonadaceae;Methyloglobulus;uncultured bacterium	4604_B	1
Bacteria;Proteobacteria;Gammaproteobacteria;Methylococcales;Methylomonadaceae;Methyloglobulus;uncultured bacterium	4604_D	1
Bacteria;Proteobacteria;Gammaproteobacteria;Methylococcales;Methylomonadaceae;Methylomicrobium;Methylomicrobium agile	4604_D	1
Bacteria;Proteobacteria;Gammaproteobacteria;Methylococcales;Methylomonadaceae;Methylomicrobium;Methylomicrobium album	4604_D	1
Bacteria;Proteobacteria;Gammaproteobacteria;Methylococcales;Methylomonadaceae;Methylomicrobium;Methylomicrobium album BG8	4604_D	1
Bacteria;Proteobacteria;Gammaproteobacteria;Methylococcales;Methylomonadaceae;Methylomicrobium;Methylomicrobium alcaliphilum	4604_A	1
Bacteria;Proteobacteria;Gammaproteobacteria;Methylococcales;Methylomonadaceae;Methylomicrobium;Methylomicrobium alcaliphilum	4604_C	1
Bacteria;Proteobacteria;Gammaproteobacteria;Methylococcales;Methylomonadaceae;Methylomicrobium;uncultured bacterium	4604_B	1
Bacteria;Proteobacteria;Gammaproteobacteria;Methylococcales;Methylomonadaceae;Methylomonas;(Methylomonas)	4604_B	1
Bacteria;Proteobacteria;Gammaproteobacteria;Methylococcales;Methylomonadaceae;Methylomonas;Methylomonas lenta	4604_D	1
Bacteria;Proteobacteria;Gammaproteobacteria;Methylococcales;Methylomonadaceae;Methylomonas;Methylomonas scandinavica	4604_A	1
Bacteria;Proteobacteria;Gammaproteobacteria;Methylococcales;Methylomonadaceae;Methylomonas;Methylomonas sp. LW16	4604_B	1
Bacteria;Proteobacteria;Gammaproteobacteria;Methylococcales;Methylomonadaceae;Methylomonas;Methylomonas sp. LW19	4604_D	1
Bacteria;Proteobacteria;Gammaproteobacteria;Methylococcales;Methylomonadaceae;Methylomonas;Methylomonas sp. RD2	4604_C	1
Bacteria;Proteobacteria;Gammaproteobacteria;Methylococcales;Methylomonadaceae;Methyloprofundus;Methyloprofundus sedimenti	4604_A	1
Bacteria;Proteobacteria;Gammaproteobacteria;Methylococcales;Methylomonadaceae;Methyloprofundus;Methyloprofundus sedimenti	4604_C	1
Bacteria;Proteobacteria;Gammaproteobacteria;Methylococcales;Methylomonadaceae;Methyloprofundus;uncultured bacterium	4604_A	1
Bacteria;Proteobacteria;Gammaproteobacteria;Methylococcales;Methylomonadaceae;Methyloprofundus;uncultured bacterium	4604_B	1
Bacteria;Proteobacteria;Gammaproteobacteria;Methylococcales;Methylomonadaceae;Methylosarcina;(Methylosarcina)	4604_D	1
Bacteria;Proteobacteria;Gammaproteobacteria;Methylococcales;Methylomonadaceae;Methylosarcina;Methylosarcina lacus	4604_C	1
Bacteria;Proteobacteria;Gammaproteobacteria;Methylococcales;Methylomonadaceae;Methylosarcina;uncultured bacterium	4604_B	1
Bacteria;Proteobacteria;Gammaproteobacteria;Methylococcales;Methylomonadaceae;Methylovulum;Methylosoma sp. TFB	4604_C	1
Bacteria;Proteobacteria;Gammaproteobacteria;Methylococcales;Methylomonadaceae;Methylovulum;Methylovulum miyakonense	4604_C	1
Bacteria;Proteobacteria;Gammaproteobacteria;Methylococcales;Methylomonadaceae;Methylovulum;Methylovulum miyakonense	4604_D	1
Bacteria;Proteobacteria;Gammaproteobacteria;Methylococcales;Methylomonadaceae;Methylovulum;Methylovulum psychrotolerans	4604_C	1
Bacteria;Proteobacteria;Gammaproteobacteria;Methylococcales;Methylomonadaceae;Methylovulum;uncultured bacterium	4604_A	1
Bacteria;Proteobacteria;Gammaproteobacteria;Methylococcales;Methylomonadaceae;Milano-WF1B-03;(Milano-WF1B-03)	4604_D	1
Bacteria;Proteobacteria;Gammaproteobacteria;Methylococcales;Methylomonadaceae;Milano-WF1B-03;uncultured bacterium	4604_A	1
Bacteria;Proteobacteria;Gammaproteobacteria;Methylococcales;Methylomonadaceae;pItb-vmat-59;uncultured bacterium	4604_B	1
Bacteria;Proteobacteria;Gammaproteobacteria;Methylococcales;Methylomonadaceae;uncultured;uncultured Methylobacter sp.	4604_D	1
Bacteria;Proteobacteria;Gammaproteobacteria;Methylococcales;Methylomonadaceae;uncultured;uncultured bacterium	4604_A	1
Bacteria;Proteobacteria;Gammaproteobacteria;NKB5;uncultured bacterium;(uncultured bacterium);(uncultured bacterium)	4604_B	1
Bacteria;Proteobacteria;Gammaproteobacteria;Nitrococcales;Nitrococcaceae;Spiribacter;Spiribacter salinus M19-40	4604_C	1
Bacteria;Proteobacteria;Gammaproteobacteria;Nitrosococcales;Methylophagaceae;Methylophaga;uncultured bacterium	4604_D	1
Bacteria;Proteobacteria;Gammaproteobacteria;Nitrosococcales;Nitrosococcaceae;(Nitrosococcaceae);(Nitrosococcaceae)	4604_A	1
Bacteria;Proteobacteria;Gammaproteobacteria;Nitrosococcales;Nitrosococcaceae;AqS1;(AqS1)	4604_C	1
Bacteria;Proteobacteria;Gammaproteobacteria;Nitrosococcales;Nitrosococcaceae;AqS1;Candidatus Kentron sp. LFY	4604_B	1
Bacteria;Proteobacteria;Gammaproteobacteria;Nitrosococcales;Nitrosococcaceae;AqS1;Candidatus Kentron sp. TUN	4604_A	1
Bacteria;Proteobacteria;Gammaproteobacteria;Nitrosococcales;Nitrosococcaceae;AqS1;Candidatus Kentron sp. TUN	4604_D	1
Bacteria;Proteobacteria;Gammaproteobacteria;Nitrosococcales;Nitrosococcaceae;AqS1;Ectothiorhodospiraceae bacterium AqS1	4604_C	1
Bacteria;Proteobacteria;Gammaproteobacteria;Nitrosococcales;Nitrosococcaceae;AqS1;Ectothiorhodospiraceae bacterium AqS1	4604_D	1
Bacteria;Proteobacteria;Gammaproteobacteria;Nitrosococcales;Nitrosococcaceae;AqS1;uncultured bacterium	4604_B	1
Bacteria;Proteobacteria;Gammaproteobacteria;Nitrosococcales;Nitrosococcaceae;Cm1-21;uncultured bacterium	4604_C	1
Bacteria;Proteobacteria;Gammaproteobacteria;OM182 clade;uncultured bacterium;(uncultured bacterium);(uncultured bacterium)	4604_B	1
Bacteria;Proteobacteria;Gammaproteobacteria;OM182 clade;uncultured bacterium;(uncultured bacterium);(uncultured bacterium)	4604_D	1
Bacteria;Proteobacteria;Gammaproteobacteria;Oceanospirillales;Alcanivoracaceae1;Alcanivorax;Alcanivorax pacificus W11-5	4604_B	1
Bacteria;Proteobacteria;Gammaproteobacteria;Oceanospirillales;Alcanivoracaceae1;Alcanivorax;uncultured bacterium	4604_B	1
Bacteria;Proteobacteria;Gammaproteobacteria;Oceanospirillales;Alcanivoracaceae1;Alcanivorax;uncultured gamma proteobacterium	4604_D	1
Bacteria;Proteobacteria;Gammaproteobacteria;Oceanospirillales;Alcanivoracaceae1;Alcanivorax;uncultured organism	4604_D	1
Bacteria;Proteobacteria;Gammaproteobacteria;Oceanospirillales;Alcanivoracaceae;Ketobacter;(Ketobacter)	4604_D	1
Bacteria;Proteobacteria;Gammaproteobacteria;Oceanospirillales;Alcanivoracaceae;Ketobacter;Escherichia coli	4604_C	1
Bacteria;Proteobacteria;Gammaproteobacteria;Oceanospirillales;Alcanivoracaceae;Ketobacter;uncultured gamma proteobacterium	4604_C	1
Bacteria;Proteobacteria;Gammaproteobacteria;Oceanospirillales;Endozoicomonadaceae;Endozoicomonas;(Endozoicomonas)	4604_B	1
Bacteria;Proteobacteria;Gammaproteobacteria;Oceanospirillales;Endozoicomonadaceae;Endozoicomonas;(Endozoicomonas)	4604_C	1
Bacteria;Proteobacteria;Gammaproteobacteria;Oceanospirillales;Endozoicomonadaceae;Endozoicomonas;Endozoicomonas ascidiicola	4604_B	1
Bacteria;Proteobacteria;Gammaproteobacteria;Oceanospirillales;Endozoicomonadaceae;Endozoicomonas;uncultured bacterium	4604_B	1
Bacteria;Proteobacteria;Gammaproteobacteria;Oceanospirillales;Endozoicomonadaceae;Endozoicomonas;uncultured bacterium	4604_C	1
Bacteria;Proteobacteria;Gammaproteobacteria;Oceanospirillales;Endozoicomonadaceae;Endozoicomonas;uncultured bacterium	4604_D	1
Bacteria;Proteobacteria;Gammaproteobacteria;Oceanospirillales;Endozoicomonadaceae;Zooshikella;Zooshikella ganghwensis DSM 15267	4604_B	1
Bacteria;Proteobacteria;Gammaproteobacteria;Oceanospirillales;Halomonadaceae;(Halomonadaceae);(Halomonadaceae)	4604_B	1
Bacteria;Proteobacteria;Gammaproteobacteria;Oceanospirillales;Halomonadaceae;(Halomonadaceae);(Halomonadaceae)	4604_C	1
Bacteria;Proteobacteria;Gammaproteobacteria;Oceanospirillales;Halomonadaceae;Cobetia;(Cobetia)	4604_B	1
Bacteria;Proteobacteria;Gammaproteobacteria;Oceanospirillales;Halomonadaceae;Halomonas;(Halomonas)	4604_C	1
Bacteria;Proteobacteria;Gammaproteobacteria;Oceanospirillales;Halomonadaceae;Halomonas;Halomonas huangheensis	4604_D	1
Bacteria;Proteobacteria;Gammaproteobacteria;Oceanospirillales;Halomonadaceae;Halomonas;Halomonas korlensis	4604_D	1
Bacteria;Proteobacteria;Gammaproteobacteria;Oceanospirillales;Halomonadaceae;Halomonas;Halomonas sabkhae	4604_C	1
Bacteria;Proteobacteria;Gammaproteobacteria;Oceanospirillales;Halomonadaceae;Halomonas;uncultured bacterium	4604_B	1
Bacteria;Proteobacteria;Gammaproteobacteria;Oceanospirillales;Halomonadaceae;Kushneria;(Kushneria)	4604_C	1
Bacteria;Proteobacteria;Gammaproteobacteria;Oceanospirillales;Halomonadaceae;Salinicola;Halomonas sp. C3-3	4604_D	1
Bacteria;Proteobacteria;Gammaproteobacteria;Oceanospirillales;Halomonadaceae;Salinicola;Halomonas sp. QTR-38	4604_B	1
Bacteria;Proteobacteria;Gammaproteobacteria;Oceanospirillales;Halomonadaceae;Salinicola;Halomonas sp. QTR-38	4604_C	1
Bacteria;Proteobacteria;Gammaproteobacteria;Oceanospirillales;Halomonadaceae;Salinicola;Halomonas sp. QTR-42	4604_D	1
Bacteria;Proteobacteria;Gammaproteobacteria;Oceanospirillales;Halomonadaceae;Salinicola;Salinicola tamaricis	4604_C	1
Bacteria;Proteobacteria;Gammaproteobacteria;Oceanospirillales;Kangiellaceae;Aliikangiella;uncultured bacterium	4604_C	1
Bacteria;Proteobacteria;Gammaproteobacteria;Oceanospirillales;Kangiellaceae;uncultured;uncultured gamma proteobacterium	4604_B	1
Bacteria;Proteobacteria;Gammaproteobacteria;Oceanospirillales;Marinomonadaceae;Marinomonas;(Marinomonas)	4604_C	1
Bacteria;Proteobacteria;Gammaproteobacteria;Oceanospirillales;Marinomonadaceae;Marinomonas;Marinomonas arenicola	4604_C	1
Bacteria;Proteobacteria;Gammaproteobacteria;Oceanospirillales;Marinomonadaceae;Marinomonas;Marinomonas ostreistagni	4604_D	1
Bacteria;Proteobacteria;Gammaproteobacteria;Oceanospirillales;Nitrincolaceae;Motiliproteus;Motiliproteus sp.	4604_D	1
Bacteria;Proteobacteria;Gammaproteobacteria;Oceanospirillales;Nitrincolaceae;Neptunomonas;Neptunomonas phycophila	4604_B	1
Bacteria;Proteobacteria;Gammaproteobacteria;Oceanospirillales;Nitrincolaceae;Neptunomonas;Neptunomonas phycophila	4604_C	1
Bacteria;Proteobacteria;Gammaproteobacteria;Oceanospirillales;Nitrincolaceae;Neptunomonas;bacterium endosymbiont of Osedax mucofloris	4604_B	1
Bacteria;Proteobacteria;Gammaproteobacteria;Oceanospirillales;Nitrincolaceae;Nitrincola;Nitrincola lacisaponensis	4604_C	1
Bacteria;Proteobacteria;Gammaproteobacteria;Oceanospirillales;Pseudohongiellaceae;(Pseudohongiellaceae);(Pseudohongiellaceae)	4604_B	1
Bacteria;Proteobacteria;Gammaproteobacteria;Oceanospirillales;Pseudohongiellaceae;(Pseudohongiellaceae);(Pseudohongiellaceae)	4604_D	1
Bacteria;Proteobacteria;Gammaproteobacteria;Oceanospirillales;Pseudohongiellaceae;BIyi10;metagenome	4604_C	1
Bacteria;Proteobacteria;Gammaproteobacteria;Oceanospirillales;Pseudohongiellaceae;BIyi10;uncultured gamma proteobacterium	4604_B	1
Bacteria;Proteobacteria;Gammaproteobacteria;Oceanospirillales;Pseudohongiellaceae;Pseudohongiella;metagenome	4604_D	1
Bacteria;Proteobacteria;Gammaproteobacteria;Oceanospirillales;Pseudohongiellaceae;Pseudohongiella;uncultured bacterium	4604_B	1
Bacteria;Proteobacteria;Gammaproteobacteria;Oceanospirillales;Pseudohongiellaceae;Pseudohongiella;uncultured bacterium	4604_D	1
Bacteria;Proteobacteria;Gammaproteobacteria;Pasteurellales;Pasteurellaceae;Actinobacillus;Haemophilus parasuis str. Nagasaki	4604_B	1
Bacteria;Proteobacteria;Gammaproteobacteria;Pasteurellales;Pasteurellaceae;Actinobacillus;Pasteurella aerogenes MCCM 01550	4604_C	1
Bacteria;Proteobacteria;Gammaproteobacteria;Pasteurellales;Pasteurellaceae;Aggregatibacter;Aggregatibacter actinomycetemcomitans HK1651	4604_D	1
Bacteria;Proteobacteria;Gammaproteobacteria;Pasteurellales;Pasteurellaceae;Avibacterium;Avibacterium paragallinarum	4604_D	1
Bacteria;Proteobacteria;Gammaproteobacteria;Pasteurellales;Pasteurellaceae;Basfia;[Mannheimia] succiniciproducens MBEL55E	4604_D	1
Bacteria;Proteobacteria;Gammaproteobacteria;Pasteurellales;Pasteurellaceae;Haemophilus;(Haemophilus)	4604_D	1
Bacteria;Proteobacteria;Gammaproteobacteria;Pasteurellales;Pasteurellaceae;Haemophilus;Haemophilus sp. oral clone ASCB01	4604_C	1
Bacteria;Proteobacteria;Gammaproteobacteria;Pasteurellales;Pasteurellaceae;Pasteurella;Pasteurella multocida	4604_D	1
Bacteria;Proteobacteria;Gammaproteobacteria;Piscirickettsiales;Piscirickettsiaceae;Candidatus Endoecteinascidia;metagenome	4604_B	1
Bacteria;Proteobacteria;Gammaproteobacteria;Piscirickettsiales;Piscirickettsiaceae;Piscirickettsia;Piscirickettsia litoralis	4604_C	1
Bacteria;Proteobacteria;Gammaproteobacteria;Piscirickettsiales;Piscirickettsiaceae;Piscirickettsia;Piscirickettsia litoralis	4604_D	1
Bacteria;Proteobacteria;Gammaproteobacteria;Piscirickettsiales;Piscirickettsiaceae;Piscirickettsia;Piscirickettsia salmonis	4604_A	1
Bacteria;Proteobacteria;Gammaproteobacteria;Piscirickettsiales;Piscirickettsiaceae;Piscirickettsia;Piscirickettsia salmonis	4604_C	1
Bacteria;Proteobacteria;Gammaproteobacteria;Piscirickettsiales;Piscirickettsiaceae;Piscirickettsia;Piscirickettsia salmonis EM-90	4604_C	1
Bacteria;Proteobacteria;Gammaproteobacteria;Pseudomonadales;(Pseudomonadales);(Pseudomonadales);(Pseudomonadales)	4604_B	1
Bacteria;Proteobacteria;Gammaproteobacteria;Pseudomonadales;(Pseudomonadales);(Pseudomonadales);(Pseudomonadales)	4604_C	1
Bacteria;Proteobacteria;Gammaproteobacteria;Pseudomonadales;Moraxellaceae;(Moraxellaceae);(Moraxellaceae)	4604_C	1
Bacteria;Proteobacteria;Gammaproteobacteria;Pseudomonadales;Moraxellaceae;Acinetobacter;Acinetobacter baumannii	4604_C	1
Bacteria;Proteobacteria;Gammaproteobacteria;Pseudomonadales;Moraxellaceae;Acinetobacter;Acinetobacter baumannii	4604_D	1
Bacteria;Proteobacteria;Gammaproteobacteria;Pseudomonadales;Moraxellaceae;Acinetobacter;Acinetobacter guillouiae	4604_D	1
Bacteria;Proteobacteria;Gammaproteobacteria;Pseudomonadales;Moraxellaceae;Acinetobacter;Acinetobacter lwoffii WJ10621	4604_D	1
Bacteria;Proteobacteria;Gammaproteobacteria;Pseudomonadales;Moraxellaceae;Acinetobacter;Acinetobacter sp. IGCAR-9/07	4604_C	1
Bacteria;Proteobacteria;Gammaproteobacteria;Pseudomonadales;Moraxellaceae;Acinetobacter;Acinetobacter sp. Marseille-P8049	4604_C	1
Bacteria;Proteobacteria;Gammaproteobacteria;Pseudomonadales;Moraxellaceae;Acinetobacter;Acinetobacter sp. icri2	4604_C	1
Bacteria;Proteobacteria;Gammaproteobacteria;Pseudomonadales;Moraxellaceae;Acinetobacter;Clostridium sp. Culture-24	4604_C	1
Bacteria;Proteobacteria;Gammaproteobacteria;Pseudomonadales;Moraxellaceae;Acinetobacter;uncultured Acinetobacter sp.	4604_B	1
Bacteria;Proteobacteria;Gammaproteobacteria;Pseudomonadales;Moraxellaceae;Alkanindiges;Alkanindiges sp. H1	4604_D	1
Bacteria;Proteobacteria;Gammaproteobacteria;Pseudomonadales;Moraxellaceae;Paraperlucidibaca;uncultured bacterium	4604_C	1
Bacteria;Proteobacteria;Gammaproteobacteria;Pseudomonadales;Moraxellaceae;[Agitococcus] lubricus group;uncultured bacterium	4604_B	1
Bacteria;Proteobacteria;Gammaproteobacteria;Pseudomonadales;Moraxellaceae;uncultured;metagenome	4604_A	1
Bacteria;Proteobacteria;Gammaproteobacteria;Pseudomonadales;Moraxellaceae;uncultured;metagenome	4604_D	1
Bacteria;Proteobacteria;Gammaproteobacteria;Pseudomonadales;Pseudomonadaceae;Azotobacter;Azotobacter vinelandii DJ	4604_C	1
Bacteria;Proteobacteria;Gammaproteobacteria;Pseudomonadales;Pseudomonadaceae;Pseudomonas;Pseudomonas aeruginosa	4604_D	1
Bacteria;Proteobacteria;Gammaproteobacteria;Pseudomonadales;Pseudomonadaceae;Pseudomonas;Pseudomonas alcaligenes	4604_C	1
Bacteria;Proteobacteria;Gammaproteobacteria;Pseudomonadales;Pseudomonadaceae;Pseudomonas;Pseudomonas corrugata	4604_B	1
Bacteria;Proteobacteria;Gammaproteobacteria;Pseudomonadales;Pseudomonadaceae;Pseudomonas;Pseudomonas corrugata	4604_C	1
Bacteria;Proteobacteria;Gammaproteobacteria;Pseudomonadales;Pseudomonadaceae;Pseudomonas;Pseudomonas corrugata	4604_D	1
Bacteria;Proteobacteria;Gammaproteobacteria;Pseudomonadales;Pseudomonadaceae;Pseudomonas;Pseudomonas fluorescens	4604_B	1
Bacteria;Proteobacteria;Gammaproteobacteria;Pseudomonadales;Pseudomonadaceae;Pseudomonas;Pseudomonas fluorescens	4604_C	1
Bacteria;Proteobacteria;Gammaproteobacteria;Pseudomonadales;Pseudomonadaceae;Pseudomonas;Pseudomonas fragi	4604_A	1
Bacteria;Proteobacteria;Gammaproteobacteria;Pseudomonadales;Pseudomonadaceae;Pseudomonas;Pseudomonas migulae	4604_D	1
Bacteria;Proteobacteria;Gammaproteobacteria;Pseudomonadales;Pseudomonadaceae;Pseudomonas;Pseudomonas plecoglossicida	4604_B	1
Bacteria;Proteobacteria;Gammaproteobacteria;Pseudomonadales;Pseudomonadaceae;Pseudomonas;Pseudomonas plecoglossicida	4604_C	1
Bacteria;Proteobacteria;Gammaproteobacteria;Pseudomonadales;Pseudomonadaceae;Pseudomonas;Pseudomonas rhizosphaerae	4604_D	1
Bacteria;Proteobacteria;Gammaproteobacteria;Pseudomonadales;Pseudomonadaceae;Pseudomonas;Pseudomonas sp. CT9	4604_B	1
Bacteria;Proteobacteria;Gammaproteobacteria;Pseudomonadales;Pseudomonadaceae;Pseudomonas;Pseudomonas sp. DY-A	4604_C	1
Bacteria;Proteobacteria;Gammaproteobacteria;Pseudomonadales;Pseudomonadaceae;Pseudomonas;Pseudomonas sp. FDM13	4604_B	1
Bacteria;Proteobacteria;Gammaproteobacteria;Pseudomonadales;Pseudomonadaceae;Pseudomonas;Pseudomonas sp. FDM13	4604_D	1
Bacteria;Proteobacteria;Gammaproteobacteria;Pseudomonadales;Pseudomonadaceae;Pseudomonas;Pseudomonas sp. LDC-5 MNNG mutant	4604_D	1
Bacteria;Proteobacteria;Gammaproteobacteria;Pseudomonadales;Pseudomonadaceae;Pseudomonas;Pseudomonas sp. M47T1	4604_C	1
Bacteria;Proteobacteria;Gammaproteobacteria;Pseudomonadales;Pseudomonadaceae;Pseudomonas;Pseudomonas sp. M47T1	4604_D	1
Bacteria;Proteobacteria;Gammaproteobacteria;Pseudomonadales;Pseudomonadaceae;Pseudomonas;Pseudomonas sp. MDAZOXVIE199c	4604_C	1
Bacteria;Proteobacteria;Gammaproteobacteria;Pseudomonadales;Pseudomonadaceae;Pseudomonas;Pseudomonas sp. MDAZOXVIE199c	4604_D	1
Bacteria;Proteobacteria;Gammaproteobacteria;Pseudomonadales;Pseudomonadaceae;Pseudomonas;Pseudomonas sp. MDFPXXIVR289b	4604_D	1
Bacteria;Proteobacteria;Gammaproteobacteria;Pseudomonadales;Pseudomonadaceae;Pseudomonas;Pseudomonas sp. MT-1	4604_C	1
Bacteria;Proteobacteria;Gammaproteobacteria;Pseudomonadales;Pseudomonadaceae;Pseudomonas;Pseudomonas sp. P13(2011)	4604_B	1
Bacteria;Proteobacteria;Gammaproteobacteria;Pseudomonadales;Pseudomonadaceae;Pseudomonas;Pseudomonas sp. R-24636	4604_D	1
Bacteria;Proteobacteria;Gammaproteobacteria;Pseudomonadales;Pseudomonadaceae;Pseudomonas;Pseudomonas sp. RKS1-1	4604_B	1
Bacteria;Proteobacteria;Gammaproteobacteria;Pseudomonadales;Pseudomonadaceae;Pseudomonas;Pseudomonas sp. S115	4604_D	1
Bacteria;Proteobacteria;Gammaproteobacteria;Pseudomonadales;Pseudomonadaceae;Pseudomonas;Pseudomonas sp. SM-1	4604_D	1
Bacteria;Proteobacteria;Gammaproteobacteria;Pseudomonadales;Pseudomonadaceae;Pseudomonas;Pseudomonas sp. SR13	4604_B	1
Bacteria;Proteobacteria;Gammaproteobacteria;Pseudomonadales;Pseudomonadaceae;Pseudomonas;Pseudomonas stutzeri	4604_C	1
Bacteria;Proteobacteria;Gammaproteobacteria;Pseudomonadales;Pseudomonadaceae;Pseudomonas;Pseudomonas stutzeri	4604_D	1
Bacteria;Proteobacteria;Gammaproteobacteria;Pseudomonadales;Pseudomonadaceae;Pseudomonas;Pseudomonas synxantha	4604_D	1
Bacteria;Proteobacteria;Gammaproteobacteria;Pseudomonadales;Pseudomonadaceae;Pseudomonas;Pseudomonas syringae pv. actinidiae ICMP 19102	4604_B	1
Bacteria;Proteobacteria;Gammaproteobacteria;Pseudomonadales;Pseudomonadaceae;Pseudomonas;Pseudomonas syringae pv. actinidiae ICMP 19103	4604_D	1
Bacteria;Proteobacteria;Gammaproteobacteria;Pseudomonadales;Pseudomonadaceae;Pseudomonas;Spumella-like flagellate JBC/S23	4604_C	1
Bacteria;Proteobacteria;Gammaproteobacteria;Pseudomonadales;Pseudomonadaceae;Pseudomonas;Triticum urartu	4604_D	1
Bacteria;Proteobacteria;Gammaproteobacteria;Pseudomonadales;Pseudomonadaceae;Pseudomonas;bacterium L200B.191	4604_B	1
Bacteria;Proteobacteria;Gammaproteobacteria;Pseudomonadales;Pseudomonadaceae;Pseudomonas;bioreactor metagenome	4604_D	1
Bacteria;Proteobacteria;Gammaproteobacteria;Pseudomonadales;Pseudomonadaceae;Pseudomonas;uncultured gamma proteobacterium	4604_B	1
Bacteria;Proteobacteria;Gammaproteobacteria;SAR86 clade;(SAR86 clade);(SAR86 clade);(SAR86 clade)	4604_C	1
Bacteria;Proteobacteria;Gammaproteobacteria;SAR86 clade;(SAR86 clade);(SAR86 clade);(SAR86 clade)	4604_D	1
Bacteria;Proteobacteria;Gammaproteobacteria;SAR86 clade;SAR86 cluster bacterium REDSEA-S09_B4;(SAR86 cluster bacterium REDSEA-S09_B4);(SAR86 cluster bacterium REDSEA-S09_B4)	4604_D	1
Bacteria;Proteobacteria;Gammaproteobacteria;SAR86 clade;uncultured bacterium AD235-B9;(uncultured bacterium AD235-B9);(uncultured bacterium AD235-B9)	4604_D	1
Bacteria;Proteobacteria;Gammaproteobacteria;SAR86 clade;uncultured gamma proteobacterium;(uncultured gamma proteobacterium);(uncultured gamma proteobacterium)	4604_A	1
Bacteria;Proteobacteria;Gammaproteobacteria;SAR86 clade;uncultured gamma proteobacterium;(uncultured gamma proteobacterium);(uncultured gamma proteobacterium)	4604_D	1
Bacteria;Proteobacteria;Gammaproteobacteria;SAR86 clade;uncultured organism;(uncultured organism);(uncultured organism)	4604_C	1
Bacteria;Proteobacteria;Gammaproteobacteria;Salinisphaerales;(Salinisphaerales);(Salinisphaerales);(Salinisphaerales)	4604_D	1
Bacteria;Proteobacteria;Gammaproteobacteria;Salinisphaerales;Solimonadaceae;Panacagrimonas;uncultured bacterium	4604_D	1
Bacteria;Proteobacteria;Gammaproteobacteria;Steroidobacterales;Steroidobacteraceae;Steroidobacter;Povalibacter sp.	4604_D	1
Bacteria;Proteobacteria;Gammaproteobacteria;Steroidobacterales;Woeseiaceae;Woeseia;(Woeseia)	4604_C	1
Bacteria;Proteobacteria;Gammaproteobacteria;Steroidobacterales;Woeseiaceae;Woeseia;marine metagenome	4604_C	1
Bacteria;Proteobacteria;Gammaproteobacteria;Thiomicrospirales;Thioglobaceae;(Thioglobaceae);(Thioglobaceae)	4604_B	1
Bacteria;Proteobacteria;Gammaproteobacteria;Thiomicrospirales;Thioglobaceae;(Thioglobaceae);(Thioglobaceae)	4604_D	1
Bacteria;Proteobacteria;Gammaproteobacteria;Thiomicrospirales;Thioglobaceae;SUP05 cluster;(SUP05 cluster)	4604_B	1
Bacteria;Proteobacteria;Gammaproteobacteria;Thiomicrospirales;Thioglobaceae;SUP05 cluster;(SUP05 cluster)	4604_C	1
Bacteria;Proteobacteria;Gammaproteobacteria;Thiomicrospirales;Thioglobaceae;SUP05 cluster;Gammaproteobacteria bacterium Gsub	4604_D	1
Bacteria;Proteobacteria;Gammaproteobacteria;Thiomicrospirales;Thioglobaceae;SUP05 cluster;uncultured SUP05 cluster bacterium	4604_D	1
Bacteria;Proteobacteria;Gammaproteobacteria;Thiomicrospirales;Thioglobaceae;SUP05 cluster;uncultured organism	4604_C	1
Bacteria;Proteobacteria;Gammaproteobacteria;Thiomicrospirales;Thiomicrospiraceae;Thiomicrospira;(Thiomicrospira)	4604_A	1
Bacteria;Proteobacteria;Gammaproteobacteria;Thiomicrospirales;Thiomicrospiraceae;Thiomicrospira;Thiomicrospira sp. XS5	4604_D	1
Bacteria;Proteobacteria;Gammaproteobacteria;Thiomicrospirales;Thiomicrospiraceae;endosymbionts;(endosymbionts)	4604_C	1
Bacteria;Proteobacteria;Gammaproteobacteria;Thiomicrospirales;Thiomicrospiraceae;endosymbionts;gamma proteobacterium symbiont of Thyasira sp. REGAB	4604_D	1
Bacteria;Proteobacteria;Gammaproteobacteria;Thiotrichales;Thiotrichaceae;(Thiotrichaceae);(Thiotrichaceae)	4604_A	1
Bacteria;Proteobacteria;Gammaproteobacteria;Thiotrichales;Thiotrichaceae;Cocleimonas;(Cocleimonas)	4604_B	1
Bacteria;Proteobacteria;Gammaproteobacteria;Thiotrichales;Thiotrichaceae;Cocleimonas;uncultured organism	4604_D	1
Bacteria;Proteobacteria;Gammaproteobacteria;Thiotrichales;Thiotrichaceae;Thiothrix;uncultured bacterium	4604_C	1
Bacteria;Proteobacteria;Gammaproteobacteria;Thiotrichales;Thiotrichaceae;uncultured;(uncultured)	4604_D	1
Bacteria;Proteobacteria;Gammaproteobacteria;Thiotrichales;Thiotrichaceae;uncultured;uncultured bacterium	4604_C	1
Bacteria;Proteobacteria;Gammaproteobacteria;Thiotrichales;Thiotrichaceae;uncultured;uncultured gamma proteobacterium	4604_A	1
Bacteria;Proteobacteria;Gammaproteobacteria;UBA10353 marine group;(UBA10353 marine group);(UBA10353 marine group);(UBA10353 marine group)	4604_A	1
Bacteria;Proteobacteria;Gammaproteobacteria;UBA10353 marine group;(UBA10353 marine group);(UBA10353 marine group);(UBA10353 marine group)	4604_B	1
Bacteria;Proteobacteria;Gammaproteobacteria;UBA10353 marine group;uncultured bacterium HERMI11;(uncultured bacterium HERMI11);(uncultured bacterium HERMI11)	4604_B	1
Bacteria;Proteobacteria;Gammaproteobacteria;UBA10353 marine group;uncultured bacterium KM3-174-C5;(uncultured bacterium KM3-174-C5);(uncultured bacterium KM3-174-C5)	4604_C	1
Bacteria;Proteobacteria;Gammaproteobacteria;UBA10353 marine group;uncultured bacterium;(uncultured bacterium);(uncultured bacterium)	4604_A	1
Bacteria;Proteobacteria;Gammaproteobacteria;UBA10353 marine group;uncultured organism;(uncultured organism);(uncultured organism)	4604_C	1
Bacteria;Proteobacteria;Gammaproteobacteria;Vibrionales;Vibrionaceae;Aliivibrio;(Aliivibrio)	4604_A	1
Bacteria;Proteobacteria;Gammaproteobacteria;Vibrionales;Vibrionaceae;Aliivibrio;Aliivibrio wodanis	4604_C	1
Bacteria;Proteobacteria;Gammaproteobacteria;Vibrionales;Vibrionaceae;Aliivibrio;uncultured bacterium	4604_D	1
Bacteria;Proteobacteria;Gammaproteobacteria;Vibrionales;Vibrionaceae;Photobacterium;(Photobacterium)	4604_C	1
Bacteria;Proteobacteria;Gammaproteobacteria;Vibrionales;Vibrionaceae;Photobacterium;Photobacterium gaetbulicola Gung47	4604_B	1
Bacteria;Proteobacteria;Gammaproteobacteria;Vibrionales;Vibrionaceae;Photobacterium;Photobacterium profundum	4604_C	1
Bacteria;Proteobacteria;Gammaproteobacteria;Vibrionales;Vibrionaceae;Photobacterium;Photobacterium profundum	4604_D	1
Bacteria;Proteobacteria;Gammaproteobacteria;Vibrionales;Vibrionaceae;Photobacterium;uncultured bacterium	4604_A	1
Bacteria;Proteobacteria;Gammaproteobacteria;Vibrionales;Vibrionaceae;Salinivibrio;(Salinivibrio)	4604_D	1
Bacteria;Proteobacteria;Gammaproteobacteria;Vibrionales;Vibrionaceae;Thaumasiovibrio;uncultured bacterium	4604_B	1
Bacteria;Proteobacteria;Gammaproteobacteria;Vibrionales;Vibrionaceae;Vibrio;(Vibrio)	4604_B	1
Bacteria;Proteobacteria;Gammaproteobacteria;Vibrionales;Vibrionaceae;Vibrio;Vibrio alginolyticus	4604_C	1
Bacteria;Proteobacteria;Gammaproteobacteria;Vibrionales;Vibrionaceae;Vibrio;Vibrio breoganii	4604_D	1
Bacteria;Proteobacteria;Gammaproteobacteria;Vibrionales;Vibrionaceae;Vibrio;Vibrio cholerae HE39	4604_C	1
Bacteria;Proteobacteria;Gammaproteobacteria;Vibrionales;Vibrionaceae;Vibrio;Vibrio cholerae HE39	4604_D	1
Bacteria;Proteobacteria;Gammaproteobacteria;Vibrionales;Vibrionaceae;Vibrio;Vibrio diabolicus	4604_B	1
Bacteria;Proteobacteria;Gammaproteobacteria;Vibrionales;Vibrionaceae;Vibrio;Vibrio navarrensis	4604_D	1
Bacteria;Proteobacteria;Gammaproteobacteria;Vibrionales;Vibrionaceae;Vibrio;Vibrio parahaemolyticus	4604_C	1
Bacteria;Proteobacteria;Gammaproteobacteria;Vibrionales;Vibrionaceae;Vibrio;Vibrio sp. JCM 18904	4604_C	1
Bacteria;Proteobacteria;Gammaproteobacteria;Vibrionales;Vibrionaceae;Vibrio;Vibrio sp. JCM 18904	4604_D	1
Bacteria;Proteobacteria;Gammaproteobacteria;Vibrionales;Vibrionaceae;Vibrio;Vibrio sp. S-C1-13	4604_A	1
Bacteria;Proteobacteria;Gammaproteobacteria;Vibrionales;Vibrionaceae;Vibrio;Vibrio sp. S-C1-13	4604_B	1
Bacteria;Proteobacteria;Gammaproteobacteria;Vibrionales;Vibrionaceae;Vibrio;Vibrio sp. S-C1-13	4604_C	1
Bacteria;Proteobacteria;Gammaproteobacteria;Vibrionales;Vibrionaceae;Vibrio;Vibrio sp. S-C1-13	4604_D	1
Bacteria;Proteobacteria;Gammaproteobacteria;Vibrionales;Vibrionaceae;Vibrio;Vibrio sp. SW2-3C2	4604_D	1
Bacteria;Proteobacteria;Gammaproteobacteria;Vibrionales;Vibrionaceae;Vibrio;Vibrio sp. TP187	4604_D	1
Bacteria;Proteobacteria;Gammaproteobacteria;Vibrionales;Vibrionaceae;Vibrio;Vibrio tubiashii subsp. europaeus	4604_B	1
Bacteria;Proteobacteria;Gammaproteobacteria;Vibrionales;Vibrionaceae;Vibrio;Vibrionaceae bacterium	4604_C	1
Bacteria;Proteobacteria;Gammaproteobacteria;Xanthomonadales;Rhodanobacteraceae;Ahniella;Ahniella affigens	4604_B	1
Bacteria;Proteobacteria;Gammaproteobacteria;Xanthomonadales;Rhodanobacteraceae;Dokdonella;uncultured bacterium	4604_C	1
Bacteria;Proteobacteria;Gammaproteobacteria;Xanthomonadales;Rhodanobacteraceae;Dyella;Frateuria sp. EC-K130	4604_D	1
Bacteria;Proteobacteria;Gammaproteobacteria;Xanthomonadales;Rhodanobacteraceae;Frateuria;Frateuria aurantia	4604_C	1
Bacteria;Proteobacteria;Gammaproteobacteria;Xanthomonadales;Rhodanobacteraceae;Frateuria;Frateuria aurantia	4604_D	1
Bacteria;Proteobacteria;Gammaproteobacteria;Xanthomonadales;Rhodanobacteraceae;Luteibacter;Luteibacter sp. 329MFSha	4604_B	1
Bacteria;Proteobacteria;Gammaproteobacteria;Xanthomonadales;Rhodanobacteraceae;Luteibacter;metagenome	4604_C	1
Bacteria;Proteobacteria;Gammaproteobacteria;Xanthomonadales;Rhodanobacteraceae;Rhodanobacter;(Rhodanobacter)	4604_B	1
Bacteria;Proteobacteria;Gammaproteobacteria;Xanthomonadales;Rhodanobacteraceae;Rhodanobacter;Rhodanobacter fulvus Jip2	4604_D	1
Bacteria;Proteobacteria;Gammaproteobacteria;Xanthomonadales;Xanthomonadaceae;(Xanthomonadaceae);(Xanthomonadaceae)	4604_B	1
Bacteria;Proteobacteria;Gammaproteobacteria;Xanthomonadales;Xanthomonadaceae;(Xanthomonadaceae);(Xanthomonadaceae)	4604_C	1
Bacteria;Proteobacteria;Gammaproteobacteria;Xanthomonadales;Xanthomonadaceae;Arenimonas;uncultured Xanthomonadaceae bacterium	4604_A	1
Bacteria;Proteobacteria;Gammaproteobacteria;Xanthomonadales;Xanthomonadaceae;Arenimonas;uncultured bacterium	4604_B	1
Bacteria;Proteobacteria;Gammaproteobacteria;Xanthomonadales;Xanthomonadaceae;Arenimonas;uncultured bacterium	4604_D	1
Bacteria;Proteobacteria;Gammaproteobacteria;Xanthomonadales;Xanthomonadaceae;Luteimonas;(Luteimonas)	4604_D	1
Bacteria;Proteobacteria;Gammaproteobacteria;Xanthomonadales;Xanthomonadaceae;Luteimonas;Xanthomonas sp. Mitacek01	4604_D	1
Bacteria;Proteobacteria;Gammaproteobacteria;Xanthomonadales;Xanthomonadaceae;Pseudoxanthomonas;Pseudoxanthomonas sp. CFH S0331	4604_D	1
Bacteria;Proteobacteria;Gammaproteobacteria;Xanthomonadales;Xanthomonadaceae;Pseudoxanthomonas;Pseudoxanthomonas taiwanensis	4604_B	1
Bacteria;Proteobacteria;Gammaproteobacteria;Xanthomonadales;Xanthomonadaceae;Pseudoxanthomonas;uncultured Pseudoxanthomonas sp.	4604_C	1
Bacteria;Proteobacteria;Gammaproteobacteria;Xanthomonadales;Xanthomonadaceae;Thermomonas;uncultured bacterium	4604_C	1
Bacteria;Proteobacteria;Gammaproteobacteria;Xanthomonadales;Xanthomonadaceae;Vulcaniibacterium;Vulcaniibacterium thermophilum	4604_D	1
Bacteria;Proteobacteria;Gammaproteobacteria;Xanthomonadales;Xanthomonadaceae;uncultured;uncultured gamma proteobacterium	4604_D	1
Bacteria;Proteobacteria;Gammaproteobacteria;eub62A3;(eub62A3);(eub62A3);(eub62A3)	4604_A	1
Bacteria;Proteobacteria;Gammaproteobacteria;uncultured;(uncultured);(uncultured);(uncultured)	4604_D	1
Bacteria;Proteobacteria;Gammaproteobacteria;uncultured;uncultured bacterium;(uncultured bacterium);(uncultured bacterium)	4604_C	1
Bacteria;Proteobacteria;Gammaproteobacteria;uncultured;uncultured deep-sea bacterium;(uncultured deep-sea bacterium);(uncultured deep-sea bacterium)	4604_D	1
Bacteria;Proteobacteria;Gammaproteobacteria;uncultured;uncultured gamma proteobacterium;(uncultured gamma proteobacterium);(uncultured gamma proteobacterium)	4604_B	1
Bacteria;Proteobacteria;Gammaproteobacteria;uncultured;uncultured gamma proteobacterium;(uncultured gamma proteobacterium);(uncultured gamma proteobacterium)	4604_D	1
Bacteria;Proteobacteria;Magnetococcia;Magnetococcales;Magnetococcaceae;Magnetococcus;uncultured Magnetococcus sp.	4604_D	1
Bacteria;Proteobacteria;Zetaproteobacteria;Mariprofundales;Mariprofundaceae;Mariprofundus;microbial mat metagenome	4604_C	1
Bacteria;SAR324 clade(Marine group B);metagenome;(metagenome);(metagenome);(metagenome);(metagenome)	4604_C	1
Bacteria;Spirochaetota;Leptospirae;Leptospirales;Leptospiraceae;RBG-16-49-21;Spirochaetes bacterium RBG_16_49_21	4604_C	1
Bacteria;Spirochaetota;Spirochaetia;Spirochaetales;Spirochaetaceae;Salinispira;(Salinispira)	4604_B	1
Bacteria;Sva0485;(Sva0485);(Sva0485);(Sva0485);(Sva0485);(Sva0485)	4604_C	1
Bacteria;Sva0485;(Sva0485);(Sva0485);(Sva0485);(Sva0485);(Sva0485)	4604_D	1
Bacteria;Sva0485;uncultured bacterium;(uncultured bacterium);(uncultured bacterium);(uncultured bacterium);(uncultured bacterium)	4604_C	1
Bacteria;Sva0485;uncultured bacterium;(uncultured bacterium);(uncultured bacterium);(uncultured bacterium);(uncultured bacterium)	4604_D	1
Bacteria;TA06;uncultured bacterium;(uncultured bacterium);(uncultured bacterium);(uncultured bacterium);(uncultured bacterium)	4604_B	1
Bacteria;Verrucomicrobiota;Chlamydiae;Chlamydiales;(Chlamydiales);(Chlamydiales);(Chlamydiales)	4604_D	1
Bacteria;Verrucomicrobiota;Chlamydiae;Chlamydiales;Simkaniaceae;(Simkaniaceae);(Simkaniaceae)	4604_C	1
Bacteria;Verrucomicrobiota;Kiritimatiellae;Kiritimatiellales;Kiritimatiellaceae;MSBL3;uncultured Verrucomicrobia bacterium	4604_B	1
Bacteria;Verrucomicrobiota;Kiritimatiellae;Kiritimatiellales;Kiritimatiellaceae;MSBL3;uncultured bacterium	4604_D	1
Bacteria;Verrucomicrobiota;Kiritimatiellae;Kiritimatiellales;Kiritimatiellaceae;R76-B128;uncultured bacterium	4604_B	1
Bacteria;Verrucomicrobiota;Kiritimatiellae;Kiritimatiellales;Kiritimatiellaceae;R76-B128;uncultured bacterium	4604_D	1
Bacteria;Verrucomicrobiota;Kiritimatiellae;WCHB1-41;uncultured bacterium;(uncultured bacterium);(uncultured bacterium)	4604_C	1
Bacteria;Verrucomicrobiota;Kiritimatiellae;WCHB1-41;uncultured bacterium;(uncultured bacterium);(uncultured bacterium)	4604_D	1
Bacteria;Verrucomicrobiota;Kiritimatiellae;WCHB1-41;uncultured organism;(uncultured organism);(uncultured organism)	4604_B	1
Bacteria;Verrucomicrobiota;Kiritimatiellae;WCHB1-41;uncultured organism;(uncultured organism);(uncultured organism)	4604_C	1
Bacteria;Verrucomicrobiota;Lentisphaeria;Victivallales;PRD18C08;(PRD18C08);(PRD18C08)	4604_B	1
Bacteria;Verrucomicrobiota;Lentisphaeria;Victivallales;PRD18C08;uncultured Lentisphaerae bacterium;(uncultured Lentisphaerae bacterium)	4604_B	1
Bacteria;Verrucomicrobiota;Lentisphaeria;Victivallales;SBZC-4624;uncultured organism;(uncultured organism)	4604_B	1
Bacteria;Verrucomicrobiota;Omnitrophia;Omnitrophales;Omnitrophaceae;Candidatus Omnitrophus;Omnitrophica clone OPB2	4604_D	1
Bacteria;Verrucomicrobiota;Omnitrophia;Omnitrophales;Omnitrophaceae;Candidatus Omnitrophus;uncultured bacterium	4604_D	1
Bacteria;Verrucomicrobiota;Verrucomicrobiae;Chthoniobacterales;Chthoniobacteraceae;Candidatus Udaeobacter;uncultured Verrucomicrobia bacterium	4604_D	1
Bacteria;Verrucomicrobiota;Verrucomicrobiae;Chthoniobacterales;Chthoniobacteraceae;Chthoniobacter;(Chthoniobacter)	4604_D	1
Bacteria;Verrucomicrobiota;Verrucomicrobiae;Chthoniobacterales;Chthoniobacteraceae;Chthoniobacter;uncultured bacterium	4604_D	1
Bacteria;Verrucomicrobiota;Verrucomicrobiae;Chthoniobacterales;Terrimicrobiaceae;(Terrimicrobiaceae);(Terrimicrobiaceae)	4604_D	1
Bacteria;Verrucomicrobiota;Verrucomicrobiae;Chthoniobacterales;Terrimicrobiaceae;Terrimicrobium;uncultured bacterium	4604_B	1
Bacteria;Verrucomicrobiota;Verrucomicrobiae;Methylacidiphilales;Methylacidiphilaceae;uncultured;Verrucomicrobium sp. GAS474	4604_B	1
Bacteria;Verrucomicrobiota;Verrucomicrobiae;Methylacidiphilales;Methylacidiphilaceae;uncultured;candidate division WWE3 bacterium RIFCSPLOWO2_01_FULL_53_14	4604_B	1
Bacteria;Verrucomicrobiota;Verrucomicrobiae;Opitutales;Opitutaceae;(Opitutaceae);(Opitutaceae)	4604_B	1
Bacteria;Verrucomicrobiota;Verrucomicrobiae;Opitutales;Opitutaceae;Cephaloticoccus;Cephaloticoccus capnophilus	4604_C	1
Bacteria;Verrucomicrobiota;Verrucomicrobiae;Opitutales;Opitutaceae;Cephaloticoccus;metagenome	4604_D	1
Bacteria;Verrucomicrobiota;Verrucomicrobiae;Opitutales;Opitutaceae;Cephaloticoccus;uncultured Opitutus sp.	4604_D	1
Bacteria;Verrucomicrobiota;Verrucomicrobiae;Opitutales;Opitutaceae;Opitutus;metagenome	4604_B	1
Bacteria;Verrucomicrobiota;Verrucomicrobiae;Opitutales;Opitutaceae;Opitutus;metagenome	4604_D	1
Bacteria;Verrucomicrobiota;Verrucomicrobiae;Opitutales;Opitutaceae;Opitutus;uncultured Opitutus sp.	4604_B	1
Bacteria;Verrucomicrobiota;Verrucomicrobiae;Pedosphaerales;Pedosphaeraceae;(Pedosphaeraceae);(Pedosphaeraceae)	4604_A	1
Bacteria;Verrucomicrobiota;Verrucomicrobiae;Pedosphaerales;Pedosphaeraceae;ADurb.Bin063-1;Verrucomicrobia bacterium ADurb.Bin063	4604_C	1
Bacteria;Verrucomicrobiota;Verrucomicrobiae;Pedosphaerales;Pedosphaeraceae;ADurb.Bin063-1;uncultured bacterium	4604_D	1
Bacteria;Verrucomicrobiota;Verrucomicrobiae;Pedosphaerales;Pedosphaeraceae;DEV114;(DEV114)	4604_B	1
Bacteria;Verrucomicrobiota;Verrucomicrobiae;Pedosphaerales;Pedosphaeraceae;DEV114;uncultured Crater Lake bacterium CL120-133	4604_B	1
Bacteria;Verrucomicrobiota;Verrucomicrobiae;Pedosphaerales;Pedosphaeraceae;DEV114;uncultured Crater Lake bacterium CL120-133	4604_D	1
Bacteria;Verrucomicrobiota;Verrucomicrobiae;Pedosphaerales;Pedosphaeraceae;DEV114;uncultured bacterium	4604_B	1
Bacteria;Verrucomicrobiota;Verrucomicrobiae;Pedosphaerales;Pedosphaeraceae;Ellin516;uncultured bacterium	4604_D	1
Bacteria;Verrucomicrobiota;Verrucomicrobiae;Pedosphaerales;Pedosphaeraceae;Oikopleura;Oikopleura dioica	4604_D	1
Bacteria;Verrucomicrobiota;Verrucomicrobiae;Pedosphaerales;Pedosphaeraceae;Oikopleura;uncultured sludge bacterium H2	4604_C	1
Bacteria;Verrucomicrobiota;Verrucomicrobiae;Pedosphaerales;Pedosphaeraceae;Pedosphaera;uncultured bacterium	4604_C	1
Bacteria;Verrucomicrobiota;Verrucomicrobiae;Pedosphaerales;Pedosphaeraceae;SCGC AAA164-E04;uncultured bacterium	4604_D	1
Bacteria;Verrucomicrobiota;Verrucomicrobiae;Pedosphaerales;Pedosphaeraceae;SH3-11;uncultured bacterium	4604_C	1
Bacteria;Verrucomicrobiota;Verrucomicrobiae;Pedosphaerales;Pedosphaeraceae;metagenome;(metagenome)	4604_D	1
Bacteria;Verrucomicrobiota;Verrucomicrobiae;Pedosphaerales;Pedosphaeraceae;uncultured Verrucomicrobia bacterium;(uncultured Verrucomicrobia bacterium)	4604_C	1
Bacteria;Verrucomicrobiota;Verrucomicrobiae;Pedosphaerales;Pedosphaeraceae;uncultured;uncultured bacterium	4604_C	1
Bacteria;Verrucomicrobiota;Verrucomicrobiae;Verrucomicrobiales;Rubritaleaceae;Luteolibacter;uncultured Verrucomicrobiaceae bacterium	4604_D	1
Bacteria;WS2;uncultured bacterium;(uncultured bacterium);(uncultured bacterium);(uncultured bacterium);(uncultured bacterium)	4604_C	1
Eukaryota;Amorphea;Amoebozoa;Dictyostelia;Dictyostelium;Dictyostelium crassicaule;(Dictyostelium crassicaule)	4604_B	1
Eukaryota;Amorphea;Amoebozoa;Discosea;Flabellinia;Dactylopodida;(Dactylopodida)	4604_D	1
Eukaryota;Amorphea;Amoebozoa;Discosea;Flabellinia;Dactylopodida;Neoparamoeba	4604_D	1
Eukaryota;Amorphea;Amoebozoa;Discosea;Flabellinia;Dactylopodida;Paramoeba	4604_C	1
Eukaryota;Amorphea;Amoebozoa;Gracilipodida;Flamella;(Flamella);(Flamella)	4604_B	1
Eukaryota;Amorphea;Amoebozoa;Gracilipodida;Flamella;Macrotyloma uniflorum;(Macrotyloma uniflorum)	4604_B	1
Eukaryota;Amorphea;Amoebozoa;Gracilipodida;LEMD267;uncultured eukaryote;(uncultured eukaryote)	4604_B	1
Eukaryota;Amorphea;Amoebozoa;Gracilipodida;LEMD267;uncultured eukaryote;(uncultured eukaryote)	4604_D	1
Eukaryota;Amorphea;Amoebozoa;Incertae Sedis;Breviatea;NAMAKO-2;uncultured eukaryote	4604_B	1
Eukaryota;Amorphea;Amoebozoa;Protosteliida;Schoutedamoeba minuta;(Schoutedamoeba minuta);(Schoutedamoeba minuta)	4604_B	1
Eukaryota;Amorphea;Amoebozoa;Protosteliida;uncultured Eimeriidae;(uncultured Eimeriidae);(uncultured Eimeriidae)	4604_B	1
Eukaryota;Amorphea;Amoebozoa;SAR;Stramenopiles;Labyrinthulomycetes;Sorodiplophrys	4604_B	1
Eukaryota;Amorphea;Amoebozoa;Schizoplasmodiida;Nematostelium ovatum;(Nematostelium ovatum);(Nematostelium ovatum)	4604_D	1
Eukaryota;Amorphea;Amoebozoa;Schizoplasmodiida;Phalansterium;metagenome;(metagenome)	4604_D	1
Eukaryota;Amorphea;Amoebozoa;Tubulinea;Arcellinida;Echinamoebida;uncultured eukaryote	4604_B	1
Eukaryota;Amorphea;Amoebozoa;Tubulinea;Leptomyxida;Flabellula;Flabellula citata	4604_A	1
Eukaryota;Amorphea;Amoebozoa;metagenome;(metagenome);(metagenome);(metagenome)	4604_B	1
Eukaryota;Amorphea;Obazoa;Opisthokonta;Nucletmycea;(Nucletmycea);(Nucletmycea)	4604_D	1
Eukaryota;Amorphea;Obazoa;Opisthokonta;Nucletmycea;Fungi;Chytridiomycota	4604_B	1
Eukaryota;Archaeplastida;(Archaeplastida);(Archaeplastida);(Archaeplastida);(Archaeplastida);(Archaeplastida)	4604_B	1
Eukaryota;Archaeplastida;(Archaeplastida);(Archaeplastida);(Archaeplastida);(Archaeplastida);(Archaeplastida)	4604_C	1
Eukaryota;Archaeplastida;Chloroplastida;(Chloroplastida);(Chloroplastida);(Chloroplastida);(Chloroplastida)	4604_D	1
Eukaryota;Archaeplastida;Chloroplastida;Chlorophyta;Chlorophyceae;Coelastrella corcontica;(Coelastrella corcontica)	4604_B	1
Eukaryota;Archaeplastida;Chloroplastida;Chlorophyta;Chlorophyceae;Coelastrella corcontica;(Coelastrella corcontica)	4604_C	1
Eukaryota;Archaeplastida;Chloroplastida;Chlorophyta;Trebouxiophyceae;Coccomyxa sp. KN-2011-C13;(Coccomyxa sp. KN-2011-C13)	4604_D	1
Eukaryota;Archaeplastida;Chloroplastida;Chlorophyta;Trebouxiophyceae;Franceia amphitricha;(Franceia amphitricha)	4604_C	1
Eukaryota;Archaeplastida;Rhodophyceae;Bangiales;Porphyra-Clymene;Porphyra sp. FIH;(Porphyra sp. FIH)	4604_D	1
Eukaryota;Archaeplastida;Rhodophyceae;Bangiales;Porphyra-Pyropia;(Porphyra-Pyropia);(Porphyra-Pyropia)	4604_D	1
Eukaryota;Archaeplastida;Rhodophyceae;Bangiales;Porphyra-Pyropia;Pyropia haitanensis;(Pyropia haitanensis)	4604_D	1
Eukaryota;Archaeplastida;Rhodophyceae;Bangiales;Porphyra-Pyropia;Pyropia tanegashimensis;(Pyropia tanegashimensis)	4604_D	1
Eukaryota;Archaeplastida;Rhodophyceae;Bangiales;Porphyra-Pyropia;Pyropia yezoensis;(Pyropia yezoensis)	4604_B	1
Eukaryota;Cryptophyceae;Cryptomonadales;(Cryptomonadales);(Cryptomonadales);(Cryptomonadales);(Cryptomonadales)	4604_B	1
Eukaryota;Cryptophyceae;Cryptomonadales;Chroomonas sp. M1703;(Chroomonas sp. M1703);(Chroomonas sp. M1703);(Chroomonas sp. M1703)	4604_D	1
Eukaryota;Cryptophyceae;Cryptomonadales;Cryptomonas;(Cryptomonas);(Cryptomonas);(Cryptomonas)	4604_B	1
Eukaryota;Cryptophyceae;Cryptomonadales;Guillardia;Guillardia theta;(Guillardia theta);(Guillardia theta)	4604_D	1
Eukaryota;Cryptophyceae;Cryptomonadales;Rhodomonas;Rhodomonas abbreviata;(Rhodomonas abbreviata);(Rhodomonas abbreviata)	4604_B	1
Eukaryota;Cryptophyceae;Cryptomonadales;Rhodomonas;Rhodomonas sp. M1630;(Rhodomonas sp. M1630);(Rhodomonas sp. M1630)	4604_D	1
Eukaryota;Cryptophyceae;Cryptomonadales;uncultured eukaryote;(uncultured eukaryote);(uncultured eukaryote);(uncultured eukaryote)	4604_D	1
Eukaryota;Discoba;Discicristata;Euglenozoa;Kinetoplastea;Metakinetoplastina;Neobodonida	4604_B	1
Eukaryota;Discoba;Discicristata;Euglenozoa;Kinetoplastea;Metakinetoplastina;Parabodonida	4604_D	1
Eukaryota;Discoba;Discicristata;Euglenozoa;Kinetoplastea;Metakinetoplastina;Trypanosomatida	4604_B	1
Eukaryota;Discoba;Jakobida;uncultured;uncultured eukaryote;(uncultured eukaryote);(uncultured eukaryote)	4604_B	1
Eukaryota;SAR;Alveolata;Apicomplexa;Aconoidasida;Haemosporoidia;Plasmodium	4604_D	1
Eukaryota;SAR;Alveolata;Apicomplexa;Aconoidasida;Piroplasmorida;Babesia	4604_B	1
Eukaryota;SAR;Alveolata;Apicomplexa;Aconoidasida;Piroplasmorida;Theileria	4604_D	1
Eukaryota;SAR;Alveolata;Apicomplexa;Conoidasida;Coccidia;Adeleorina	4604_D	1
Eukaryota;SAR;Alveolata;Apicomplexa;Conoidasida;Gregarinasina;Stenophora robusta	4604_D	1
Eukaryota;SAR;Alveolata;Ciliophora;Intramacronucleata;(Intramacronucleata);(Intramacronucleata)	4604_A	1
Eukaryota;SAR;Alveolata;Ciliophora;Intramacronucleata;Conthreep;(Conthreep)	4604_A	1
Eukaryota;SAR;Alveolata;Ciliophora;Intramacronucleata;Conthreep;Oligohymenophorea	4604_A	1
Eukaryota;SAR;Alveolata;Ciliophora;Intramacronucleata;Spirotrichea;Oxytrichidae	4604_B	1
Eukaryota;SAR;Alveolata;Ciliophora;Intramacronucleata;Spirotrichea;Oxytrichidae	4604_D	1
Eukaryota;SAR;Alveolata;Ciliophora;Intramacronucleata;Spirotrichea;Protocruzia	4604_B	1
Eukaryota;SAR;Alveolata;Ciliophora;Intramacronucleata;Spirotrichea;Protocruzia	4604_D	1
Eukaryota;SAR;Alveolata;Dinoflagellata;Dinophyceae;(Dinophyceae);(Dinophyceae)	4604_B	1
Eukaryota;SAR;Alveolata;Dinoflagellata;Dinophyceae;Gymnodiniphycidae;Amphidinium	4604_D	1
Eukaryota;SAR;Alveolata;Dinoflagellata;Dinophyceae;Peridiniphycidae;Thoracosphaeraceae	4604_B	1
Eukaryota;SAR;Alveolata;Dinoflagellata;Dinophyceae;Prorocentrales;Prorocentrum	4604_D	1
Eukaryota;SAR;Alveolata;Dinoflagellata;Incertae Sedis;Cabra matta;(Cabra matta)	4604_B	1
Eukaryota;SAR;Alveolata;Protalveolata;Syndiniales;(Syndiniales);(Syndiniales)	4604_D	1
Eukaryota;SAR;Alveolata;Protalveolata;Syndiniales;Syndiniales Group I;(Syndiniales Group I)	4604_D	1
Eukaryota;SAR;Alveolata;uncultured eukaryote;(uncultured eukaryote);(uncultured eukaryote);(uncultured eukaryote)	4604_B	1
Eukaryota;SAR;Alveolata;uncultured;uncultured eukaryote;(uncultured eukaryote);(uncultured eukaryote)	4604_D	1
Eukaryota;SAR;Rhizaria;Cercozoa;Cercomonadidae;metagenome;(metagenome)	4604_B	1
Eukaryota;SAR;Rhizaria;Cercozoa;Phytomyxea;Polymyxa;Juncus effusus	4604_B	1
Eukaryota;SAR;Rhizaria;Retaria;Polycystinea;Spumellaria;Astrosphaera	4604_B	1
Eukaryota;SAR;Rhizaria;Retaria;RAD C;uncultured eukaryote;(uncultured eukaryote)	4604_D	1
Eukaryota;SAR;Stramenopiles;Bicosoecida;Bicosoeca;uncultured stramenopile;(uncultured stramenopile)	4604_D	1
Eukaryota;SAR;Stramenopiles;Bicosoecida;Pseudobodo;Pseudobodo tremulans;(Pseudobodo tremulans)	4604_D	1
Eukaryota;SAR;Stramenopiles;Bicosoecida;Pseudobodo;uncultured marine eukaryote;(uncultured marine eukaryote)	4604_D	1
Eukaryota;SAR;Stramenopiles;Labyrinthulomycetes;Thraustochytriaceae;Ulkenia;(Ulkenia)	4604_D	1
Eukaryota;SAR;Stramenopiles;MAST-12;uncultured stramenopile;(uncultured stramenopile);(uncultured stramenopile)	4604_D	1
Eukaryota;SAR;Stramenopiles;MAST-3;(MAST-3);(MAST-3);(MAST-3)	4604_D	1
Eukaryota;SAR;Stramenopiles;MAST-3;MAST-3D;uncultured stramenopile;(uncultured stramenopile)	4604_B	1
Eukaryota;SAR;Stramenopiles;MAST-3;MAST-3E;uncultured stramenopile;(uncultured stramenopile)	4604_B	1
Eukaryota;SAR;Stramenopiles;MAST-3;MAST-3E;uncultured stramenopile;(uncultured stramenopile)	4604_D	1
Eukaryota;SAR;Stramenopiles;MAST-3;MAST-3F;uncultured marine eukaryote;(uncultured marine eukaryote)	4604_B	1
Eukaryota;SAR;Stramenopiles;MAST-3;MAST-3F;uncultured stramenopile;(uncultured stramenopile)	4604_D	1
Eukaryota;SAR;Stramenopiles;Ochrophyta;Chrysophyceae;Ochromonadales;Paraphysomonas	4604_D	1
Eukaryota;SAR;Stramenopiles;Ochrophyta;Diatomea;(Diatomea);(Diatomea)	4604_D	1
Eukaryota;SAR;Stramenopiles;Ochrophyta;Pelagophyceae;Sarcinochrysidales;Aureoumbra	4604_B	1
Eukaryota;SAR;Stramenopiles;uncultured eukaryote;(uncultured eukaryote);(uncultured eukaryote);(uncultured eukaryote)	4604_D	1
Eukaryota;uncultured eukaryote;(uncultured eukaryote);(uncultured eukaryote);(uncultured eukaryote);(uncultured eukaryote);(uncultured eukaryote)	4604_D	1
Archaea;Halobacterota;Methanomicrobia;Methanomicrobiales;Methanoregulaceae;Methanoregula;uncultured euryarchaeote	4604_D	2
Bacteria;Acidobacteriota;Acidobacteriae;Solibacterales;Solibacteraceae;Candidatus Solibacter;uncultured bacterium	4604_B	2
Bacteria;Acidobacteriota;Blastocatellia;Pyrinomonadales;Pyrinomonadaceae;RB41;uncultured bacterium	4604_D	2
Bacteria;Acidobacteriota;Subgroup 22;(Subgroup 22);(Subgroup 22);(Subgroup 22);(Subgroup 22)	4604_D	2
Bacteria;Acidobacteriota;Subgroup 22;uncultured bacterium;(uncultured bacterium);(uncultured bacterium);(uncultured bacterium)	4604_D	2
Bacteria;Acidobacteriota;Thermoanaerobaculia;Thermoanaerobaculales;Thermoanaerobaculaceae;Subgroup 10;metagenome	4604_D	2
Bacteria;Actinobacteriota;(Actinobacteriota);(Actinobacteriota);(Actinobacteriota);(Actinobacteriota);(Actinobacteriota)	4604_D	2
Bacteria;Actinobacteriota;Acidimicrobiia;(Acidimicrobiia);(Acidimicrobiia);(Acidimicrobiia);(Acidimicrobiia)	4604_D	2
Bacteria;Actinobacteriota;Acidimicrobiia;Microtrichales;(Microtrichales);(Microtrichales);(Microtrichales)	4604_C	2
Bacteria;Actinobacteriota;Acidimicrobiia;Microtrichales;Ilumatobacteraceae;CL500-29 marine group;groundwater metagenome	4604_D	2
Bacteria;Actinobacteriota;Acidimicrobiia;Microtrichales;Ilumatobacteraceae;CL500-29 marine group;metagenome	4604_D	2
Bacteria;Actinobacteriota;Actinobacteria;Bifidobacteriales;Bifidobacteriaceae;Gardnerella;(Gardnerella)	4604_D	2
Bacteria;Actinobacteriota;Actinobacteria;Corynebacteriales;Corynebacteriaceae;Corynebacterium;(Corynebacterium)	4604_B	2
Bacteria;Actinobacteriota;Actinobacteria;Micrococcales;Microbacteriaceae;Agrococcus;Agrococcus lahaulensis DSM 17612	4604_C	2
Bacteria;Actinobacteriota;Actinobacteria;Micrococcales;Microbacteriaceae;Agrococcus;Agrococcus sp. 8_1Kb	4604_C	2
Bacteria;Actinobacteriota;Actinobacteria;Micrococcales;Microbacteriaceae;Agrococcus;uncultured Agrococcus sp.	4604_C	2
Bacteria;Actinobacteriota;Actinobacteria;Micrococcales;Microbacteriaceae;Agromyces;Agromyces sp. MN5-7	4604_C	2
Bacteria;Actinobacteriota;Actinobacteria;Micrococcales;Microbacteriaceae;Agromyces;Agromyces subbeticus DSM 16689	4604_C	2
Bacteria;Actinobacteriota;Actinobacteria;Micrococcales;Microbacteriaceae;Candidatus Planktoluna;uncultured bacterium	4604_C	2
Bacteria;Actinobacteriota;Actinobacteria;Micrococcales;Microbacteriaceae;Leifsonia;uncultured bacterium	4604_C	2
Bacteria;Actinobacteriota;Actinobacteria;Micrococcales;Micrococcaceae;Micrococcus;Micrococcus aloeverae	4604_C	2
Bacteria;Actinobacteriota;Actinobacteria;Propionibacteriales;Propionibacteriaceae;Cutibacterium;(Cutibacterium)	4604_D	2
Bacteria;Actinobacteriota;Actinobacteria;Propionibacteriales;Propionibacteriaceae;Cutibacterium;Cutibacterium acnes KPA171202	4604_B	2
Bacteria;Actinobacteriota;Actinobacteria;Propionibacteriales;Propionibacteriaceae;Cutibacterium;uncultured bacterium	4604_C	2
Bacteria;Bacteroidota;Bacteroidia;Bacteroidales;Bacteroidetes BD2-2;(Bacteroidetes BD2-2);(Bacteroidetes BD2-2)	4604_D	2
Bacteria;Bacteroidota;Bacteroidia;Bacteroidales;Bacteroidetes BD2-2;uncultured bacterium;(uncultured bacterium)	4604_D	2
Bacteria;Bacteroidota;Bacteroidia;Bacteroidales;Prolixibacteraceae;(Prolixibacteraceae);(Prolixibacteraceae)	4604_C	2
Bacteria;Bacteroidota;Bacteroidia;Bacteroidales;Prolixibacteraceae;WCHB1-32;uncultured Bacteroidetes bacterium	4604_D	2
Bacteria;Bacteroidota;Bacteroidia;Bacteroidales;Rikenellaceae;Anaerocella;uncultured bacterium	4604_D	2
Bacteria;Bacteroidota;Bacteroidia;Chitinophagales;Chitinophagaceae;Ferruginibacter;(Ferruginibacter)	4604_C	2
Bacteria;Bacteroidota;Bacteroidia;Chitinophagales;Chitinophagaceae;Ferruginibacter;uncultured soil bacterium	4604_D	2
Bacteria;Bacteroidota;Bacteroidia;Chitinophagales;Chitinophagaceae;Sediminibacterium;Bacteroidetes bacterium SCGC AAA027-G08	4604_D	2
Bacteria;Bacteroidota;Bacteroidia;Chitinophagales;Chitinophagaceae;Sediminibacterium;uncultured bacterium	4604_D	2
Bacteria;Bacteroidota;Bacteroidia;Cytophagales;Spirosomaceae;Emticicia;Emticicia paludis	4604_D	2
Bacteria;Bacteroidota;Bacteroidia;Sphingobacteriales;AKYH767;metagenome;(metagenome)	4604_C	2
Bacteria;Bacteroidota;Bacteroidia;Sphingobacteriales;Lentimicrobiaceae;uncultured Sphingobacteriales bacterium;(uncultured Sphingobacteriales bacterium)	4604_D	2
Bacteria;Bacteroidota;Bacteroidia;Sphingobacteriales;Sphingobacteriaceae;Pedobacter;Pedobacter ruber	4604_B	2
Bacteria;Bacteroidota;Kryptonia;Kryptoniales;BSV26;uncultured bacterium;(uncultured bacterium)	4604_B	2
Bacteria;Bacteroidota;Rhodothermia;Rhodothermales;Rhodothermaceae;Salinibacter;uncultured bacterium	4604_C	2
Bacteria;Bdellovibrionota;Oligoflexia;Oligoflexales;Oligoflexus;uncultured proteobacterium;(uncultured proteobacterium)	4604_D	2
Bacteria;Caldatribacteriota;JS1;uncultured Candidatus Atribacteria bacterium;(uncultured Candidatus Atribacteria bacterium);(uncultured Candidatus Atribacteria bacterium);(uncultured Candidatus Atribacteria bacterium)	4604_D	2
Bacteria;Caldatribacteriota;JS1;uncultured organism;(uncultured organism);(uncultured organism);(uncultured organism)	4604_D	2
Bacteria;Campilobacterota;Campylobacteria;Campylobacterales;(Campylobacterales);(Campylobacterales);(Campylobacterales)	4604_C	2
Bacteria;Campilobacterota;Campylobacteria;Campylobacterales;Sulfurimonadaceae;Sulfurimonas;Sulfurimonas gotlandica GD1	4604_B	2
Bacteria;Campilobacterota;Campylobacteria;Campylobacterales;Sulfurimonadaceae;Sulfurimonas;bacterium ML2-86	4604_C	2
Bacteria;Campilobacterota;Campylobacteria;Campylobacterales;Sulfurimonadaceae;Sulfurimonas;uncultured Epsilonproteobacteria bacterium	4604_B	2
Bacteria;Chloroflexi;Anaerolineae;Anaerolineales;Anaerolineaceae;uncultured;uncultured Crater Lake bacterium CL500-11	4604_B	2
Bacteria;Chloroflexi;Dehalococcoidia;3051bac4-16;uncultured bacterium;(uncultured bacterium);(uncultured bacterium)	4604_C	2
Bacteria;Chloroflexi;Dehalococcoidia;GIF9;uncultured bacterium;(uncultured bacterium);(uncultured bacterium)	4604_D	2
Bacteria;Cloacimonadota;Cloacimonadia;Cloacimonadales;MSBL8;bacterium enrichment culture clone E23;(bacterium enrichment culture clone E23)	4604_C	2
Bacteria;Cloacimonadota;Cloacimonadia;Cloacimonadales;NK-L14;uncultured bacterium;(uncultured bacterium)	4604_C	2
Bacteria;Cyanobacteria;Cyanobacteriia;(Cyanobacteriia);(Cyanobacteriia);(Cyanobacteriia);(Cyanobacteriia)	4604_D	2
Bacteria;Cyanobacteria;Cyanobacteriia;Chloroplast;(Chloroplast);(Chloroplast);(Chloroplast)	4604_C	2
Bacteria;Cyanobacteria;Cyanobacteriia;Chloroplast;(Chloroplast);(Chloroplast);(Chloroplast)	4604_D	2
Bacteria;Cyanobacteria;Cyanobacteriia;Chloroplast;Camelina sativa;(Camelina sativa);(Camelina sativa)	4604_B	2
Bacteria;Cyanobacteria;Cyanobacteriia;Chloroplast;Chloromonas perforata;(Chloromonas perforata);(Chloromonas perforata)	4604_D	2
Bacteria;Cyanobacteria;Cyanobacteriia;Chloroplast;Gossypium hirsutum (upland cotton);(Gossypium hirsutum (upland cotton));(Gossypium hirsutum (upland cotton))	4604_A	2
Bacteria;Cyanobacteria;Cyanobacteriia;Cyanobacteriales;Coleofasciculaceae;(Coleofasciculaceae);(Coleofasciculaceae)	4604_D	2
Bacteria;Cyanobacteria;Cyanobacteriia;Synechococcales;Cyanobiaceae;Cyanobium PCC-6307;Cyanobium sp. Sai002	4604_D	2
Bacteria;Desulfobacterota;Desulfobacteria;Desulfatiglandales;Desulfatiglandaceae;Desulfatiglans;uncultured bacterium	4604_D	2
Bacteria;Desulfobacterota;Desulfobacteria;Desulfobacterales;(Desulfobacterales);(Desulfobacterales);(Desulfobacterales)	4604_C	2
Bacteria;Desulfobacterota;Desulfobacteria;Desulfobacterales;Desulfolunaceae;Desulfofaba;uncultured bacterium	4604_C	2
Bacteria;Desulfobacterota;Desulfobacteria;Desulfobacterales;Desulfosarcinaceae;Desulfatirhabdium;uncultured bacterium	4604_C	2
Bacteria;Desulfobacterota;Desulfobacteria;Desulfobacterales;Desulfosarcinaceae;SEEP-SRB1;Desulfobacterales bacterium S7086C20	4604_C	2
Bacteria;Desulfobacterota;Desulfobulbia;Desulfobulbales;Desulfobulbaceae;uncultured;uncultured bacterium	4604_D	2
Bacteria;Desulfobacterota;Desulfobulbia;Desulfobulbales;Desulfocapsaceae;Desulfocapsa;uncultured bacterium	4604_D	2
Bacteria;Desulfobacterota;Desulfobulbia;Desulfobulbales;Desulfurivibrionaceae;MSBL7;uncultured sediment bacterium	4604_D	2
Bacteria;Desulfobacterota;Desulfobulbia;Desulfobulbales;uncultured;uncultured bacterium;(uncultured bacterium)	4604_C	2
Bacteria;Desulfobacterota;Desulfovibrionia;Desulfovibrionales;(Desulfovibrionales);(Desulfovibrionales);(Desulfovibrionales)	4604_C	2
Bacteria;Desulfobacterota;Desulfovibrionia;Desulfovibrionales;Desulfovibrionaceae;Desulfovibrio;(Desulfovibrio)	4604_D	2
Bacteria;Desulfobacterota;Desulfovibrionia;Desulfovibrionales;Desulfovibrionaceae;Desulfovibrio;Desulfovibrio africanus str. Walvis Bay	4604_C	2
Bacteria;Desulfobacterota;Desulfuromonadia;Geobacterales;Geobacteraceae;Geobacter;uncultured bacterium	4604_C	2
Bacteria;Desulfobacterota;Desulfuromonadia;Geothermobacteraceae;Geothermobacter;bacterium YC-ZSS-LKJ70;(bacterium YC-ZSS-LKJ70)	4604_C	2
Bacteria;Desulfobacterota;Desulfuromonadia;PB19;(PB19);(PB19);(PB19)	4604_B	2
Bacteria;Desulfobacterota;Desulfuromonadia;PB19;(PB19);(PB19);(PB19)	4604_D	2
Bacteria;Desulfobacterota;Desulfuromonadia;PB19;uncultured Desulfuromonadales bacterium;(uncultured Desulfuromonadales bacterium);(uncultured Desulfuromonadales bacterium)	4604_D	2
Bacteria;Desulfobacterota;Desulfuromonadia;PB19;uncultured bacterium;(uncultured bacterium);(uncultured bacterium)	4604_D	2
Bacteria;Desulfobacterota;Syntrophia;Syntrophales;Smithellaceae;Smithella;uncultured bacterium	4604_C	2
Bacteria;Desulfobacterota;Syntrophia;Syntrophales;Syntrophaceae;Syntrophus;(Syntrophus)	4604_B	2
Bacteria;Desulfobacterota;Syntrophia;Syntrophales;Syntrophaceae;Syntrophus;uncultured Syntrophaceae bacterium	4604_D	2
Bacteria;Desulfobacterota;Syntrophia;Syntrophales;Syntrophaceae;Syntrophus;uncultured delta proteobacterium	4604_C	2
Bacteria;Desulfobacterota;Syntrophia;Syntrophales;uncultured;metagenome;(metagenome)	4604_C	2
Bacteria;Desulfobacterota;Syntrophobacteria;Syntrophobacterales;Syntrophobacteraceae;Desulfovirga;uncultured delta proteobacterium	4604_C	2
Bacteria;Elusimicrobiota;Lineage IIb;uncultured actinobacterium;(uncultured actinobacterium);(uncultured actinobacterium);(uncultured actinobacterium)	4604_B	2
Bacteria;Fibrobacterota;Fibrobacteria;Fibrobacterales;MAT-CR-H6-H10;uncultured organism;(uncultured organism)	4604_C	2
Bacteria;Firestonebacteria;(Firestonebacteria);(Firestonebacteria);(Firestonebacteria);(Firestonebacteria);(Firestonebacteria)	4604_B	2
Bacteria;Firmicutes;Bacilli;Bacillales;Bacillaceae;Anoxybacillus;uncultured organism	4604_C	2
Bacteria;Firmicutes;Bacilli;Bacillales;Bacillaceae;Bacillus;Bacillus licheniformis	4604_C	2
Bacteria;Firmicutes;Bacilli;Bacillales;Bacillaceae;Geobacillus;Geobacillus subterraneus	4604_C	2
Bacteria;Firmicutes;Bacilli;Bacillales;Bacillaceae;Geobacillus;bacterium ODP-193-14	4604_C	2
Bacteria;Firmicutes;Bacilli;Bacillales;Bacillaceae;Halobacillus;(Halobacillus)	4604_C	2
Bacteria;Firmicutes;Bacilli;Bacillales;Bacillaceae;Halobacillus;Halobacillus sp. YIM-kkny2	4604_C	2
Bacteria;Firmicutes;Bacilli;Exiguobacterales;Exiguobacteraceae;Exiguobacterium;uncultured bacterium	4604_C	2
Bacteria;Firmicutes;Bacilli;Staphylococcales;Staphylococcaceae;Staphylococcus;Staphylococcus aureus	4604_C	2
Bacteria;Firmicutes;Bacilli;Staphylococcales;Staphylococcaceae;Staphylococcus;Staphylococcus epidermidis	4604_D	2
Bacteria;Firmicutes;Bacilli;Staphylococcales;Staphylococcaceae;Staphylococcus;uncultured bacterium	4604_C	2
Bacteria;Firmicutes;Clostridia;Clostridiales;Caloramatoraceae;Caloramator;uncultured bacterium	4604_D	2
Bacteria;Firmicutes;Clostridia;Lachnospirales;Lachnospiraceae;Lachnospiraceae AC2044 group;uncultured bacterium	4604_B	2
Bacteria;Firmicutes;Clostridia;Lachnospirales;Lachnospiraceae;Lachnospiraceae UCG-004;uncultured bacterium	4604_B	2
Bacteria;Firmicutes;Clostridia;Peptococcales;Peptococcaceae;Dehalobacterium;Dehalobacterium formicoaceticum	4604_D	2
Bacteria;Firmicutes;Clostridia;Peptostreptococcales-Tissierellales;Peptostreptococcaceae;Acetoanaerobium;uncultured bacterium	4604_C	2
Bacteria;Firmicutes;Clostridia;Peptostreptococcales-Tissierellales;Peptostreptococcaceae;Acetoanaerobium;uncultured sludge bacterium A28	4604_B	2
Bacteria;Firmicutes;Desulfotomaculia;Ammonifexales;Ammonificaceae;sulfate-reducing bacterium KNH;(sulfate-reducing bacterium KNH)	4604_B	2
Bacteria;Firmicutes;Negativicutes;Veillonellales-Selenomonadales;Selenomonadaceae;uncultured;uncultured rumen bacterium	4604_D	2
Bacteria;Firmicutes;Negativicutes;Veillonellales-Selenomonadales;Sporomusaceae;Anaerosinus;Clostridiales bacterium Marseille-P2411	4604_D	2
Bacteria;Firmicutes;Negativicutes;Veillonellales-Selenomonadales;Sporomusaceae;Propionispora;Propionispora hippei	4604_B	2
Bacteria;Firmicutes;Syntrophomonadia;Syntrophomonadales;Syntrophomonadaceae;Syntrophomonas;anaerobic digester metagenome	4604_D	2
Bacteria;Halanaerobiaeota;Halanaerobiia;Halanaerobiales;Halanaerobiaceae;Halarsenatibacter;Halarsenatibacter silvermanii	4604_D	2
Bacteria;Latescibacterota;Latescibacteria;Latescibacterales;Latescibacteraceae;metagenome;(metagenome)	4604_C	2
Bacteria;MBNT15;uncultured bacterium;(uncultured bacterium);(uncultured bacterium);(uncultured bacterium);(uncultured bacterium)	4604_C	2
Bacteria;Marinimicrobia (SAR406 clade);uncultured bacterium AD261-B2;(uncultured bacterium AD261-B2);(uncultured bacterium AD261-B2);(uncultured bacterium AD261-B2);(uncultured bacterium AD261-B2)	4604_B	2
Bacteria;Marinimicrobia (SAR406 clade);uncultured bacterium HF0500_01L02;(uncultured bacterium HF0500_01L02);(uncultured bacterium HF0500_01L02);(uncultured bacterium HF0500_01L02);(uncultured bacterium HF0500_01L02)	4604_D	2
Bacteria;Methylomirabilota;Methylomirabilia;Methylomirabilales;Methylomirabilaceae;Sh765B-TzT-35;uncultured bacterium	4604_C	2
Bacteria;Myxococcota;Polyangia;(Polyangia);(Polyangia);(Polyangia);(Polyangia)	4604_B	2
Bacteria;Myxococcota;Polyangia;Blfdi19;metagenome;(metagenome);(metagenome)	4604_D	2
Bacteria;Myxococcota;Polyangia;Haliangiales;Haliangiaceae;Haliangium;metagenome	4604_D	2
Bacteria;Myxococcota;Polyangia;Haliangiales;Haliangiaceae;Haliangium;uncultured soil bacterium	4604_D	2
Bacteria;Myxococcota;Polyangia;Polyangiales;(Polyangiales);(Polyangiales);(Polyangiales)	4604_D	2
Bacteria;Myxococcota;Polyangia;Polyangiales;Polyangiaceae;Pajaroellobacter;uncultured bacterium	4604_D	2
Bacteria;Myxococcota;Polyangia;Polyangiales;Polyangiaceae;Pajaroellobacter;uncultured delta proteobacterium	4604_D	2
Bacteria;Myxococcota;Polyangia;Polyangiales;Sandaracinaceae;uncultured;metagenome	4604_C	2
Bacteria;Myxococcota;bacteriap25;metagenome;(metagenome);(metagenome);(metagenome)	4604_D	2
Bacteria;Nitrospirota;4-29-1;uncultured bacterium;(uncultured bacterium);(uncultured bacterium);(uncultured bacterium)	4604_C	2
Bacteria;Nitrospirota;Leptospirillia;Leptospirillales;Leptospirillaceae;Leptospirillum;uncultured bacterium	4604_D	2
Bacteria;Patescibacteria;Gracilibacteria;Candidatus Peregrinibacteria;uncultured organism;(uncultured organism);(uncultured organism)	4604_D	2
Bacteria;Planctomycetota;Brocadiae;Brocadiales;Brocadiaceae;Candidatus Brocadia;Candidatus Brocadia caroliniensis	4604_D	2
Bacteria;Planctomycetota;Brocadiae;Brocadiales;Brocadiaceae;Candidatus Brocadia;Planctomycetes bacterium RIFOXYD2_FULL_41_16	4604_B	2
Bacteria;Planctomycetota;Brocadiae;Brocadiales;Brocadiaceae;Candidatus Brocadia;Planctomycetes bacterium RIFOXYD2_FULL_41_16	4604_D	2
Bacteria;Planctomycetota;Brocadiae;Brocadiales;Brocadiaceae;Candidatus Jettenia;(Candidatus Jettenia)	4604_B	2
Bacteria;Planctomycetota;Brocadiae;Brocadiales;Brocadiaceae;uncultured;uncultured bacterium	4604_C	2
Bacteria;Planctomycetota;Pla3 lineage;hydrothermal vent metagenome;(hydrothermal vent metagenome);(hydrothermal vent metagenome);(hydrothermal vent metagenome)	4604_C	2
Bacteria;Planctomycetota;Planctomycetes;Planctomycetales;uncultured;uncultured bacterium;(uncultured bacterium)	4604_D	2
Bacteria;Proteobacteria;Alphaproteobacteria;(Alphaproteobacteria);(Alphaproteobacteria);(Alphaproteobacteria);(Alphaproteobacteria)	4604_B	2
Bacteria;Proteobacteria;Alphaproteobacteria;Acetobacterales;Acetobacteraceae;Acidiphilium;uncultured bacterium	4604_D	2
Bacteria;Proteobacteria;Alphaproteobacteria;Caulobacterales;Caulobacteraceae;(Caulobacteraceae);(Caulobacteraceae)	4604_C	2
Bacteria;Proteobacteria;Alphaproteobacteria;Caulobacterales;Caulobacteraceae;Caulobacter;Caulobacter sp. K31	4604_C	2
Bacteria;Proteobacteria;Alphaproteobacteria;Defluviicoccales;Defluviicoccaceae;Defluviicoccus;alpha proteobacterium endosymbiont 1b of Inanidrilus makropetalos	4604_D	2
Bacteria;Proteobacteria;Alphaproteobacteria;Rhizobiales;Rhizobiaceae;Ochrobactrum;Ochrobactrum pseudintermedium	4604_C	2
Bacteria;Proteobacteria;Alphaproteobacteria;Rhizobiales;Rhizobiaceae;Ochrobactrum;Ochrobactrum pseudintermedium	4604_D	2
Bacteria;Proteobacteria;Alphaproteobacteria;Rhodobacterales;Rhodobacteraceae;Rhodobacter;Rhodobacter sp.	4604_D	2
Bacteria;Proteobacteria;Alphaproteobacteria;Rickettsiales;Mitochondria;(Mitochondria);(Mitochondria)	4604_B	2
Bacteria;Proteobacteria;Alphaproteobacteria;Rickettsiales;Mitochondria;Ophioglossum californicum;(Ophioglossum californicum)	4604_B	2
Bacteria;Proteobacteria;Alphaproteobacteria;Rickettsiales;Mitochondria;Solanum melongena (eggplant);(Solanum melongena (eggplant))	4604_C	2
Bacteria;Proteobacteria;Alphaproteobacteria;Rickettsiales;Mitochondria;Sphagnum capillifolium;(Sphagnum capillifolium)	4604_C	2
Bacteria;Proteobacteria;Alphaproteobacteria;Rickettsiales;Mitochondria;Tectona grandis;(Tectona grandis)	4604_D	2
Bacteria;Proteobacteria;Alphaproteobacteria;Rickettsiales;Mitochondria;Tetraphis pellucida;(Tetraphis pellucida)	4604_D	2
Bacteria;Proteobacteria;Alphaproteobacteria;Sphingomonadales;Sphingomonadaceae;(Sphingomonadaceae);(Sphingomonadaceae)	4604_B	2
Bacteria;Proteobacteria;Alphaproteobacteria;Sphingomonadales;Sphingomonadaceae;Sphingomonas;Sphingomonas panacis	4604_D	2
Bacteria;Proteobacteria;Alphaproteobacteria;Sphingomonadales;Sphingomonadaceae;Sphingomonas;Sphingomonas sp. Leaf339	4604_D	2
Bacteria;Proteobacteria;Alphaproteobacteria;Sphingomonadales;Sphingomonadaceae;Sphingomonas;metagenome	4604_D	2
Bacteria;Proteobacteria;Alphaproteobacteria;Sphingomonadales;Sphingomonadaceae;Sphingomonas;uncultured bacterium	4604_B	2
Bacteria;Proteobacteria;Gammaproteobacteria;AT-s2-59;uncultured bacterium;(uncultured bacterium);(uncultured bacterium)	4604_A	2
Bacteria;Proteobacteria;Gammaproteobacteria;Aeromonadales;Aeromonadaceae;Aeromonas;Aeromonas salmonicida	4604_D	2
Bacteria;Proteobacteria;Gammaproteobacteria;Aeromonadales;Aeromonadaceae;Aeromonas;Aeromonas veronii	4604_C	2
Bacteria;Proteobacteria;Gammaproteobacteria;Alteromonadales;Alteromonadaceae;Alteromonas;uncultured gamma proteobacterium DCM-ATT-9	4604_D	2
Bacteria;Proteobacteria;Gammaproteobacteria;Alteromonadales;Alteromonadaceae;Rheinheimera;uncultured bacterium	4604_B	2
Bacteria;Proteobacteria;Gammaproteobacteria;Alteromonadales;Colwelliaceae;(Colwelliaceae);(Colwelliaceae)	4604_D	2
Bacteria;Proteobacteria;Gammaproteobacteria;Alteromonadales;Idiomarinaceae;Aliidiomarina;(Aliidiomarina)	4604_D	2
Bacteria;Proteobacteria;Gammaproteobacteria;Alteromonadales;Idiomarinaceae;Aliidiomarina;gamma proteobacterium E-034	4604_C	2
Bacteria;Proteobacteria;Gammaproteobacteria;Alteromonadales;Marinobacteraceae;Marinobacter;uncultured bacterium	4604_D	2
Bacteria;Proteobacteria;Gammaproteobacteria;Alteromonadales;Pseudoalteromonadaceae;Pseudoalteromonas;(Pseudoalteromonas)	4604_C	2
Bacteria;Proteobacteria;Gammaproteobacteria;Alteromonadales;Shewanellaceae;Shewanella;Shewanella baltica OS185	4604_A	2
Bacteria;Proteobacteria;Gammaproteobacteria;Arenicellales;Arenicellaceae;Candidatus Thiosymbion;Catanema sp. associated bacterium 3_VII_7	4604_C	2
Bacteria;Proteobacteria;Gammaproteobacteria;Arenicellales;Arenicellaceae;uncultured;uncultured gamma proteobacterium	4604_D	2
Bacteria;Proteobacteria;Gammaproteobacteria;B2M28;uncultured bacterium;(uncultured bacterium);(uncultured bacterium)	4604_B	2
Bacteria;Proteobacteria;Gammaproteobacteria;Beggiatoales;Beggiatoaceae;Beggiatoa;uncultured bacterium	4604_C	2
Bacteria;Proteobacteria;Gammaproteobacteria;Burkholderiales;Alcaligenaceae;Achromobacter;Achromobacter sp.	4604_D	2
Bacteria;Proteobacteria;Gammaproteobacteria;Burkholderiales;Alcaligenaceae;Advenella;Advenella mimigardefordensis DPN7	4604_C	2
Bacteria;Proteobacteria;Gammaproteobacteria;Burkholderiales;Alcaligenaceae;Advenella;uncultured bacterium	4604_D	2
Bacteria;Proteobacteria;Gammaproteobacteria;Burkholderiales;Alcaligenaceae;Taylorella;Taylorella equigenitalis ATCC 35865	4604_C	2
Bacteria;Proteobacteria;Gammaproteobacteria;Burkholderiales;Alcaligenaceae;uncultured;uncultured bacterium	4604_B	2
Bacteria;Proteobacteria;Gammaproteobacteria;Burkholderiales;Alcaligenaceae;uncultured;uncultured bacterium	4604_C	2
Bacteria;Proteobacteria;Gammaproteobacteria;Burkholderiales;B1-7BS;uncultured Denitratisoma sp.;(uncultured Denitratisoma sp.)	4604_D	2
Bacteria;Proteobacteria;Gammaproteobacteria;Burkholderiales;Burkholderiaceae;(Burkholderiaceae);(Burkholderiaceae)	4604_D	2
Bacteria;Proteobacteria;Gammaproteobacteria;Burkholderiales;Burkholderiaceae;Burkholderia-Caballeronia-Paraburkholderia;(Burkholderia-Caballeronia-Paraburkholderia)	4604_D	2
Bacteria;Proteobacteria;Gammaproteobacteria;Burkholderiales;Burkholderiaceae;Burkholderia-Caballeronia-Paraburkholderia;Burkholderia cenocepacia AU 1054	4604_D	2
Bacteria;Proteobacteria;Gammaproteobacteria;Burkholderiales;Burkholderiaceae;Burkholderia-Caballeronia-Paraburkholderia;Burkholderia pseudomallei	4604_C	2
Bacteria;Proteobacteria;Gammaproteobacteria;Burkholderiales;Burkholderiaceae;Burkholderia-Caballeronia-Paraburkholderia;Burkholderia sp.	4604_D	2
Bacteria;Proteobacteria;Gammaproteobacteria;Burkholderiales;Burkholderiaceae;Burkholderia-Caballeronia-Paraburkholderia;Burkholderia vietnamiensis	4604_C	2
Bacteria;Proteobacteria;Gammaproteobacteria;Burkholderiales;Burkholderiaceae;Burkholderia-Caballeronia-Paraburkholderia;Burkholderia vietnamiensis	4604_D	2
Bacteria;Proteobacteria;Gammaproteobacteria;Burkholderiales;Burkholderiaceae;Cupriavidus;Cupriavidus sp. IK-2016	4604_D	2
Bacteria;Proteobacteria;Gammaproteobacteria;Burkholderiales;Chromobacteriaceae;Crenobacter;Crenobacter sp. K1W11S-77	4604_B	2
Bacteria;Proteobacteria;Gammaproteobacteria;Burkholderiales;Comamonadaceae;Acidovorax;(Acidovorax)	4604_B	2
Bacteria;Proteobacteria;Gammaproteobacteria;Burkholderiales;Comamonadaceae;Acidovorax;uncultured Acidovorax sp.	4604_D	2
Bacteria;Proteobacteria;Gammaproteobacteria;Burkholderiales;Comamonadaceae;Caenimonas;(Caenimonas)	4604_C	2
Bacteria;Proteobacteria;Gammaproteobacteria;Burkholderiales;Comamonadaceae;Delftia;(Delftia)	4604_C	2
Bacteria;Proteobacteria;Gammaproteobacteria;Burkholderiales;Comamonadaceae;Delftia;(Delftia)	4604_D	2
Bacteria;Proteobacteria;Gammaproteobacteria;Burkholderiales;Comamonadaceae;Hydrogenophaga;Hydrogenophaga taeniospiralis	4604_C	2
Bacteria;Proteobacteria;Gammaproteobacteria;Burkholderiales;Comamonadaceae;Hydrogenophaga;uncultured bacterium	4604_C	2
Bacteria;Proteobacteria;Gammaproteobacteria;Burkholderiales;Comamonadaceae;Ideonella;Cenchrus americanus	4604_C	2
Bacteria;Proteobacteria;Gammaproteobacteria;Burkholderiales;Comamonadaceae;Limnohabitans;metagenome	4604_B	2
Bacteria;Proteobacteria;Gammaproteobacteria;Burkholderiales;Comamonadaceae;Paucibacter;uncultured bacterium	4604_D	2
Bacteria;Proteobacteria;Gammaproteobacteria;Burkholderiales;Comamonadaceae;Polaromonas;(Polaromonas)	4604_D	2
Bacteria;Proteobacteria;Gammaproteobacteria;Burkholderiales;Comamonadaceae;RS62 marine group;Betaproteobacteria bacterium MOLA814	4604_D	2
Bacteria;Proteobacteria;Gammaproteobacteria;Burkholderiales;Comamonadaceae;Ramlibacter;metagenome	4604_C	2
Bacteria;Proteobacteria;Gammaproteobacteria;Burkholderiales;Comamonadaceae;Ramlibacter;metagenome	4604_D	2
Bacteria;Proteobacteria;Gammaproteobacteria;Burkholderiales;Comamonadaceae;Rhizobacter;Bragasellus peltatus	4604_D	2
Bacteria;Proteobacteria;Gammaproteobacteria;Burkholderiales;Comamonadaceae;Rhizobacter;uncultured bacterium	4604_D	2
Bacteria;Proteobacteria;Gammaproteobacteria;Burkholderiales;Comamonadaceae;Rhodoferax;Rhodoferax saidenbachensis	4604_C	2
Bacteria;Proteobacteria;Gammaproteobacteria;Burkholderiales;Comamonadaceae;Rhodoferax;Rhodoferax saidenbachensis	4604_D	2
Bacteria;Proteobacteria;Gammaproteobacteria;Burkholderiales;Comamonadaceae;Rhodoferax;uncultured Comamonadaceae bacterium	4604_D	2
Bacteria;Proteobacteria;Gammaproteobacteria;Burkholderiales;Comamonadaceae;Variovorax;metagenome	4604_C	2
Bacteria;Proteobacteria;Gammaproteobacteria;Burkholderiales;Comamonadaceae;Variovorax;metagenome	4604_D	2
Bacteria;Proteobacteria;Gammaproteobacteria;Burkholderiales;Comamonadaceae;Variovorax;uncultured bacterium	4604_B	2
Bacteria;Proteobacteria;Gammaproteobacteria;Burkholderiales;Comamonadaceae;Xenophilus;uncultured bacterium	4604_D	2
Bacteria;Proteobacteria;Gammaproteobacteria;Burkholderiales;Gallionellaceae;(Gallionellaceae);(Gallionellaceae)	4604_B	2
Bacteria;Proteobacteria;Gammaproteobacteria;Burkholderiales;Gallionellaceae;Ferriphaselus;Ferriphaselus sp. R-1	4604_D	2
Bacteria;Proteobacteria;Gammaproteobacteria;Burkholderiales;Gallionellaceae;Sideroxydans;Sideroxydans lithotrophicus ES-1	4604_D	2
Bacteria;Proteobacteria;Gammaproteobacteria;Burkholderiales;Hydrogenophilaceae;uncultured;(uncultured)	4604_C	2
Bacteria;Proteobacteria;Gammaproteobacteria;Burkholderiales;Hydrogenophilaceae;uncultured;uncultured bacterium	4604_C	2
Bacteria;Proteobacteria;Gammaproteobacteria;Burkholderiales;Hydrogenophilaceae;uncultured;uncultured beta proteobacterium	4604_D	2
Bacteria;Proteobacteria;Gammaproteobacteria;Burkholderiales;MWH-UniP1 aquatic group;uncultured bacterium;(uncultured bacterium)	4604_C	2
Bacteria;Proteobacteria;Gammaproteobacteria;Burkholderiales;MWH-UniP1 aquatic group;uncultured bacterium;(uncultured bacterium)	4604_D	2
Bacteria;Proteobacteria;Gammaproteobacteria;Burkholderiales;Methylophilaceae;Candidatus Methylopumilus;uncultured bacterium	4604_B	2
Bacteria;Proteobacteria;Gammaproteobacteria;Burkholderiales;Methylophilaceae;Methylophilus;uncultured soil bacterium	4604_D	2
Bacteria;Proteobacteria;Gammaproteobacteria;Burkholderiales;Methylophilaceae;Methylotenera;Methylotenera sp. G11	4604_B	2
Bacteria;Proteobacteria;Gammaproteobacteria;Burkholderiales;Methylophilaceae;Methylotenera;freshwater sediment metagenome	4604_D	2
Bacteria;Proteobacteria;Gammaproteobacteria;Burkholderiales;Methylophilaceae;Methylotenera;marine metagenome	4604_D	2
Bacteria;Proteobacteria;Gammaproteobacteria;Burkholderiales;Methylophilaceae;Methylotenera;uncultured bacterium	4604_A	2
Bacteria;Proteobacteria;Gammaproteobacteria;Burkholderiales;Methylophilaceae;Methylotenera;uncultured soil bacterium	4604_D	2
Bacteria;Proteobacteria;Gammaproteobacteria;Burkholderiales;Methylophilaceae;Methylovorus;Methylovorus glucosetrophus SIP3-4	4604_B	2
Bacteria;Proteobacteria;Gammaproteobacteria;Burkholderiales;Methylophilaceae;OM43 clade;Methylophilales bacterium MBRSF5	4604_B	2
Bacteria;Proteobacteria;Gammaproteobacteria;Burkholderiales;Methylophilaceae;OM43 clade;marine metagenome	4604_C	2
Bacteria;Proteobacteria;Gammaproteobacteria;Burkholderiales;Methylophilaceae;OM43 clade;uncultured Methylobacillus sp.	4604_C	2
Bacteria;Proteobacteria;Gammaproteobacteria;Burkholderiales;Nitrosomonadaceae;IS-44;metagenome	4604_D	2
Bacteria;Proteobacteria;Gammaproteobacteria;Burkholderiales;Nitrosomonadaceae;Nitrosomonas;metagenome	4604_D	2
Bacteria;Proteobacteria;Gammaproteobacteria;Burkholderiales;Oxalobacteraceae;Duganella;uncultured bacterium	4604_D	2
Bacteria;Proteobacteria;Gammaproteobacteria;Burkholderiales;Oxalobacteraceae;Noviherbaspirillum;uncultured Noviherbaspirillum sp.	4604_D	2
Bacteria;Proteobacteria;Gammaproteobacteria;Burkholderiales;Oxalobacteraceae;Undibacterium;uncultured beta proteobacterium	4604_C	2
Bacteria;Proteobacteria;Gammaproteobacteria;Burkholderiales;Oxalobacteraceae;[Aquaspirillum] arcticum group;uncultured bacterium	4604_D	2
Bacteria;Proteobacteria;Gammaproteobacteria;Burkholderiales;Rhodocyclaceae;Azospira;Azospira sp. AH	4604_D	2
Bacteria;Proteobacteria;Gammaproteobacteria;Burkholderiales;Rhodocyclaceae;Azospira;uncultured bacterium	4604_B	2
Bacteria;Proteobacteria;Gammaproteobacteria;Burkholderiales;Rhodocyclaceae;Candidatus Accumulibacter;Candidatus Accumulibacter sp. SK-01	4604_C	2
Bacteria;Proteobacteria;Gammaproteobacteria;Burkholderiales;Rhodocyclaceae;Candidatus Accumulibacter;uncultured bacterium	4604_B	2
Bacteria;Proteobacteria;Gammaproteobacteria;Burkholderiales;Rhodocyclaceae;Dechloromonas;(Dechloromonas)	4604_B	2
Bacteria;Proteobacteria;Gammaproteobacteria;Burkholderiales;Rhodocyclaceae;Dechloromonas;uncultured Dechloromonas sp.	4604_D	2
Bacteria;Proteobacteria;Gammaproteobacteria;Burkholderiales;Rhodocyclaceae;Ferribacterium;uncultured bacterium	4604_C	2
Bacteria;Proteobacteria;Gammaproteobacteria;Burkholderiales;Rhodocyclaceae;Ferribacterium;uncultured bacterium	4604_D	2
Bacteria;Proteobacteria;Gammaproteobacteria;Burkholderiales;Rhodocyclaceae;Propionivibrio;(Propionivibrio)	4604_D	2
Bacteria;Proteobacteria;Gammaproteobacteria;Burkholderiales;Rhodocyclaceae;Sterolibacterium;uncultured Sterolibacterium sp.	4604_C	2
Bacteria;Proteobacteria;Gammaproteobacteria;Burkholderiales;Rhodocyclaceae;Sulfuritalea;Rugosibacter aromaticivorans	4604_D	2
Bacteria;Proteobacteria;Gammaproteobacteria;Burkholderiales;Rhodocyclaceae;Sulfuritalea;uncultured sludge bacterium S40	4604_B	2
Bacteria;Proteobacteria;Gammaproteobacteria;Burkholderiales;Rhodocyclaceae;uncultured;metagenome	4604_D	2
Bacteria;Proteobacteria;Gammaproteobacteria;Burkholderiales;SC-I-84;uncultured bacterium;(uncultured bacterium)	4604_D	2
Bacteria;Proteobacteria;Gammaproteobacteria;Burkholderiales;SC-I-84;uncultured proteobacterium;(uncultured proteobacterium)	4604_D	2
Bacteria;Proteobacteria;Gammaproteobacteria;Burkholderiales;Sulfuricellaceae;Ferritrophicum;uncultured bacterium	4604_D	2
Bacteria;Proteobacteria;Gammaproteobacteria;Burkholderiales;Sulfuricellaceae;Sulfuricella;uncultured bacterium	4604_B	2
Bacteria;Proteobacteria;Gammaproteobacteria;Burkholderiales;Sulfuricellaceae;Sulfuriferula;bacterium ML2-20	4604_B	2
Bacteria;Proteobacteria;Gammaproteobacteria;Burkholderiales;Sutterellaceae;AAP99;metagenome	4604_D	2
Bacteria;Proteobacteria;Gammaproteobacteria;Burkholderiales;Sutterellaceae;uncultured;uncultured Burkholderiales bacterium	4604_D	2
Bacteria;Proteobacteria;Gammaproteobacteria;Burkholderiales;T34;Hydromonas sp. F02;(Hydromonas sp. F02)	4604_C	2
Bacteria;Proteobacteria;Gammaproteobacteria;Burkholderiales;T34;uncultured bacterium;(uncultured bacterium)	4604_C	2
Bacteria;Proteobacteria;Gammaproteobacteria;Burkholderiales;TRA3-20;uncultured bacterium;(uncultured bacterium)	4604_C	2
Bacteria;Proteobacteria;Gammaproteobacteria;CCM19a;uncultured bacterium;(uncultured bacterium);(uncultured bacterium)	4604_D	2
Bacteria;Proteobacteria;Gammaproteobacteria;Cardiobacteriales;Wohlfahrtiimonadaceae;Wohlfahrtiimonas;Wohlfahrtiimonas chitiniclastica SH04	4604_D	2
Bacteria;Proteobacteria;Gammaproteobacteria;Cardiobacteriales;Wohlfahrtiimonadaceae;Wohlfahrtiimonas;uncultured bacterium	4604_D	2
Bacteria;Proteobacteria;Gammaproteobacteria;Cellvibrionales;Cellvibrionaceae;uncultured;uncultured bacterium	4604_D	2
Bacteria;Proteobacteria;Gammaproteobacteria;Cellvibrionales;Halieaceae;(Halieaceae);(Halieaceae)	4604_B	2
Bacteria;Proteobacteria;Gammaproteobacteria;Cellvibrionales;Halieaceae;OM60(NOR5) clade;uncultured gamma proteobacterium	4604_B	2
Bacteria;Proteobacteria;Gammaproteobacteria;Cellvibrionales;Halieaceae;OM60(NOR5) clade;uncultured organism	4604_B	2
Bacteria;Proteobacteria;Gammaproteobacteria;Cellvibrionales;Porticoccaceae;Porticoccus;uncultured bacterium	4604_A	2
Bacteria;Proteobacteria;Gammaproteobacteria;Cellvibrionales;Spongiibacteraceae;BD1-7 clade;uncultured gamma proteobacterium	4604_D	2
Bacteria;Proteobacteria;Gammaproteobacteria;Cellvibrionales;Spongiibacteraceae;Zhongshania;gamma proteobacterium DSW25-13	4604_C	2
Bacteria;Proteobacteria;Gammaproteobacteria;Cellvibrionales;Spongiibacteraceae;Zhongshania;gamma proteobacterium HJ11	4604_C	2
Bacteria;Proteobacteria;Gammaproteobacteria;Cellvibrionales;Spongiibacteraceae;uncultured;uncultured bacterium	4604_D	2
Bacteria;Proteobacteria;Gammaproteobacteria;Chromatiales;Chromatiaceae;Achromatium;Achromatium oxaliferum	4604_C	2
Bacteria;Proteobacteria;Gammaproteobacteria;Chromatiales;Sedimenticolaceae;Sedimenticola;(Sedimenticola)	4604_A	2
Bacteria;Proteobacteria;Gammaproteobacteria;Chromatiales;Sedimenticolaceae;uncultured;gamma proteobacterium endosymbiont of Lamellibrachia satsuma	4604_C	2
Bacteria;Proteobacteria;Gammaproteobacteria;Competibacterales;Competibacteraceae;Candidatus Competibacter;anaerobic digester metagenome	4604_D	2
Bacteria;Proteobacteria;Gammaproteobacteria;Coxiellales;Coxiellaceae;Coxiella;uncultured gamma proteobacterium	4604_A	2
Bacteria;Proteobacteria;Gammaproteobacteria;Diplorickettsiales;Diplorickettsiaceae;Diplorickettsia;uncultured gamma proteobacterium	4604_C	2
Bacteria;Proteobacteria;Gammaproteobacteria;Diplorickettsiales;Diplorickettsiaceae;Diplorickettsia;uncultured gamma proteobacterium	4604_D	2
Bacteria;Proteobacteria;Gammaproteobacteria;Diplorickettsiales;Diplorickettsiaceae;Rickettsiella;Candidatus Rickettsiella viridis	4604_C	2
Bacteria;Proteobacteria;Gammaproteobacteria;Diplorickettsiales;Diplorickettsiaceae;Rickettsiella;Proasellus assaforensis	4604_B	2
Bacteria;Proteobacteria;Gammaproteobacteria;Diplorickettsiales;Diplorickettsiaceae;metagenome;(metagenome)	4604_B	2
Bacteria;Proteobacteria;Gammaproteobacteria;Diplorickettsiales;Diplorickettsiaceae;uncultured;Gammaproteobacteria bacterium RIFCSPLOWO2_12_FULL_38_14	4604_D	2
Bacteria;Proteobacteria;Gammaproteobacteria;Diplorickettsiales;Diplorickettsiaceae;uncultured;uncultured bacterium	4604_D	2
Bacteria;Proteobacteria;Gammaproteobacteria;Ectothiorhodospirales;(Ectothiorhodospirales);(Ectothiorhodospirales);(Ectothiorhodospirales)	4604_D	2
Bacteria;Proteobacteria;Gammaproteobacteria;Ectothiorhodospirales;Ectothiorhodospiraceae;Ectothiorhodospira;(Ectothiorhodospira)	4604_C	2
Bacteria;Proteobacteria;Gammaproteobacteria;Ectothiorhodospirales;Ectothiorhodospiraceae;Ectothiorhodospira;Ectothiorhodospira shaposhnikovii	4604_D	2
Bacteria;Proteobacteria;Gammaproteobacteria;Ectothiorhodospirales;Thioalkalispiraceae;Thioalkalispira-Sulfurivermis;uncultured proteobacterium	4604_C	2
Bacteria;Proteobacteria;Gammaproteobacteria;Ectothiorhodospirales;Thioalkalispiraceae;Thioalkalispira-Sulfurivermis;uncultured proteobacterium	4604_D	2
Bacteria;Proteobacteria;Gammaproteobacteria;Ectothiorhodospirales;Thioalkalispiraceae;uncultured;uncultured Thiorhodospira sp.	4604_B	2
Bacteria;Proteobacteria;Gammaproteobacteria;Enterobacterales;(Enterobacterales);(Enterobacterales);(Enterobacterales)	4604_A	2
Bacteria;Proteobacteria;Gammaproteobacteria;Enterobacterales;Enterobacteriaceae;Buttiauxella;Buttiauxella agrestis	4604_C	2
Bacteria;Proteobacteria;Gammaproteobacteria;Enterobacterales;Enterobacteriaceae;Buttiauxella;Buttiauxella agrestis	4604_D	2
Bacteria;Proteobacteria;Gammaproteobacteria;Enterobacterales;Enterobacteriaceae;Citrobacter;Shigella flexneri 1235-66	4604_D	2
Bacteria;Proteobacteria;Gammaproteobacteria;Enterobacterales;Enterobacteriaceae;Enterobacter;(Enterobacter)	4604_B	2
Bacteria;Proteobacteria;Gammaproteobacteria;Enterobacterales;Enterobacteriaceae;Enterobacter;Enterobacter sp. CC1	4604_C	2
Bacteria;Proteobacteria;Gammaproteobacteria;Enterobacterales;Enterobacteriaceae;Enterobacter;Enterobacter sp. E177e	4604_D	2
Bacteria;Proteobacteria;Gammaproteobacteria;Enterobacterales;Enterobacteriaceae;Enterobacter;Enterobacter sp. FL13-2-1	4604_D	2
Bacteria;Proteobacteria;Gammaproteobacteria;Enterobacterales;Enterobacteriaceae;Enterobacter;Enterobacter sp. S139	4604_D	2
Bacteria;Proteobacteria;Gammaproteobacteria;Enterobacterales;Enterobacteriaceae;Enterobacter;Klebsiella aerogenes	4604_D	2
Bacteria;Proteobacteria;Gammaproteobacteria;Enterobacterales;Enterobacteriaceae;Enterobacter;Leclercia adecarboxylata	4604_B	2
Bacteria;Proteobacteria;Gammaproteobacteria;Enterobacterales;Enterobacteriaceae;Escherichia-Shigella;Alexandrium tamarense	4604_B	2
Bacteria;Proteobacteria;Gammaproteobacteria;Enterobacterales;Enterobacteriaceae;Escherichia-Shigella;Escherichia albertii	4604_D	2
Bacteria;Proteobacteria;Gammaproteobacteria;Enterobacterales;Enterobacteriaceae;Escherichia-Shigella;Escherichia albertii KF1	4604_C	2
Bacteria;Proteobacteria;Gammaproteobacteria;Enterobacterales;Enterobacteriaceae;Escherichia-Shigella;Escherichia coli KTE161	4604_C	2
Bacteria;Proteobacteria;Gammaproteobacteria;Enterobacterales;Enterobacteriaceae;Escherichia-Shigella;Escherichia coli O104:H4 str. 2009EL-2050	4604_C	2
Bacteria;Proteobacteria;Gammaproteobacteria;Enterobacterales;Enterobacteriaceae;Escherichia-Shigella;Escherichia coli O25b:H4-ST131	4604_C	2
Bacteria;Proteobacteria;Gammaproteobacteria;Enterobacterales;Enterobacteriaceae;Escherichia-Shigella;Escherichia coli TOP293-2	4604_D	2
Bacteria;Proteobacteria;Gammaproteobacteria;Enterobacterales;Enterobacteriaceae;Escherichia-Shigella;Escherichia fergusonii	4604_D	2
Bacteria;Proteobacteria;Gammaproteobacteria;Enterobacterales;Enterobacteriaceae;Escherichia-Shigella;marine metagenome	4604_C	2
Bacteria;Proteobacteria;Gammaproteobacteria;Enterobacterales;Enterobacteriaceae;Escherichia-Shigella;uncultured Shigella sp.	4604_D	2
Bacteria;Proteobacteria;Gammaproteobacteria;Enterobacterales;Enterobacteriaceae;Klebsiella;Klebsiella oxytoca	4604_A	2
Bacteria;Proteobacteria;Gammaproteobacteria;Enterobacterales;Enterobacteriaceae;Klebsiella;uncultured Klebsiella sp.	4604_C	2
Bacteria;Proteobacteria;Gammaproteobacteria;Enterobacterales;Enterobacteriaceae;Raoultella;Raoultella ornithinolytica	4604_B	2
Bacteria;Proteobacteria;Gammaproteobacteria;Enterobacterales;Enterobacteriaceae;Salmonella;Salmonella enterica	4604_B	2
Bacteria;Proteobacteria;Gammaproteobacteria;Enterobacterales;Enterobacteriaceae;Salmonella;Salmonella enterica subsp. enterica serovar Agona str. 03.O.05	4604_B	2
Bacteria;Proteobacteria;Gammaproteobacteria;Enterobacterales;Enterobacteriaceae;Salmonella;Salmonella enterica subsp. enterica serovar Agona str. 07.O.05	4604_B	2
Bacteria;Proteobacteria;Gammaproteobacteria;Enterobacterales;Erwiniaceae;Pantoea;Pantoea cypripedii	4604_C	2
Bacteria;Proteobacteria;Gammaproteobacteria;Enterobacterales;Morganellaceae;(Morganellaceae);(Morganellaceae)	4604_B	2
Bacteria;Proteobacteria;Gammaproteobacteria;Enterobacterales;Morganellaceae;(Morganellaceae);(Morganellaceae)	4604_D	2
Bacteria;Proteobacteria;Gammaproteobacteria;Enterobacterales;Morganellaceae;Candidatus Baumannia;Candidatus Baumannia cicadellinicola	4604_C	2
Bacteria;Proteobacteria;Gammaproteobacteria;Enterobacterales;Morganellaceae;Candidatus Blochmannia;(Candidatus Blochmannia)	4604_D	2
Bacteria;Proteobacteria;Gammaproteobacteria;Enterobacterales;Morganellaceae;Photorhabdus;Photorhabdus luminescens	4604_B	2
Bacteria;Proteobacteria;Gammaproteobacteria;Enterobacterales;Morganellaceae;endosymbionts;endosymbiont of Lissorhoptrus oryzophilus	4604_B	2
Bacteria;Proteobacteria;Gammaproteobacteria;Enterobacterales;Morganellaceae;endosymbionts;uncultured Candidatus Blochmannia sp.	4604_B	2
Bacteria;Proteobacteria;Gammaproteobacteria;Enterobacterales;Morganellaceae;uncultured;Achipteria coleoptrata	4604_B	2
Bacteria;Proteobacteria;Gammaproteobacteria;Enterobacterales;Pectobacteriaceae;Dickeya;Dickeya phage phiDP10.3	4604_B	2
Bacteria;Proteobacteria;Gammaproteobacteria;Enterobacterales;Pectobacteriaceae;Dickeya;Dickeya phage phiDP10.3	4604_C	2
Bacteria;Proteobacteria;Gammaproteobacteria;Enterobacterales;Pectobacteriaceae;Dickeya;Dickeya zeae	4604_D	2
Bacteria;Proteobacteria;Gammaproteobacteria;Enterobacterales;Pectobacteriaceae;Sodalis;(Sodalis)	4604_C	2
Bacteria;Proteobacteria;Gammaproteobacteria;Enterobacterales;Pectobacteriaceae;Sodalis;Sodalis sp. TME1	4604_B	2
Bacteria;Proteobacteria;Gammaproteobacteria;Enterobacterales;Yersiniaceae;Serratia;Serratia marcescens subsp. sakuensis	4604_C	2
Bacteria;Proteobacteria;Gammaproteobacteria;Enterobacterales;Yersiniaceae;Serratia;Serratia sp. SBS	4604_C	2
Bacteria;Proteobacteria;Gammaproteobacteria;Enterobacterales;Yersiniaceae;Serratia;Serratia sp. SBS	4604_D	2
Bacteria;Proteobacteria;Gammaproteobacteria;Gammaproteobacteria Incertae Sedis;Unknown Family;uncultured bacterium;(uncultured bacterium)	4604_C	2
Bacteria;Proteobacteria;Gammaproteobacteria;Gammaproteobacteria Incertae Sedis;Unknown Family;uncultured;(uncultured)	4604_B	2
Bacteria;Proteobacteria;Gammaproteobacteria;Gammaproteobacteria Incertae Sedis;Unknown Family;uncultured;uncultured deep-sea bacterium	4604_C	2
Bacteria;Proteobacteria;Gammaproteobacteria;HOC36;uncultured bacterium;(uncultured bacterium);(uncultured bacterium)	4604_D	2
Bacteria;Proteobacteria;Gammaproteobacteria;Halothiobacillales;Halothiobacillaceae;uncultured;uncultured bacterium	4604_B	2
Bacteria;Proteobacteria;Gammaproteobacteria;JTB23;metagenome;(metagenome);(metagenome)	4604_A	2
Bacteria;Proteobacteria;Gammaproteobacteria;KI89A clade;uncultured bacterium;(uncultured bacterium);(uncultured bacterium)	4604_B	2
Bacteria;Proteobacteria;Gammaproteobacteria;Legionellales;Legionellaceae;(Legionellaceae);(Legionellaceae)	4604_D	2
Bacteria;Proteobacteria;Gammaproteobacteria;Legionellales;Legionellaceae;Legionella;Legionella gresilensis	4604_D	2
Bacteria;Proteobacteria;Gammaproteobacteria;Legionellales;Legionellaceae;Legionella;metagenome	4604_C	2
Bacteria;Proteobacteria;Gammaproteobacteria;Legionellales;Legionellaceae;Legionella;uncultured Legionellales bacterium	4604_D	2
Bacteria;Proteobacteria;Gammaproteobacteria;Legionellales;Legionellaceae;uncultured;uncultured organism	4604_B	2
Bacteria;Proteobacteria;Gammaproteobacteria;Legionellales;Legionellaceae;uncultured;uncultured organism	4604_D	2
Bacteria;Proteobacteria;Gammaproteobacteria;MBAE14;uncultured gamma proteobacterium;(uncultured gamma proteobacterium);(uncultured gamma proteobacterium)	4604_D	2
Bacteria;Proteobacteria;Gammaproteobacteria;MBMPE27;(MBMPE27);(MBMPE27);(MBMPE27)	4604_D	2
Bacteria;Proteobacteria;Gammaproteobacteria;Methylococcales;(Methylococcales);(Methylococcales);(Methylococcales)	4604_A	2
Bacteria;Proteobacteria;Gammaproteobacteria;Methylococcales;Cycloclasticaceae;Cycloclasticus;Cycloclasticus endosymbiont of Bathymodiolus heckerae	4604_B	2
Bacteria;Proteobacteria;Gammaproteobacteria;Methylococcales;Cycloclasticaceae;Cycloclasticus;Cycloclasticus endosymbiont of sponge	4604_D	2
Bacteria;Proteobacteria;Gammaproteobacteria;Methylococcales;Cycloclasticaceae;Cycloclasticus;uncultured gamma proteobacterium	4604_C	2
Bacteria;Proteobacteria;Gammaproteobacteria;Methylococcales;Methylomonadaceae;ET-SHO;Methylococcaceae bacterium ET-SHO	4604_C	2
Bacteria;Proteobacteria;Gammaproteobacteria;Methylococcales;Methylomonadaceae;ET-SHO;uncultured proteobacterium	4604_D	2
Bacteria;Proteobacteria;Gammaproteobacteria;Methylococcales;Methylomonadaceae;IheB2-23;(IheB2-23)	4604_B	2
Bacteria;Proteobacteria;Gammaproteobacteria;Methylococcales;Methylomonadaceae;Marine Methylotrophic Group 2;uncultured gamma proteobacterium	4604_D	2
Bacteria;Proteobacteria;Gammaproteobacteria;Methylococcales;Methylomonadaceae;Methylobacter;Methylobacter luteus	4604_B	2
Bacteria;Proteobacteria;Gammaproteobacteria;Methylococcales;Methylomonadaceae;Methylobacter;Methylobacter luteus	4604_C	2
Bacteria;Proteobacteria;Gammaproteobacteria;Methylococcales;Methylomonadaceae;Methylobacter;Methylobacter marinus	4604_A	2
Bacteria;Proteobacteria;Gammaproteobacteria;Methylococcales;Methylomonadaceae;Methylobacter;Methylobacter sp.	4604_C	2
Bacteria;Proteobacteria;Gammaproteobacteria;Methylococcales;Methylomonadaceae;Methylobacter;Methylobacter sp. T20	4604_A	2
Bacteria;Proteobacteria;Gammaproteobacteria;Methylococcales;Methylomonadaceae;Methylobacter;Methylomicrobium sp. XLMV4	4604_D	2
Bacteria;Proteobacteria;Gammaproteobacteria;Methylococcales;Methylomonadaceae;Methylomarinum;uncultured bacterium	4604_A	2
Bacteria;Proteobacteria;Gammaproteobacteria;Methylococcales;Methylomonadaceae;Methylomicrobium;Methylomicrobium album BG8	4604_B	2
Bacteria;Proteobacteria;Gammaproteobacteria;Methylococcales;Methylomonadaceae;Methylomicrobium;uncultured bacterium	4604_C	2
Bacteria;Proteobacteria;Gammaproteobacteria;Methylococcales;Methylomonadaceae;Methylomonas;Methylomonas denitrificans	4604_C	2
Bacteria;Proteobacteria;Gammaproteobacteria;Methylococcales;Methylomonadaceae;Methylomonas;Methylomonas denitrificans	4604_D	2
Bacteria;Proteobacteria;Gammaproteobacteria;Methylococcales;Methylomonadaceae;Methylomonas;Methylomonas lenta	4604_B	2
Bacteria;Proteobacteria;Gammaproteobacteria;Methylococcales;Methylomonadaceae;Methylomonas;Methylomonas lenta	4604_C	2
Bacteria;Proteobacteria;Gammaproteobacteria;Methylococcales;Methylomonadaceae;Methylomonas;Methylomonas methanica MC09	4604_A	2
Bacteria;Proteobacteria;Gammaproteobacteria;Methylococcales;Methylomonadaceae;Methylomonas;Methylomonas methanica MC09	4604_B	2
Bacteria;Proteobacteria;Gammaproteobacteria;Methylococcales;Methylomonadaceae;Methylomonas;Methylomonas scandinavica	4604_D	2
Bacteria;Proteobacteria;Gammaproteobacteria;Methylococcales;Methylomonadaceae;Methylomonas;Methylomonas sp. DH-1	4604_B	2
Bacteria;Proteobacteria;Gammaproteobacteria;Methylococcales;Methylomonadaceae;Methylomonas;Methylomonas sp. LW19	4604_B	2
Bacteria;Proteobacteria;Gammaproteobacteria;Methylococcales;Methylomonadaceae;Methyloprofundus;Methyloprofundus sedimenti	4604_B	2
Bacteria;Proteobacteria;Gammaproteobacteria;Methylococcales;Methylomonadaceae;Methyloprofundus;methanotrophic endosymbiont of Idas sp.	4604_A	2
Bacteria;Proteobacteria;Gammaproteobacteria;Methylococcales;Methylomonadaceae;Methylosarcina;(Methylosarcina)	4604_C	2
Bacteria;Proteobacteria;Gammaproteobacteria;Methylococcales;Methylomonadaceae;Methylosarcina;Methylosarcina fibrata AML-C10	4604_C	2
Bacteria;Proteobacteria;Gammaproteobacteria;Methylococcales;Methylomonadaceae;Methylosarcina;uncultured bacterium	4604_D	2
Bacteria;Proteobacteria;Gammaproteobacteria;Methylococcales;Methylomonadaceae;Methylovulum;(Methylovulum)	4604_D	2
Bacteria;Proteobacteria;Gammaproteobacteria;Methylococcales;Methylomonadaceae;Methylovulum;uncultured bacterium	4604_B	2
Bacteria;Proteobacteria;Gammaproteobacteria;Methylococcales;Methylomonadaceae;pItb-vmat-59;uncultured sediment bacterium	4604_B	2
Bacteria;Proteobacteria;Gammaproteobacteria;Methylococcales;Methylomonadaceae;pLW-20;uncultured bacterium	4604_B	2
Bacteria;Proteobacteria;Gammaproteobacteria;Methylococcales;Methylomonadaceae;pLW-20;uncultured soil bacterium	4604_D	2
Bacteria;Proteobacteria;Gammaproteobacteria;Methylococcales;Methylomonadaceae;uncultured;metagenome	4604_A	2
Bacteria;Proteobacteria;Gammaproteobacteria;Methylococcales;Methylomonadaceae;uncultured;uncultured Methylobacter sp.	4604_B	2
Bacteria;Proteobacteria;Gammaproteobacteria;Nitrosococcales;Nitrosococcaceae;(Nitrosococcaceae);(Nitrosococcaceae)	4604_D	2
Bacteria;Proteobacteria;Gammaproteobacteria;Nitrosococcales;Nitrosococcaceae;AqS1;(AqS1)	4604_B	2
Bacteria;Proteobacteria;Gammaproteobacteria;Nitrosococcales;Nitrosococcaceae;AqS1;(AqS1)	4604_D	2
Bacteria;Proteobacteria;Gammaproteobacteria;Nitrosococcales;Nitrosococcaceae;AqS1;Candidatus Kentron sp. TUN	4604_B	2
Bacteria;Proteobacteria;Gammaproteobacteria;Nitrosococcales;Nitrosococcaceae;CI75cm.2.12;uncultured gamma proteobacterium	4604_D	2
Bacteria;Proteobacteria;Gammaproteobacteria;Nitrosococcales;Nitrosococcaceae;wb1-P19;uncultured bacterium	4604_D	2
Bacteria;Proteobacteria;Gammaproteobacteria;Oceanospirillales;Endozoicomonadaceae;Endozoicomonas;(Endozoicomonas)	4604_D	2
Bacteria;Proteobacteria;Gammaproteobacteria;Oceanospirillales;Endozoicomonadaceae;Endozoicomonas;Endozoicomonas montiporae CL-33	4604_C	2
Bacteria;Proteobacteria;Gammaproteobacteria;Oceanospirillales;Endozoicomonadaceae;Endozoicomonas;Palythoa caribaeorum	4604_B	2
Bacteria;Proteobacteria;Gammaproteobacteria;Oceanospirillales;Endozoicomonadaceae;Endozoicomonas;Palythoa caribaeorum	4604_C	2
Bacteria;Proteobacteria;Gammaproteobacteria;Oceanospirillales;Hahellaceae;Hahella;uncultured gamma proteobacterium	4604_D	2
Bacteria;Proteobacteria;Gammaproteobacteria;Oceanospirillales;Halomonadaceae;Halomonas;(Halomonas)	4604_D	2
Bacteria;Proteobacteria;Gammaproteobacteria;Oceanospirillales;Halomonadaceae;Halomonas;Halomonas flava	4604_D	2
Bacteria;Proteobacteria;Gammaproteobacteria;Oceanospirillales;Halomonadaceae;Halomonas;Halomonas sp. ElOx 3	4604_D	2
Bacteria;Proteobacteria;Gammaproteobacteria;Oceanospirillales;Halomonadaceae;Halomonas;uncultured organism	4604_B	2
Bacteria;Proteobacteria;Gammaproteobacteria;Oceanospirillales;Halomonadaceae;Salinicola;Halomonas sp. QTR-42	4604_C	2
Bacteria;Proteobacteria;Gammaproteobacteria;Oceanospirillales;Nitrincolaceae;Marinobacterium;Marinobacterium aestuarii	4604_C	2
Bacteria;Proteobacteria;Gammaproteobacteria;Oceanospirillales;Nitrincolaceae;uncultured;uncultured gamma proteobacterium	4604_D	2
Bacteria;Proteobacteria;Gammaproteobacteria;Oceanospirillales;Pseudohongiellaceae;Pseudohongiella;(Pseudohongiella)	4604_B	2
Bacteria;Proteobacteria;Gammaproteobacteria;Oceanospirillales;Pseudohongiellaceae;Pseudohongiella;seawater metagenome	4604_B	2
Bacteria;Proteobacteria;Gammaproteobacteria;Oceanospirillales;Pseudohongiellaceae;Pseudohongiella;uncultured gamma proteobacterium	4604_C	2
Bacteria;Proteobacteria;Gammaproteobacteria;Oceanospirillales;Saccharospirillaceae;(Saccharospirillaceae);(Saccharospirillaceae)	4604_C	2
Bacteria;Proteobacteria;Gammaproteobacteria;Piscirickettsiales;Piscirickettsiaceae;Candidatus Endoecteinascidia;metagenome	4604_D	2
Bacteria;Proteobacteria;Gammaproteobacteria;Pseudomonadales;Moraxellaceae;Acinetobacter;(Acinetobacter)	4604_B	2
Bacteria;Proteobacteria;Gammaproteobacteria;Pseudomonadales;Moraxellaceae;Acinetobacter;Acinetobacter bereziniae	4604_D	2
Bacteria;Proteobacteria;Gammaproteobacteria;Pseudomonadales;Moraxellaceae;Acinetobacter;Acinetobacter guillouiae	4604_C	2
Bacteria;Proteobacteria;Gammaproteobacteria;Pseudomonadales;Moraxellaceae;Acinetobacter;Acinetobacter lwoffii WJ10621	4604_B	2
Bacteria;Proteobacteria;Gammaproteobacteria;Pseudomonadales;Moraxellaceae;Acinetobacter;Acinetobacter sp. IGCAR-9/07	4604_B	2
Bacteria;Proteobacteria;Gammaproteobacteria;Pseudomonadales;Moraxellaceae;Acinetobacter;Acinetobacter sp. IGCAR-9/07	4604_D	2
Bacteria;Proteobacteria;Gammaproteobacteria;Pseudomonadales;Moraxellaceae;Alkanindiges;Alkanindiges sp. H1	4604_C	2
Bacteria;Proteobacteria;Gammaproteobacteria;Pseudomonadales;Moraxellaceae;Enhydrobacter;uncultured Magnetococcus sp.	4604_C	2
Bacteria;Proteobacteria;Gammaproteobacteria;Pseudomonadales;Moraxellaceae;Paraperlucidibaca;uncultured bacterium	4604_D	2
Bacteria;Proteobacteria;Gammaproteobacteria;Pseudomonadales;Pseudomonadaceae;Pseudomonas;Pseudomonas aeruginosa	4604_B	2
Bacteria;Proteobacteria;Gammaproteobacteria;Pseudomonadales;Pseudomonadaceae;Pseudomonas;Pseudomonas alcaligenes	4604_B	2
Bacteria;Proteobacteria;Gammaproteobacteria;Pseudomonadales;Pseudomonadaceae;Pseudomonas;Pseudomonas alcaligenes	4604_D	2
Bacteria;Proteobacteria;Gammaproteobacteria;Pseudomonadales;Pseudomonadaceae;Pseudomonas;Pseudomonas fluorescens	4604_D	2
Bacteria;Proteobacteria;Gammaproteobacteria;Pseudomonadales;Pseudomonadaceae;Pseudomonas;Pseudomonas fragi	4604_B	2
Bacteria;Proteobacteria;Gammaproteobacteria;Pseudomonadales;Pseudomonadaceae;Pseudomonas;Pseudomonas fragi	4604_C	2
Bacteria;Proteobacteria;Gammaproteobacteria;Pseudomonadales;Pseudomonadaceae;Pseudomonas;Pseudomonas fragi	4604_D	2
Bacteria;Proteobacteria;Gammaproteobacteria;Pseudomonadales;Pseudomonadaceae;Pseudomonas;Pseudomonas koreensis	4604_C	2
Bacteria;Proteobacteria;Gammaproteobacteria;Pseudomonadales;Pseudomonadaceae;Pseudomonas;Pseudomonas plecoglossicida	4604_D	2
Bacteria;Proteobacteria;Gammaproteobacteria;Pseudomonadales;Pseudomonadaceae;Pseudomonas;Pseudomonas sp. SR13	4604_C	2
Bacteria;Proteobacteria;Gammaproteobacteria;Pseudomonadales;Pseudomonadaceae;Pseudomonas;Pseudomonas syringae pv. actinidiae ICMP 19102	4604_C	2
Bacteria;Proteobacteria;Gammaproteobacteria;Pseudomonadales;Pseudomonadaceae;Pseudomonas;bacterium L200B.191	4604_C	2
Bacteria;Proteobacteria;Gammaproteobacteria;Pseudomonadales;Pseudomonadaceae;Pseudomonas;bacterium L200B.191	4604_D	2
Bacteria;Proteobacteria;Gammaproteobacteria;Pseudomonadales;Pseudomonadaceae;Pseudomonas;metagenome	4604_C	2
Bacteria;Proteobacteria;Gammaproteobacteria;SAR86 clade;uncultured bacterium SAT24-G11;(uncultured bacterium SAT24-G11);(uncultured bacterium SAT24-G11)	4604_C	2
Bacteria;Proteobacteria;Gammaproteobacteria;SS1-B-04-55;uncultured bacterium;(uncultured bacterium);(uncultured bacterium)	4604_B	2
Bacteria;Proteobacteria;Gammaproteobacteria;Thiomicrospirales;Thioglobaceae;SUP05 cluster;uncultured bacterium	4604_A	2
Bacteria;Proteobacteria;Gammaproteobacteria;Thiomicrospirales;Thiomicrospiraceae;Thiomicrospira;Thiomicrospira halophila DSM 15072	4604_D	2
Bacteria;Proteobacteria;Gammaproteobacteria;Thiomicrospirales;Thiomicrospiraceae;endosymbionts;uncultured bacterium	4604_D	2
Bacteria;Proteobacteria;Gammaproteobacteria;Thiomicrospirales;Thiomicrospiraceae;endosymbionts;uncultured sediment bacterium	4604_D	2
Bacteria;Proteobacteria;Gammaproteobacteria;Thioprofundaceae;Thioprofundum;Thioprofundum hispidum;(Thioprofundum hispidum)	4604_A	2
Bacteria;Proteobacteria;Gammaproteobacteria;Thiotrichales;Thiotrichaceae;Cocleimonas;gamma proteobacterium ectosymbiont of Rimicaris exoculata	4604_D	2
Bacteria;Proteobacteria;Gammaproteobacteria;Thiotrichales;Thiotrichaceae;Thiothrix;uncultured bacterium	4604_D	2
Bacteria;Proteobacteria;Gammaproteobacteria;Thiotrichales;Thiotrichaceae;uncultured;(uncultured)	4604_C	2
Bacteria;Proteobacteria;Gammaproteobacteria;Thiotrichales;Thiotrichaceae;uncultured;uncultured gamma proteobacterium	4604_D	2
Bacteria;Proteobacteria;Gammaproteobacteria;UBA10353 marine group;uncultured bacterium KM3-174-C5;(uncultured bacterium KM3-174-C5);(uncultured bacterium KM3-174-C5)	4604_A	2
Bacteria;Proteobacteria;Gammaproteobacteria;UBA10353 marine group;uncultured bacterium KM3-174-C5;(uncultured bacterium KM3-174-C5);(uncultured bacterium KM3-174-C5)	4604_D	2
Bacteria;Proteobacteria;Gammaproteobacteria;UBA10353 marine group;uncultured organism;(uncultured organism);(uncultured organism)	4604_D	2
Bacteria;Proteobacteria;Gammaproteobacteria;Vibrionales;Vibrionaceae;(Vibrionaceae);(Vibrionaceae)	4604_D	2
Bacteria;Proteobacteria;Gammaproteobacteria;Vibrionales;Vibrionaceae;Vibrio;(Vibrio)	4604_D	2
Bacteria;Proteobacteria;Gammaproteobacteria;Vibrionales;Vibrionaceae;Vibrio;Vibrio diabolicus	4604_A	2
Bacteria;Proteobacteria;Gammaproteobacteria;Vibrionales;Vibrionaceae;Vibrio;Vibrio navarrensis	4604_B	2
Bacteria;Proteobacteria;Gammaproteobacteria;Vibrionales;Vibrionaceae;Vibrio;Vibrio tubiashii subsp. europaeus	4604_C	2
Bacteria;Proteobacteria;Gammaproteobacteria;Xanthomonadales;Rhodanobacteraceae;(Rhodanobacteraceae);(Rhodanobacteraceae)	4604_B	2
Bacteria;Proteobacteria;Gammaproteobacteria;Xanthomonadales;Rhodanobacteraceae;(Rhodanobacteraceae);(Rhodanobacteraceae)	4604_C	2
Bacteria;Proteobacteria;Gammaproteobacteria;Xanthomonadales;Rhodanobacteraceae;Dokdonella;uncultured Dokdonella sp.	4604_D	2
Bacteria;Proteobacteria;Gammaproteobacteria;Xanthomonadales;Rhodanobacteraceae;Dyella;gamma proteobacterium CA4	4604_D	2
Bacteria;Proteobacteria;Gammaproteobacteria;Xanthomonadales;Xanthomonadaceae;Pseudoxanthomonas;uncultured bacterium	4604_C	2
Bacteria;Proteobacteria;Gammaproteobacteria;Xanthomonadales;Xanthomonadaceae;Thermomonas;uncultured bacterium	4604_D	2
Bacteria;Proteobacteria;Gammaproteobacteria;Xanthomonadales;Xanthomonadaceae;Vulcaniibacterium;uncultured bacterium	4604_D	2
Bacteria;Proteobacteria;Gammaproteobacteria;uncultured;metagenome;(metagenome);(metagenome)	4604_B	2
Bacteria;Proteobacteria;Gammaproteobacteria;uncultured;metagenome;(metagenome);(metagenome)	4604_C	2
Bacteria;Proteobacteria;Gammaproteobacteria;uncultured;uncultured bacterium;(uncultured bacterium);(uncultured bacterium)	4604_B	2
Bacteria;Proteobacteria;Magnetococcia;Magnetococcales;Magnetococcaceae;Magnetococcus;(Magnetococcus)	4604_D	2
Bacteria;Proteobacteria;Magnetococcia;Magnetococcales;Magnetococcaceae;Magnetococcus;Magnetococcaceae bacterium 1 56m	4604_D	2
Bacteria;Sumerlaeota;Sumerlaeia;Sumerlaeales;Sumerlaeaceae;Sumerlaea;uncultured bacterium	4604_B	2
Bacteria;Verrucomicrobiota;Chlamydiae;Chlamydiales;Simkaniaceae;Candidatus Renichlamydia;uncultured Candidatus Rhabdochlamydia sp.	4604_D	2
Bacteria;Verrucomicrobiota;Chlamydiae;LD1-PA32;metagenome;(metagenome);(metagenome)	4604_B	2
Bacteria;Verrucomicrobiota;Verrucomicrobiae;Chthoniobacterales;Chthoniobacteraceae;LD29;(LD29)	4604_D	2
Bacteria;Verrucomicrobiota;Verrucomicrobiae;Chthoniobacterales;Terrimicrobiaceae;Terrimicrobium;uncultured bacterium	4604_D	2
Bacteria;Verrucomicrobiota;Verrucomicrobiae;Pedosphaerales;Pedosphaeraceae;DEV114;uncultured bacterium	4604_C	2
Bacteria;Verrucomicrobiota;Verrucomicrobiae;Pedosphaerales;Pedosphaeraceae;DEV114;uncultured bacterium	4604_D	2
Bacteria;Verrucomicrobiota;Verrucomicrobiae;Pedosphaerales;Pedosphaeraceae;Pedosphaera;uncultured bacterium	4604_B	2
Bacteria;Verrucomicrobiota;Verrucomicrobiae;Pedosphaerales;Pedosphaeraceae;RS25G;metagenome	4604_C	2
Bacteria;Verrucomicrobiota;Verrucomicrobiae;Pedosphaerales;Pedosphaeraceae;metagenome;(metagenome)	4604_C	2
Bacteria;Verrucomicrobiota;Verrucomicrobiae;Pedosphaerales;Pedosphaeraceae;uncultured Verrucomicrobia bacterium;(uncultured Verrucomicrobia bacterium)	4604_B	2
Bacteria;Verrucomicrobiota;Verrucomicrobiae;Pedosphaerales;Pedosphaeraceae;uncultured soil bacterium;(uncultured soil bacterium)	4604_B	2
Bacteria;Verrucomicrobiota;Verrucomicrobiae;Pedosphaerales;Pedosphaeraceae;uncultured;metagenome	4604_B	2
Bacteria;Verrucomicrobiota;Verrucomicrobiae;Verrucomicrobiales;Rubritaleaceae;Luteolibacter;uncultured bacterium	4604_D	2
Eukaryota;Amorphea;Amoebozoa;(Amoebozoa);(Amoebozoa);(Amoebozoa);(Amoebozoa)	4604_D	2
Eukaryota;Amorphea;Amoebozoa;Dictyostelia;Polysphondylium;Heterostelium flexuosum;(Heterostelium flexuosum)	4604_D	2
Eukaryota;Amorphea;Amoebozoa;Discosea;Flabellinia;Dactylopodida;Korotnevella	4604_B	2
Eukaryota;Amorphea;Amoebozoa;Discosea;Longamoebia;Centramoebida;(Centramoebida)	4604_B	2
Eukaryota;Amorphea;Amoebozoa;Protosteliida;uncultured Eimeriidae;(uncultured Eimeriidae);(uncultured Eimeriidae)	4604_D	2
Eukaryota;Amorphea;Amoebozoa;Schizoplasmodiida;(Schizoplasmodiida);(Schizoplasmodiida);(Schizoplasmodiida)	4604_D	2
Eukaryota;Amorphea;Obazoa;Opisthokonta;Nucletmycea;Fungi;Zoopagomycota	4604_C	2
Eukaryota;Amorphea;Obazoa;Opisthokonta;Nucletmycea;Nucleariidae and Fonticula group;Nucleariidae	4604_C	2
Eukaryota;Archaeplastida;Chloroplastida;Chlorophyta;Chlorophyceae;(Chlorophyceae);(Chlorophyceae)	4604_C	2
Eukaryota;Archaeplastida;Chloroplastida;Chlorophyta;Trebouxiophyceae;Chloroidium ellipsoideum;(Chloroidium ellipsoideum)	4604_C	2
Eukaryota;Archaeplastida;Rhodophyceae;Bangiales;Porphyra-Clymene;(Porphyra-Clymene);(Porphyra-Clymene)	4604_B	2
Eukaryota;Archaeplastida;Rhodophyceae;Bangiales;Porphyra-Pyropia;(Porphyra-Pyropia);(Porphyra-Pyropia)	4604_C	2
Eukaryota;Archaeplastida;Rhodophyceae;Bangiales;Porphyra-Pyropia;Pyropia koreana;(Pyropia koreana)	4604_D	2
Eukaryota;Archaeplastida;Rhodophyceae;Bangiales;Porphyra-Pyropia;Pyropia nitida;(Pyropia nitida)	4604_B	2
Eukaryota;Cryptophyceae;Cryptomonadales;Rhodomonas;(Rhodomonas);(Rhodomonas);(Rhodomonas)	4604_B	2
Eukaryota;Cryptophyceae;Cryptomonadales;Rhodomonas;Rhodomonas marina;(Rhodomonas marina);(Rhodomonas marina)	4604_B	2
Eukaryota;SAR;Alveolata;Apicomplexa;Aconoidasida;Piroplasmorida;Theileria	4604_B	2
Eukaryota;SAR;Alveolata;Apicomplexa;Conoidasida;Coccidia;Eimeriorina	4604_B	2
Eukaryota;SAR;Alveolata;Ciliophora;Intramacronucleata;(Intramacronucleata);(Intramacronucleata)	4604_C	2
Eukaryota;SAR;Alveolata;Ciliophora;Intramacronucleata;Conthreep;uncultured ciliate	4604_D	2
Eukaryota;SAR;Alveolata;Ciliophora;Intramacronucleata;Spirotrichea;Choreotrichia	4604_D	2
Eukaryota;SAR;Alveolata;Ciliophora;Intramacronucleata;Spirotrichea;Hypotrichia	4604_C	2
Eukaryota;SAR;Alveolata;Protalveolata;Syndiniales;Syndiniales Group I;uncultured eukaryote	4604_D	2
Eukaryota;SAR;Alveolata;Protalveolata;Syndiniales;Syndiniales Group II;uncultured eukaryote	4604_B	2
Eukaryota;SAR;Alveolata;Protalveolata;Syndiniales;Syndiniales Group II;uncultured eukaryote	4604_D	2
Eukaryota;SAR;Rhizaria;Cercozoa;Novel Clade 12;uncultured eukaryote;(uncultured eukaryote)	4604_D	2
Eukaryota;SAR;Stramenopiles;Bicosoecida;Pseudobodo;uncultured eukaryote;(uncultured eukaryote)	4604_B	2
Eukaryota;SAR;Stramenopiles;Labyrinthulomycetes;uncultured eukaryote;(uncultured eukaryote);(uncultured eukaryote)	4604_B	2
Eukaryota;SAR;Stramenopiles;MAST-3;MAST-3C;uncultured stramenopile;(uncultured stramenopile)	4604_D	2
Eukaryota;SAR;Stramenopiles;Ochrophyta;Diatomea;(Diatomea);(Diatomea)	4604_B	2
Eukaryota;SAR;Stramenopiles;Ochrophyta;Diatomea;ME-Euk-FW10;uncultured marine eukaryote	4604_B	2
Archaea;Halobacterota;Methanomicrobia;Methanomicrobiales;Methanoregulaceae;Methanoregula;uncultured archaeon	4604_D	3
Bacteria;Actinobacteriota;Acidimicrobiia;Microtrichales;Iamiaceae;Iamia;uncultured Acidimicrobiia bacterium	4604_D	3
Bacteria;Actinobacteriota;Acidimicrobiia;Microtrichales;Ilumatobacteraceae;CL500-29 marine group;uncultured bacterium	4604_D	3
Bacteria;Actinobacteriota;Actinobacteria;Corynebacteriales;Corynebacteriaceae;Corynebacterium;uncultured Corynebacterium sp.	4604_D	3
Bacteria;Actinobacteriota;Actinobacteria;Propionibacteriales;Propionibacteriaceae;Cutibacterium;(Cutibacterium)	4604_B	3
Bacteria;Bacteroidota;Bacteroidia;(Bacteroidia);(Bacteroidia);(Bacteroidia);(Bacteroidia)	4604_C	3
Bacteria;Bacteroidota;Bacteroidia;Bacteroidales;Porphyromonadaceae;Porphyromonas;Porphyromonas uenonis	4604_B	3
Bacteria;Bacteroidota;Bacteroidia;Bacteroidales;Porphyromonadaceae;Porphyromonas;uncultured bacterium	4604_B	3
Bacteria;Bacteroidota;Bacteroidia;Bacteroidales;Prolixibacteraceae;(Prolixibacteraceae);(Prolixibacteraceae)	4604_B	3
Bacteria;Bacteroidota;Bacteroidia;Bacteroidales;Prolixibacteraceae;BSV13;uncultured Bacteroidetes bacterium	4604_C	3
Bacteria;Bacteroidota;Bacteroidia;Bacteroidales;Prolixibacteraceae;WCHB1-32;(WCHB1-32)	4604_C	3
Bacteria;Bacteroidota;Bacteroidia;Bacteroidales;Rikenellaceae;Rikenellaceae RC9 gut group;uncultured bacterium	4604_B	3
Bacteria;Bacteroidota;Bacteroidia;Chitinophagales;Chitinophagaceae;(Chitinophagaceae);(Chitinophagaceae)	4604_C	3
Bacteria;Bacteroidota;Bacteroidia;Chitinophagales;Chitinophagaceae;UTBCD1;uncultured bacterium	4604_D	3
Bacteria;Bacteroidota;Bacteroidia;Flavobacteriales;(Flavobacteriales);(Flavobacteriales);(Flavobacteriales)	4604_D	3
Bacteria;Bacteroidota;Bacteroidia;Flavobacteriales;Cryomorphaceae;uncultured;uncultured Cryomorphaceae bacterium	4604_D	3
Bacteria;Bacteroidota;Bacteroidia;Sphingobacteriales;(Sphingobacteriales);(Sphingobacteriales);(Sphingobacteriales)	4604_B	3
Bacteria;Bacteroidota;Bacteroidia;Sphingobacteriales;KD3-93;uncultured bacterium;(uncultured bacterium)	4604_D	3
Bacteria;Bacteroidota;Bacteroidia;Sphingobacteriales;Lentimicrobiaceae;(Lentimicrobiaceae);(Lentimicrobiaceae)	4604_D	3
Bacteria;Bacteroidota;Bacteroidia;Sphingobacteriales;NS11-12 marine group;uncultured Bacteroidetes bacterium;(uncultured Bacteroidetes bacterium)	4604_D	3
Bacteria;Bacteroidota;Bacteroidia;Sphingobacteriales;Sphingobacteriaceae;(Sphingobacteriaceae);(Sphingobacteriaceae)	4604_C	3
Bacteria;Bacteroidota;Bacteroidia;Sphingobacteriales;Sphingobacteriaceae;Pedobacter;Pedobacter ruber	4604_D	3
Bacteria;Bacteroidota;Bacteroidia;Sphingobacteriales;Sphingobacteriaceae;Pedobacter;uncultured Pedobacter sp.	4604_D	3
Bacteria;Bacteroidota;Bacteroidia;Sphingobacteriales;Sphingobacteriaceae;metagenome;(metagenome)	4604_C	3
Bacteria;Bdellovibrionota;Bdellovibrionia;Bdellovibrionales;Bdellovibrionaceae;OM27 clade;uncultured bacterium	4604_B	3
Bacteria;Campilobacterota;Campylobacteria;Campylobacterales;(Campylobacterales);(Campylobacterales);(Campylobacterales)	4604_B	3
Bacteria;Campilobacterota;Campylobacteria;Campylobacterales;Arcobacteraceae;Pseudarcobacter;(Pseudarcobacter)	4604_D	3
Bacteria;Campilobacterota;Campylobacteria;Campylobacterales;Arcobacteraceae;uncultured;uncultured bacterium	4604_D	3
Bacteria;Campilobacterota;Campylobacteria;Campylobacterales;Sulfurimonadaceae;Sulfuricurvum;(Sulfuricurvum)	4604_B	3
Bacteria;Campilobacterota;Campylobacteria;Campylobacterales;Sulfurimonadaceae;Sulfuricurvum;uncultured Sulfuricurvum sp.	4604_C	3
Bacteria;Campilobacterota;Campylobacteria;Campylobacterales;Sulfurimonadaceae;Sulfuricurvum;uncultured soil bacterium	4604_D	3
Bacteria;Cyanobacteria;Cyanobacteriia;Chloroplast;Azolla filiculoides;(Azolla filiculoides);(Azolla filiculoides)	4604_D	3
Bacteria;Cyanobacteria;Cyanobacteriia;Chloroplast;Camelina sativa;(Camelina sativa);(Camelina sativa)	4604_D	3
Bacteria;Cyanobacteria;Cyanobacteriia;Chloroplast;Camellia sinensis var. sinensis;(Camellia sinensis var. sinensis);(Camellia sinensis var. sinensis)	4604_D	3
Bacteria;Cyanobacteria;Cyanobacteriia;Chloroplast;Solanum melongena (eggplant);(Solanum melongena (eggplant));(Solanum melongena (eggplant))	4604_D	3
Bacteria;Cyanobacteria;Cyanobacteriia;Synechococcales;Cyanobiaceae;(Cyanobiaceae);(Cyanobiaceae)	4604_D	3
Bacteria;Cyanobacteria;Cyanobacteriia;Synechococcales;Cyanobiaceae;Cyanobium PCC-6307;uncultured bacterium	4604_D	3
Bacteria;Dependentiae;Babeliae;Babeliales;uncultured bacterium;(uncultured bacterium);(uncultured bacterium)	4604_C	3
Bacteria;Desulfobacterota;(Desulfobacterota);(Desulfobacterota);(Desulfobacterota);(Desulfobacterota);(Desulfobacterota)	4604_B	3
Bacteria;Desulfobacterota;Desulfobacteria;Desulfobacterales;Desulfosarcinaceae;SEEP-SRB1;uncultured delta proteobacterium	4604_C	3
Bacteria;Desulfobacterota;Desulfobacteria;Desulfobacterales;Desulfosarcinaceae;Sva0081 sediment group;uncultured delta proteobacterium	4604_C	3
Bacteria;Desulfobacterota;Desulfobulbia;Desulfobulbales;Desulfobulbaceae;uncultured;uncultured bacterium	4604_B	3
Bacteria;Desulfobacterota;Desulfovibrionia;Desulfovibrionales;Desulfonatronaceae;Desulfonatronum;uncultured bacterium	4604_C	3
Bacteria;Desulfobacterota;Desulfovibrionia;Desulfovibrionales;Desulfovibrionaceae;Desulfovibrio;(Desulfovibrio)	4604_C	3
Bacteria;Desulfobacterota;Desulfovibrionia;Desulfovibrionales;Desulfovibrionaceae;Desulfovibrio;Desulfovibrio hydrothermalis AM13 = DSM 14728	4604_B	3
Bacteria;Desulfobacterota;Desulfovibrionia;Desulfovibrionales;Desulfovibrionaceae;Desulfovibrio;Desulfovibrio hydrothermalis AM13 = DSM 14728	4604_D	3
Bacteria;Desulfobacterota;Desulfovibrionia;Desulfovibrionales;Desulfovibrionaceae;Desulfovibrio;Desulfovibrio lacusfryxellense	4604_D	3
Bacteria;Desulfobacterota;Desulfovibrionia;Desulfovibrionales;Desulfovibrionaceae;Desulfovibrio;Desulfovibrio sp. Dsv1	4604_C	3
Bacteria;Desulfobacterota;Desulfuromonadia;(Desulfuromonadia);(Desulfuromonadia);(Desulfuromonadia);(Desulfuromonadia)	4604_C	3
Bacteria;Desulfobacterota;Desulfuromonadia;Geobacterales;Geobacteraceae;Geobacter;Geobacter sp. Ply1	4604_C	3
Bacteria;Desulfobacterota;Syntrophia;Syntrophales;(Syntrophales);(Syntrophales);(Syntrophales)	4604_D	3
Bacteria;Firmicutes;Bacilli;Bacillales;Bacillaceae;Anoxybacillus;Anoxybacillus tepidamans	4604_C	3
Bacteria;Firmicutes;Bacilli;Bacillales;Bacillaceae;Anoxybacillus;uncultured bacterium	4604_D	3
Bacteria;Firmicutes;Bacilli;Bacillales;Bacillaceae;Bacillus;(Bacillus)	4604_C	3
Bacteria;Firmicutes;Bacilli;Bacillales;Bacillaceae;Bacillus;Bacillus sp. ABPL 106	4604_D	3
Bacteria;Firmicutes;Bacilli;Bacillales;Bacillaceae;Geobacillus;Geobacillus kaustophilus	4604_C	3
Bacteria;Firmicutes;Bacilli;Lactobacillales;Enterococcaceae;Enterococcus;bacterium Te37R	4604_C	3
Bacteria;Firmicutes;Bacilli;Lactobacillales;Streptococcaceae;Lactococcus;(Lactococcus)	4604_C	3
Bacteria;Firmicutes;Clostridia;Lachnospirales;Lachnospiraceae;Lachnospiraceae NK4A136 group;uncultured bacterium	4604_B	3
Bacteria;Firmicutes;Moorellia;Desulfitibacterales;Desulfitibacteraceae;Desulfitibacter;(Desulfitibacter)	4604_C	3
Bacteria;Firmicutes;Symbiobacteriia;Symbiobacteriales;Symbiobacteraceae;uncultured;uncultured bacterium	4604_C	3
Bacteria;Firmicutes;Thermaerobacteria;Thermaerobacterales;Thermaerobacteraceae;Thermaerobacter;(Thermaerobacter)	4604_C	3
Bacteria;Fusobacteriota;Fusobacteriia;Fusobacteriales;Leptotrichiaceae;uncultured;(uncultured)	4604_C	3
Bacteria;Latescibacterota;Latescibacteria;Latescibacterales;Latescibacteraceae;(Latescibacteraceae);(Latescibacteraceae)	4604_C	3
Bacteria;Marinimicrobia (SAR406 clade);(Marinimicrobia (SAR406 clade));(Marinimicrobia (SAR406 clade));(Marinimicrobia (SAR406 clade));(Marinimicrobia (SAR406 clade));(Marinimicrobia (SAR406 clade))	4604_D	3
Bacteria;Marinimicrobia (SAR406 clade);uncultured bacterium;(uncultured bacterium);(uncultured bacterium);(uncultured bacterium);(uncultured bacterium)	4604_C	3
Bacteria;Methylomirabilota;Methylomirabilia;Methylomirabilales;Methylomirabilaceae;(Methylomirabilaceae);(Methylomirabilaceae)	4604_D	3
Bacteria;Myxococcota;bacteriap25;(bacteriap25);(bacteriap25);(bacteriap25);(bacteriap25)	4604_C	3
Bacteria;Patescibacteria;Saccharimonadia;Saccharimonadales;uncultured bacterium;(uncultured bacterium);(uncultured bacterium)	4604_C	3
Bacteria;Planctomycetota;(Planctomycetota);(Planctomycetota);(Planctomycetota);(Planctomycetota);(Planctomycetota)	4604_C	3
Bacteria;Planctomycetota;Brocadiae;Brocadiales;Brocadiaceae;Candidatus Annamoxoglobus;Candidatus Anammoxoglobus propionicus	4604_C	3
Bacteria;Planctomycetota;Brocadiae;Brocadiales;Brocadiaceae;Candidatus Brocadia;Candidatus Brocadia sinica	4604_C	3
Bacteria;Planctomycetota;Brocadiae;Brocadiales;Brocadiaceae;Candidatus Jettenia;(Candidatus Jettenia)	4604_C	3
Bacteria;Planctomycetota;Pla3 lineage;uncultured bacterium;(uncultured bacterium);(uncultured bacterium);(uncultured bacterium)	4604_D	3
Bacteria;Planctomycetota;Planctomycetes;Gemmatales;Gemmataceae;uncultured;(uncultured)	4604_D	3
Bacteria;Proteobacteria;(Proteobacteria);(Proteobacteria);(Proteobacteria);(Proteobacteria);(Proteobacteria)	4604_A	3
Bacteria;Proteobacteria;Alphaproteobacteria;Rhizobiales;(Rhizobiales);(Rhizobiales);(Rhizobiales)	4604_C	3
Bacteria;Proteobacteria;Alphaproteobacteria;Rhizobiales;Xanthobacteraceae;Pseudolabrys;uncultured bacterium	4604_D	3
Bacteria;Proteobacteria;Alphaproteobacteria;Rickettsiales;Mitochondria;(Mitochondria);(Mitochondria)	4604_C	3
Bacteria;Proteobacteria;Alphaproteobacteria;Rickettsiales;Rickettsiaceae;Rickettsia;uncultured bacterium	4604_C	3
Bacteria;Proteobacteria;Alphaproteobacteria;Sphingomonadales;Sphingomonadaceae;(Sphingomonadaceae);(Sphingomonadaceae)	4604_D	3
Bacteria;Proteobacteria;Gammaproteobacteria;AT-s2-59;uncultured bacterium;(uncultured bacterium);(uncultured bacterium)	4604_C	3
Bacteria;Proteobacteria;Gammaproteobacteria;AT-s2-59;uncultured gamma proteobacterium;(uncultured gamma proteobacterium);(uncultured gamma proteobacterium)	4604_C	3
Bacteria;Proteobacteria;Gammaproteobacteria;AT-s2-59;uncultured gamma proteobacterium;(uncultured gamma proteobacterium);(uncultured gamma proteobacterium)	4604_D	3
Bacteria;Proteobacteria;Gammaproteobacteria;Aeromonadales;Aeromonadaceae;Aeromonas;Aeromonas allosaccharophila	4604_D	3
Bacteria;Proteobacteria;Gammaproteobacteria;Aeromonadales;Aeromonadaceae;Oceanisphaera;Oceanisphaera avium	4604_D	3
Bacteria;Proteobacteria;Gammaproteobacteria;Alteromonadales;(Alteromonadales);(Alteromonadales);(Alteromonadales)	4604_D	3
Bacteria;Proteobacteria;Gammaproteobacteria;Alteromonadales;Pseudoalteromonadaceae;Pseudoalteromonas;Pseudoalteromonas sp. NJ70	4604_D	3
Bacteria;Proteobacteria;Gammaproteobacteria;Alteromonadales;Shewanellaceae;Shewanella;uncultured bacterium	4604_D	3
Bacteria;Proteobacteria;Gammaproteobacteria;Arenicellales;Arenicellaceae;Candidatus Thiosymbion;Catanema sp. associated bacterium 3_VII_7	4604_D	3
Bacteria;Proteobacteria;Gammaproteobacteria;Beggiatoales;Beggiatoaceae;uncultured;uncultured bacterium	4604_D	3
Bacteria;Proteobacteria;Gammaproteobacteria;Burkholderiales;B1-7BS;uncultured bacterium;(uncultured bacterium)	4604_D	3
Bacteria;Proteobacteria;Gammaproteobacteria;Burkholderiales;Burkholderiaceae;Burkholderia-Caballeronia-Paraburkholderia;(Burkholderia-Caballeronia-Paraburkholderia)	4604_B	3
Bacteria;Proteobacteria;Gammaproteobacteria;Burkholderiales;Burkholderiaceae;Burkholderia-Caballeronia-Paraburkholderia;Burkholderia cenocepacia	4604_B	3
Bacteria;Proteobacteria;Gammaproteobacteria;Burkholderiales;Chromobacteriaceae;Crenobacter;Crenobacter sp. K1W11S-77	4604_D	3
Bacteria;Proteobacteria;Gammaproteobacteria;Burkholderiales;Comamonadaceae;Acidovorax;uncultured Acidovorax sp.	4604_B	3
Bacteria;Proteobacteria;Gammaproteobacteria;Burkholderiales;Comamonadaceae;Aquabacterium;uncultured bacterium	4604_B	3
Bacteria;Proteobacteria;Gammaproteobacteria;Burkholderiales;Comamonadaceae;Caenimonas;Comamonadaceae bacterium JGI 0001003-E14	4604_B	3
Bacteria;Proteobacteria;Gammaproteobacteria;Burkholderiales;Comamonadaceae;Caenimonas;metagenome	4604_B	3
Bacteria;Proteobacteria;Gammaproteobacteria;Burkholderiales;Comamonadaceae;Candidatus Symbiobacter;metagenome	4604_D	3
Bacteria;Proteobacteria;Gammaproteobacteria;Burkholderiales;Comamonadaceae;Comamonas;uncultured bacterium	4604_B	3
Bacteria;Proteobacteria;Gammaproteobacteria;Burkholderiales;Comamonadaceae;Curvibacter;Curvibacter sp. PAE-UM	4604_D	3
Bacteria;Proteobacteria;Gammaproteobacteria;Burkholderiales;Comamonadaceae;Delftia;uncultured bacterium	4604_D	3
Bacteria;Proteobacteria;Gammaproteobacteria;Burkholderiales;Comamonadaceae;Mitsuaria;uncultured Mitsuaria sp.	4604_D	3
Bacteria;Proteobacteria;Gammaproteobacteria;Burkholderiales;Comamonadaceae;Pelomonas;uncultured bacterium	4604_D	3
Bacteria;Proteobacteria;Gammaproteobacteria;Burkholderiales;Comamonadaceae;Polaromonas;uncultured bacterium	4604_B	3
Bacteria;Proteobacteria;Gammaproteobacteria;Burkholderiales;Comamonadaceae;Pseudorhodoferax;uncultured bacterium	4604_D	3
Bacteria;Proteobacteria;Gammaproteobacteria;Burkholderiales;Comamonadaceae;RS62 marine group;uncultured Comamonadaceae bacterium	4604_D	3
Bacteria;Proteobacteria;Gammaproteobacteria;Burkholderiales;Comamonadaceae;Rhodoferax;Albidiferax sp. A1-11	4604_D	3
Bacteria;Proteobacteria;Gammaproteobacteria;Burkholderiales;Comamonadaceae;Rhodoferax;Arctic sea ice bacterium ARK10281	4604_D	3
Bacteria;Proteobacteria;Gammaproteobacteria;Burkholderiales;Comamonadaceae;Rhodoferax;Rhodoferax antarcticus	4604_B	3
Bacteria;Proteobacteria;Gammaproteobacteria;Burkholderiales;Comamonadaceae;Rhodoferax;Rhodoferax antarcticus	4604_C	3
Bacteria;Proteobacteria;Gammaproteobacteria;Burkholderiales;Comamonadaceae;uncultured bacterium;(uncultured bacterium)	4604_B	3
Bacteria;Proteobacteria;Gammaproteobacteria;Burkholderiales;Comamonadaceae;uncultured;uncultured bacterium	4604_B	3
Bacteria;Proteobacteria;Gammaproteobacteria;Burkholderiales;Gallionellaceae;(Gallionellaceae);(Gallionellaceae)	4604_D	3
Bacteria;Proteobacteria;Gammaproteobacteria;Burkholderiales;Gallionellaceae;Sideroxydans;uncultured bacterium	4604_A	3
Bacteria;Proteobacteria;Gammaproteobacteria;Burkholderiales;Gallionellaceae;Sideroxydans;uncultured bacterium	4604_C	3
Bacteria;Proteobacteria;Gammaproteobacteria;Burkholderiales;Hydrogenophilaceae;(Hydrogenophilaceae);(Hydrogenophilaceae)	4604_D	3
Bacteria;Proteobacteria;Gammaproteobacteria;Burkholderiales;Hydrogenophilaceae;uncultured;(uncultured)	4604_B	3
Bacteria;Proteobacteria;Gammaproteobacteria;Burkholderiales;Hydrogenophilaceae;uncultured;uncultured prokaryote	4604_C	3
Bacteria;Proteobacteria;Gammaproteobacteria;Burkholderiales;Methylophilaceae;Candidatus Methylopumilus;uncultured beta proteobacterium	4604_C	3
Bacteria;Proteobacteria;Gammaproteobacteria;Burkholderiales;Methylophilaceae;MM1;Methylovorus sp. MM2	4604_C	3
Bacteria;Proteobacteria;Gammaproteobacteria;Burkholderiales;Methylophilaceae;Methylotenera;Methylotenera mobilis 13	4604_C	3
Bacteria;Proteobacteria;Gammaproteobacteria;Burkholderiales;Methylophilaceae;Methylotenera;Methylotenera sp. G11	4604_D	3
Bacteria;Proteobacteria;Gammaproteobacteria;Burkholderiales;Methylophilaceae;Methylotenera;metagenome	4604_B	3
Bacteria;Proteobacteria;Gammaproteobacteria;Burkholderiales;Methylophilaceae;Methylotenera;metagenome	4604_C	3
Bacteria;Proteobacteria;Gammaproteobacteria;Burkholderiales;Nitrosomonadaceae;IS-44;uncultured bacterium	4604_B	3
Bacteria;Proteobacteria;Gammaproteobacteria;Burkholderiales;Nitrosomonadaceae;IS-44;uncultured bacterium	4604_D	3
Bacteria;Proteobacteria;Gammaproteobacteria;Burkholderiales;Nitrosomonadaceae;MND1;metagenome	4604_C	3
Bacteria;Proteobacteria;Gammaproteobacteria;Burkholderiales;Oxalobacteraceae;Herbaspirillum;Herbaspirillum sp. G8A1	4604_D	3
Bacteria;Proteobacteria;Gammaproteobacteria;Burkholderiales;Oxalobacteraceae;Herbaspirillum;uncultured Herbaspirillum sp.	4604_B	3
Bacteria;Proteobacteria;Gammaproteobacteria;Burkholderiales;Oxalobacteraceae;Massilia;Massilia oculi	4604_D	3
Bacteria;Proteobacteria;Gammaproteobacteria;Burkholderiales;Oxalobacteraceae;Noviherbaspirillum;uncultured bacterium	4604_C	3
Bacteria;Proteobacteria;Gammaproteobacteria;Burkholderiales;Oxalobacteraceae;s3t2d-1089;uncultured bacterium	4604_C	3
Bacteria;Proteobacteria;Gammaproteobacteria;Burkholderiales;Rhodocyclaceae;Azospira;uncultured bacterium	4604_C	3
Bacteria;Proteobacteria;Gammaproteobacteria;Burkholderiales;Rhodocyclaceae;Candidatus Accumulibacter;Candidatus Accumulibacter sp. SK-01	4604_D	3
Bacteria;Proteobacteria;Gammaproteobacteria;Burkholderiales;Rhodocyclaceae;Propionivibrio;Propionivibrio militaris	4604_D	3
Bacteria;Proteobacteria;Gammaproteobacteria;Burkholderiales;SC-I-84;uncultured bacterium;(uncultured bacterium)	4604_B	3
[truncated: 1,285 more rows]

## Sheet: pivot
Sum of Count	Column Labels
NTU	4604_A	4604_B	4604_C	4604_D	Grand Total
Archaea;Halobacterota;Methanomicrobia;Methanomicrobiales;Methanoregulaceae;Methanoregula;(Methanoregula)				4	4
Archaea;Halobacterota;Methanomicrobia;Methanomicrobiales;Methanoregulaceae;Methanoregula;microbial mat metagenome				4	4
Bacteria;(Bacteria);(Bacteria);(Bacteria);(Bacteria);(Bacteria);(Bacteria)	20	312	1185	581	2098
Bacteria;Acidobacteriota;(Acidobacteriota);(Acidobacteriota);(Acidobacteriota);(Acidobacteriota);(Acidobacteriota)		4		5	9
Bacteria;Acidobacteriota;Vicinamibacteria;Vicinamibacterales;uncultured;(uncultured);(uncultured)		5			5
Bacteria;Actinobacteriota;(Actinobacteriota);(Actinobacteriota);(Actinobacteriota);(Actinobacteriota);(Actinobacteriota)			4		4
Bacteria;Actinobacteriota;Acidimicrobiia;Microtrichales;(Microtrichales);(Microtrichales);(Microtrichales)				5	5
Bacteria;Actinobacteriota;Acidimicrobiia;Microtrichales;Iamiaceae;Iamia;metagenome				6	6
Bacteria;Actinobacteriota;Acidimicrobiia;Microtrichales;Ilumatobacteraceae;CL500-29 marine group;(CL500-29 marine group)		9		13	22
Bacteria;Actinobacteriota;Acidimicrobiia;Microtrichales;Ilumatobacteraceae;CL500-29 marine group;metagenome		4			4
Bacteria;Actinobacteriota;Actinobacteria;(Actinobacteria);(Actinobacteria);(Actinobacteria);(Actinobacteria)			20	27	47
Bacteria;Actinobacteriota;Actinobacteria;Actinomycetales;Actinomycetaceae;Actinomyces;uncultured bacterium				6	6
Bacteria;Actinobacteriota;Actinobacteria;Corynebacteriales;Corynebacteriaceae;Corynebacterium;(Corynebacterium)				14	14
Bacteria;Actinobacteriota;Actinobacteria;Corynebacteriales;Corynebacteriaceae;Corynebacterium;uncultured bacterium				21	21
Bacteria;Actinobacteriota;Actinobacteria;Micrococcales;Microbacteriaceae;(Microbacteriaceae);(Microbacteriaceae)			136		136
Bacteria;Actinobacteriota;Actinobacteria;Micrococcales;Microbacteriaceae;Agrococcus;(Agrococcus)			135		135
Bacteria;Actinobacteriota;Actinobacteria;Micrococcales;Microbacteriaceae;Agrococcus;Agrococcus jenensis			36		36
Bacteria;Actinobacteriota;Actinobacteria;Micrococcales;Microbacteriaceae;Agrococcus;Agrococcus sp. SS14.7			6		6
Bacteria;Actinobacteriota;Actinobacteria;Micrococcales;Microbacteriaceae;Agrococcus;uncultured bacterium			44		44
Bacteria;Actinobacteriota;Actinobacteria;Micrococcales;Microbacteriaceae;Candidatus Aquiluna;Candidatus Aquiluna sp. UB-MaderosW2red			5		5
Bacteria;Actinobacteriota;Actinobacteria;Micrococcales;Microbacteriaceae;Frondihabitans;Frondihabitans sp. PAMC 28766			4		4
Bacteria;Actinobacteriota;Actinobacteria;Micrococcales;Micrococcaceae;(Micrococcaceae);(Micrococcaceae)			7		7
Bacteria;Actinobacteriota;Actinobacteria;Micrococcales;Micrococcaceae;Micrococcus;(Micrococcus)			20		20
Bacteria;Actinobacteriota;Actinobacteria;Micrococcales;Micrococcaceae;Micrococcus;Micrococcus luteus			8		8
Bacteria;Actinobacteriota;Actinobacteria;Micrococcales;Micrococcaceae;Micrococcus;Micrococcus yunnanensis			10		10
Bacteria;Actinobacteriota;Actinobacteria;Propionibacteriales;Propionibacteriaceae;Cutibacterium;uncultured organism			5		5
Bacteria;Armatimonadota;uncultured;uncultured bacterium;(uncultured bacterium);(uncultured bacterium);(uncultured bacterium)				5	5
Bacteria;Bacteroidota;Bacteroidia;(Bacteroidia);(Bacteroidia);(Bacteroidia);(Bacteroidia)				14	14
Bacteria;Bacteroidota;Bacteroidia;Bacteroidales;(Bacteroidales);(Bacteroidales);(Bacteroidales)		9	8	12	29
Bacteria;Bacteroidota;Bacteroidia;Bacteroidales;Porphyromonadaceae;Porphyromonas;(Porphyromonas)		4			4
Bacteria;Bacteroidota;Bacteroidia;Bacteroidales;Porphyromonadaceae;Porphyromonas;uncultured organism		7			7
Bacteria;Bacteroidota;Bacteroidia;Bacteroidales;Prolixibacteraceae;WCHB1-32;(WCHB1-32)		8		24	32
Bacteria;Bacteroidota;Bacteroidia;Bacteroidales;Prolixibacteraceae;WCHB1-32;uncultured bacterium		6	17	30	53
Bacteria;Bacteroidota;Bacteroidia;Bacteroidales;Rikenellaceae;DMER64;uncultured Bacteroidetes bacterium		8			8
Bacteria;Bacteroidota;Bacteroidia;Bacteroidales;Rikenellaceae;Rikenellaceae RC9 gut group;uncultured bacterium			8		8
Bacteria;Bacteroidota;Bacteroidia;Bacteroidales;Rs-E47 termite group;GWE2-42-42;uncultured bacterium			4		4
Bacteria;Bacteroidota;Bacteroidia;Chitinophagales;Chitinophagaceae;(Chitinophagaceae);(Chitinophagaceae)				16	16
Bacteria;Bacteroidota;Bacteroidia;Chitinophagales;Chitinophagaceae;Ferruginibacter;(Ferruginibacter)				20	20
Bacteria;Bacteroidota;Bacteroidia;Chitinophagales;Chitinophagaceae;Ferruginibacter;metagenome				18	18
Bacteria;Bacteroidota;Bacteroidia;Chitinophagales;Chitinophagaceae;Ferruginibacter;uncultured bacterium				28	28
Bacteria;Bacteroidota;Bacteroidia;Chitinophagales;Chitinophagaceae;Ferruginibacter;uncultured Bacteroidetes bacterium				5	5
Bacteria;Bacteroidota;Bacteroidia;Chitinophagales;Chitinophagaceae;Ferruginibacter;uncultured Ferruginibacter sp.				6	6
Bacteria;Bacteroidota;Bacteroidia;Flavobacteriales;Cryomorphaceae;uncultured;(uncultured)		9			9
Bacteria;Bacteroidota;Bacteroidia;Flavobacteriales;Cryomorphaceae;uncultured;uncultured Cryomorphaceae bacterium		7			7
Bacteria;Bacteroidota;Bacteroidia;Sphingobacteriales;(Sphingobacteriales);(Sphingobacteriales);(Sphingobacteriales)				12	12
Bacteria;Bacteroidota;Bacteroidia;Sphingobacteriales;AKYH767;(AKYH767);(AKYH767)				133	133
Bacteria;Bacteroidota;Bacteroidia;Sphingobacteriales;AKYH767;metagenome;(metagenome)				21	21
Bacteria;Bacteroidota;Bacteroidia;Sphingobacteriales;AKYH767;uncultured bacterium;(uncultured bacterium)				7	7
Bacteria;Bacteroidota;Bacteroidia;Sphingobacteriales;Lentimicrobiaceae;(Lentimicrobiaceae);(Lentimicrobiaceae)		9			9
Bacteria;Bacteroidota;Bacteroidia;Sphingobacteriales;Lentimicrobiaceae;Lentimicrobium;(Lentimicrobium)		4			4
Bacteria;Bacteroidota;Bacteroidia;Sphingobacteriales;Lentimicrobiaceae;uncultured bacterium;(uncultured bacterium)		23			23
Bacteria;Bacteroidota;Bacteroidia;Sphingobacteriales;NS11-12 marine group;(NS11-12 marine group);(NS11-12 marine group)		12		103	115
Bacteria;Bacteroidota;Bacteroidia;Sphingobacteriales;NS11-12 marine group;Bacteroidetes bacterium OLB11;(Bacteroidetes bacterium OLB11)			5		5
Bacteria;Bacteroidota;Bacteroidia;Sphingobacteriales;NS11-12 marine group;metagenome;(metagenome)		12		28	40
Bacteria;Bacteroidota;Bacteroidia;Sphingobacteriales;NS11-12 marine group;uncultured bacterium;(uncultured bacterium)				25	25
Bacteria;Bacteroidota;Bacteroidia;Sphingobacteriales;Sphingobacteriaceae;(Sphingobacteriaceae);(Sphingobacteriaceae)				8	8
Bacteria;Bacteroidota;Bacteroidia;Sphingobacteriales;Sphingobacteriaceae;Pedobacter;(Pedobacter)		8		12	20
Bacteria;Bacteroidota;Bacteroidia;Sphingobacteriales;Sphingobacteriaceae;Pedobacter;metagenome				5	5
Bacteria;Bacteroidota;Bacteroidia;Sphingobacteriales;Sphingobacteriaceae;Pedobacter;Pedobacter sp. p2(2011)		10		8	18
Bacteria;Bacteroidota;Bacteroidia;Sphingobacteriales;Sphingobacteriaceae;Solitalea;uncultured bacterium				4	4
Bacteria;Bacteroidota;Kryptonia;Kryptoniales;BSV26;uncultured bacterium;(uncultured bacterium)			24		24
Bacteria;Bacteroidota;Rhodothermia;Rhodothermales;Rhodothermaceae;Salinibacter;uncultured bacterium				7	7
Bacteria;Bdellovibrionota;Bdellovibrionia;Bdellovibrionales;Bdellovibrionaceae;OM27 clade;(OM27 clade)				5	5
Bacteria;Bdellovibrionota;Bdellovibrionia;Bdellovibrionales;Bdellovibrionaceae;OM27 clade;uncultured bacterium			21	20	41
Bacteria;Bdellovibrionota;Oligoflexia;053A03-B-DI-P58;(053A03-B-DI-P58);(053A03-B-DI-P58);(053A03-B-DI-P58)		8	38		46
Bacteria;Bdellovibrionota;Oligoflexia;053A03-B-DI-P58;uncultured bacterium;(uncultured bacterium);(uncultured bacterium)			24	6	30
Bacteria;Bdellovibrionota;Oligoflexia;053A03-B-DI-P58;uncultured delta proteobacterium;(uncultured delta proteobacterium);(uncultured delta proteobacterium)		14	10		24
Bacteria;Campilobacterota;Campylobacteria;Campylobacterales;(Campylobacterales);(Campylobacterales);(Campylobacterales)				43	43
Bacteria;Campilobacterota;Campylobacteria;Campylobacterales;Arcobacteraceae;(Arcobacteraceae);(Arcobacteraceae)				6	6
Bacteria;Campilobacterota;Campylobacteria;Campylobacterales;Sulfurimonadaceae;(Sulfurimonadaceae);(Sulfurimonadaceae)				13	13
Bacteria;Campilobacterota;Campylobacteria;Campylobacterales;Sulfurimonadaceae;Sulfuricurvum;(Sulfuricurvum)			5	233	238
Bacteria;Campilobacterota;Campylobacteria;Campylobacterales;Sulfurimonadaceae;Sulfuricurvum;uncultured bacterium		4	21	988	1013
Bacteria;Campilobacterota;Campylobacteria;Campylobacterales;Sulfurimonadaceae;Sulfuricurvum;uncultured Epsilonproteobacteria bacterium				66	66
Bacteria;Campilobacterota;Campylobacteria;Campylobacterales;Sulfurimonadaceae;Sulfuricurvum;uncultured Sulfurimonas sp.				14	14
Bacteria;Campilobacterota;Campylobacteria;Campylobacterales;Sulfurimonadaceae;Sulfurimonas;(Sulfurimonas)	49	27	21	51	148
Bacteria;Campilobacterota;Campylobacteria;Campylobacterales;Sulfurimonadaceae;Sulfurimonas;uncultured bacterium	60	45	50	125	280
Bacteria;Campilobacterota;Campylobacteria;Campylobacterales;Sulfurimonadaceae;Sulfurimonas;uncultured Campylobacterales bacterium		7	5	8	20
Bacteria;Campilobacterota;Campylobacteria;Campylobacterales;Sulfurimonadaceae;Sulfurimonas;uncultured Epsilonproteobacteria bacterium	31			10	41
Bacteria;Campilobacterota;Campylobacteria;Campylobacterales;Sulfurovaceae;Sulfurovum;uncultured bacterium				6	6
Bacteria;Chloroflexi;(Chloroflexi);(Chloroflexi);(Chloroflexi);(Chloroflexi);(Chloroflexi)				4	4
Bacteria;Chloroflexi;Anaerolineae;Anaerolineales;Anaerolineaceae;uncultured;(uncultured)			13	11	24
Bacteria;Chloroflexi;Anaerolineae;Anaerolineales;Anaerolineaceae;uncultured;uncultured Crater Lake bacterium CL500-11			31	7	38
Bacteria;Chloroflexi;Dehalococcoidia;(Dehalococcoidia);(Dehalococcoidia);(Dehalococcoidia);(Dehalococcoidia)				7	7
Bacteria;Cloacimonadota;Cloacimonadia;Cloacimonadales;W27;uncultured bacterium;(uncultured bacterium)				6	6
Bacteria;Cyanobacteria;Cyanobacteriia;Chloroplast;Azolla filiculoides;(Azolla filiculoides);(Azolla filiculoides)			6		6
Bacteria;Cyanobacteria;Cyanobacteriia;Chloroplast;Cercis gigantea;(Cercis gigantea);(Cercis gigantea)		5	8	4	17
Bacteria;Cyanobacteria;Cyanobacteriia;Chloroplast;Epipyxis sp. PR26KG;(Epipyxis sp. PR26KG);(Epipyxis sp. PR26KG)				4	4
Bacteria;Cyanobacteria;Cyanobacteriia;Chloroplast;Solanum melongena (eggplant);(Solanum melongena (eggplant));(Solanum melongena (eggplant))		4	7		11
Bacteria;Cyanobacteria;Cyanobacteriia;Cyanobacteriales;(Cyanobacteriales);(Cyanobacteriales);(Cyanobacteriales)				4	4
Bacteria;Cyanobacteria;Cyanobacteriia;Cyanobacteriales;Chroococcidiopsaceae;Chroococcidiopsis SAG 2023;uncultured bacterium			4		4
Bacteria;Cyanobacteria;Cyanobacteriia;Synechococcales;Cyanobiaceae;Cyanobium PCC-6307;(Cyanobium PCC-6307)			18	10	28
Bacteria;Cyanobacteria;Cyanobacteriia;Synechococcales;Cyanobiaceae;Cyanobium PCC-6307;Cyanobium sp. Suigetsu-CR1				6	6
Bacteria;Cyanobacteria;Cyanobacteriia;Synechococcales;Cyanobiaceae;Cyanobium PCC-6307;Synechococcus sp. BE0807D			10	4	14
Bacteria;Deinococcota;Deinococci;Deinococcales;Deinococcaceae;Deinococcus;(Deinococcus)			4		4
Bacteria;Dependentiae;Babeliae;Babeliales;(Babeliales);(Babeliales);(Babeliales)			19	8	27
Bacteria;Dependentiae;Babeliae;Babeliales;Babeliaceae;uncultured bacterium;(uncultured bacterium)			82	6	88
Bacteria;Desulfobacterota;(Desulfobacterota);(Desulfobacterota);(Desulfobacterota);(Desulfobacterota);(Desulfobacterota)			51	8	59
Bacteria;Desulfobacterota;Desulfobacteria;Desulfatiglandales;Desulfatiglandaceae;Desulfatiglans;uncultured bacterium			4		4
Bacteria;Desulfobacterota;Desulfobacteria;Desulfobacterales;Desulfococcaceae;(Desulfococcaceae);(Desulfococcaceae)			7		7
Bacteria;Desulfobacterota;Desulfobacteria;Desulfobacterales;Desulfococcaceae;Desulfococcus;Desulfococcus multivorans DSM 2059			7		7
Bacteria;Desulfobacterota;Desulfobacteria;Desulfobacterales;Desulfococcaceae;uncultured;(uncultured)			24		24
Bacteria;Desulfobacterota;Desulfobacteria;Desulfobacterales;Desulfococcaceae;uncultured;uncultured bacterium			7		7
Bacteria;Desulfobacterota;Desulfobacteria;Desulfobacterales;Desulfococcaceae;uncultured;uncultured organism			6		6
Bacteria;Desulfobacterota;Desulfobacteria;Desulfobacterales;Desulfosarcinaceae;(Desulfosarcinaceae);(Desulfosarcinaceae)			6		6
Bacteria;Desulfobacterota;Desulfobacteria;Desulfobacterales;Desulfosarcinaceae;SEEP-SRB1;uncultured bacterium			9		9
Bacteria;Desulfobacterota;Desulfobacteria;Desulfobacterales;Desulfosarcinaceae;uncultured;uncultured delta proteobacterium			4		4
Bacteria;Desulfobacterota;Desulfobulbia;Desulfobulbales;Desulfurivibrionaceae;MSBL7;uncultured sediment bacterium			5		5
Bacteria;Desulfobacterota;Desulfobulbia;Desulfobulbales;uncultured;uncultured bacterium;(uncultured bacterium)		4		6	10
Bacteria;Desulfobacterota;Desulfuromonadia;Bradymonadales;uncultured rumen bacterium;(uncultured rumen bacterium);(uncultured rumen bacterium)			42		42
Bacteria;Desulfobacterota;Desulfuromonadia;Geobacterales;(Geobacterales);(Geobacterales);(Geobacterales)			6		6
Bacteria;Desulfobacterota;Desulfuromonadia;Geobacterales;Geobacteraceae;(Geobacteraceae);(Geobacteraceae)				11	11
Bacteria;Desulfobacterota;Desulfuromonadia;Geobacterales;Geobacteraceae;Geobacter;(Geobacter)			5		5
Bacteria;Desulfobacterota;Desulfuromonadia;Geobacterales;Geobacteraceae;Geobacter;Geobacter sp.			12		12
Bacteria;Desulfobacterota;Desulfuromonadia;Geobacterales;Geobacteraceae;Trichlorobacter;(Trichlorobacter)				9	9
Bacteria;Desulfobacterota;Desulfuromonadia;Geobacterales;Geobacteraceae;Trichlorobacter;uncultured bacterium				16	16
Bacteria;Desulfobacterota;Desulfuromonadia;Geobacterales;Geobacteraceae;Trichlorobacter;uncultured Geobacter sp.				10	10
Bacteria;Desulfobacterota;Syntrophia;Syntrophales;(Syntrophales);(Syntrophales);(Syntrophales)			21		21
Bacteria;Desulfobacterota;Syntrophia;Syntrophales;Syntrophaceae;Syntrophus;Syntrophus sp. PtaU1.Bin005			4		4
Bacteria;Desulfobacterota;Syntrophia;Syntrophales;Syntrophaceae;Syntrophus;uncultured bacterium			8		8
Bacteria;Desulfobacterota;Syntrophia;Syntrophales;uncultured;Syntrophobacterales bacterium Delta_03;(Syntrophobacterales bacterium Delta_03)			8		8
Bacteria;Desulfobacterota;Syntrophia;Syntrophales;uncultured;uncultured bacterium;(uncultured bacterium)			8	4	12
Bacteria;Desulfobacterota;Syntrophobacteria;Syntrophobacterales;uncultured;uncultured bacterium;(uncultured bacterium)			17		17
Bacteria;Firestonebacteria;Candidatus Firestonebacteria bacterium RIFOXYA2_FULL_40_8;(Candidatus Firestonebacteria bacterium RIFOXYA2_FULL_40_8);(Candidatus Firestonebacteria bacterium RIFOXYA2_FULL_40_8);(Candidatus Firestonebacteria bacterium RIFOXYA2_FULL_40_8);(Candidatus Firestonebacteria bacterium RIFOXYA2_FULL_40_8)		14		7	21
Bacteria;Firmicutes;(Firmicutes);(Firmicutes);(Firmicutes);(Firmicutes);(Firmicutes)		4	90	20	114
Bacteria;Firmicutes;Bacilli;(Bacilli);(Bacilli);(Bacilli);(Bacilli)			21		21
Bacteria;Firmicutes;Bacilli;Bacillales;(Bacillales);(Bacillales);(Bacillales)			44		44
Bacteria;Firmicutes;Bacilli;Bacillales;Bacillaceae;(Bacillaceae);(Bacillaceae)			1099		1099
Bacteria;Firmicutes;Bacilli;Bacillales;Bacillaceae;Anoxybacillus;(Anoxybacillus)			596		596
Bacteria;Firmicutes;Bacilli;Bacillales;Bacillaceae;Anoxybacillus;Anoxybacillus contaminans			72		72
Bacteria;Firmicutes;Bacilli;Bacillales;Bacillaceae;Anoxybacillus;Anoxybacillus sp. B2M1			294		294
Bacteria;Firmicutes;Bacilli;Bacillales;Bacillaceae;Anoxybacillus;uncultured bacterium			776		776
Bacteria;Firmicutes;Bacilli;Bacillales;Bacillaceae;Anoxybacillus;unidentified			37		37
Bacteria;Firmicutes;Bacilli;Bacillales;Bacillaceae;Bacillus;Bacillus sp. ABPL 106			10		10
Bacteria;Firmicutes;Bacilli;Bacillales;Bacillaceae;Geobacillus;(Geobacillus)			677		677
Bacteria;Firmicutes;Bacilli;Bacillales;Bacillaceae;Geobacillus;Bacillus sp. VA2			314		314
Bacteria;Firmicutes;Bacilli;Bacillales;Bacillaceae;Geobacillus;Geobacillus sp. BGSC W9A62			420		420
Bacteria;Firmicutes;Bacilli;Bacillales;Bacillaceae;Geobacillus;Geobacillus sp. SANN THG1			4		4
Bacteria;Firmicutes;Bacilli;Bacillales;Bacillaceae;Geobacillus;Geobacillus stearothermophilus			105		105
Bacteria;Firmicutes;Bacilli;Bacillales;Bacillaceae;Geobacillus;Geobacillus thermoleovorans CCB_US3_UF5			13		13
Bacteria;Firmicutes;Bacilli;Bacillales;Bacillaceae;Geobacillus;Geobacillus thermoparaffinivorans			374		374
Bacteria;Firmicutes;Bacilli;Bacillales;Bacillaceae;Geobacillus;Parageobacillus caldoxylosilyticus			7		7
Bacteria;Firmicutes;Bacilli;Bacillales;Bacillaceae;Geobacillus;Parageobacillus toebii			5		5
Bacteria;Firmicutes;Bacilli;Bacillales;Bacillaceae;Geobacillus;uncultured organism			6		6
Bacteria;Firmicutes;Bacilli;Bacillales;Bacillaceae;Ureibacillus;Ureibacillus composti			4		4
Bacteria;Firmicutes;Bacilli;Bacillales;Marinococcaceae;Alteribacillus;Bacillus sp. Jsl1			11		11
Bacteria;Firmicutes;Bacilli;Lactobacillales;Enterococcaceae;Enterococcus;Enterococcus faecalis			25		25
Bacteria;Firmicutes;Bacilli;Lactobacillales;Streptococcaceae;Lactococcus;(Lactococcus)				4	4
Bacteria;Firmicutes;Bacilli;Lactobacillales;Streptococcaceae;Lactococcus;Lactococcus sp. R2A-40				6	6
Bacteria;Firmicutes;Bacilli;Lactobacillales;Streptococcaceae;Lactococcus;Lactococcus sp. USMS16BP			6	7	13
Bacteria;Firmicutes;Bacilli;Staphylococcales;Staphylococcaceae;Staphylococcus;(Staphylococcus)			5		5
Bacteria;Firmicutes;Bacilli;Staphylococcales;Staphylococcaceae;Staphylococcus;Staphylococcus warneri			8		8
Bacteria;Firmicutes;Clostridia;Lachnospirales;Lachnospiraceae;(Lachnospiraceae);(Lachnospiraceae)		11			11
Bacteria;Firmicutes;Clostridia;Lachnospirales;Lachnospiraceae;Tyzzerella;uncultured Eubacteriaceae bacterium				5	5
Bacteria;Firmicutes;Clostridia;Lachnospirales;Lachnospiraceae;uncultured;(uncultured)		7			7
Bacteria;Firmicutes;Clostridia;Lachnospirales;Lachnospiraceae;uncultured;metagenome		5			5
Bacteria;Firmicutes;Clostridia;Lachnospirales;Lachnospiraceae;uncultured;uncultured bacterium		5			5
Bacteria;Firmicutes;Desulfitobacteriia;Desulfitobacteriales;Desulfitobacteriaceae;Desulfitobacterium;Peptococcaceae bacterium strain-l			19		19
Bacteria;Firmicutes;Desulfitobacteriia;Desulfitobacteriales;Desulfitobacteriaceae;Desulfosporosinus;uncultured bacterium			15		15
Bacteria;Firmicutes;Desulfotomaculia;Desulfotomaculales;Desulfofarcimen;uncultured bacterium;(uncultured bacterium)		10	28	5	43
Bacteria;Firmicutes;Moorellia;Desulfitibacterales;Desulfitibacteraceae;Desulfitibacter;uncultured Firmicutes bacterium			5		5
Bacteria;Firmicutes;Symbiobacteriia;Symbiobacteriales;Symbiobacteraceae;uncultured;(uncultured)				4	4
Bacteria;Firmicutes;Symbiobacteriia;Symbiobacteriales;Symbiobacteraceae;uncultured;uncultured bacterium				181	181
Bacteria;Fusobacteriota;Fusobacteriia;Fusobacteriales;(Fusobacteriales);(Fusobacteriales);(Fusobacteriales)				4	4
Bacteria;Fusobacteriota;Fusobacteriia;Fusobacteriales;Leptotrichiaceae;uncultured;(uncultured)		52		95	147
Bacteria;Fusobacteriota;Fusobacteriia;Fusobacteriales;Leptotrichiaceae;uncultured;metagenome		12	4	41	57
Bacteria;Fusobacteriota;Fusobacteriia;Fusobacteriales;Leptotrichiaceae;uncultured;uncultured bacterium		8		48	56
Bacteria;Latescibacterota;Latescibacteria;Latescibacterales;Latescibacteraceae;uncultured bacterium;(uncultured bacterium)			5		5
Bacteria;Marinimicrobia (SAR406 clade);(Marinimicrobia (SAR406 clade));(Marinimicrobia (SAR406 clade));(Marinimicrobia (SAR406 clade));(Marinimicrobia (SAR406 clade));(Marinimicrobia (SAR406 clade))		5			5
Bacteria;Marinimicrobia (SAR406 clade);hydrothermal vent metagenome;(hydrothermal vent metagenome);(hydrothermal vent metagenome);(hydrothermal vent metagenome);(hydrothermal vent metagenome)				4	4
Bacteria;Marinimicrobia (SAR406 clade);uncultured bacterium;(uncultured bacterium);(uncultured bacterium);(uncultured bacterium);(uncultured bacterium)		10		12	22
Bacteria;MBNT15;uncultured Geobacter sp.;(uncultured Geobacter sp.);(uncultured Geobacter sp.);(uncultured Geobacter sp.);(uncultured Geobacter sp.)				10	10
Bacteria;Methylomirabilota;Methylomirabilia;Methylomirabilales;Methylomirabilaceae;Candidatus Methylomirabilis;(Candidatus Methylomirabilis)			68	5	73
Bacteria;Methylomirabilota;Methylomirabilia;Methylomirabilales;Methylomirabilaceae;Candidatus Methylomirabilis;uncultured bacterium		5	536	338	879
Bacteria;Methylomirabilota;Methylomirabilia;Methylomirabilales;Methylomirabilaceae;Candidatus Methylomirabilis;uncultured Firmicutes bacterium			4		4
Bacteria;Myxococcota;bacteriap25;uncultured bacterium;(uncultured bacterium);(uncultured bacterium);(uncultured bacterium)			5		5
Bacteria;Myxococcota;Myxococcia;Myxococcales;Myxococcaceae;P3OB-42;(P3OB-42)			11		11
Bacteria;Myxococcota;Myxococcia;Myxococcales;Myxococcaceae;P3OB-42;metagenome			20		20
Bacteria;Myxococcota;Myxococcia;Myxococcales;Myxococcaceae;P3OB-42;uncultured bacterium			4		4
Bacteria;Myxococcota;Polyangia;Blfdi19;(Blfdi19);(Blfdi19);(Blfdi19)				4	4
Bacteria;Myxococcota;Polyangia;Blfdi19;uncultured delta proteobacterium;(uncultured delta proteobacterium);(uncultured delta proteobacterium)				4	4
Bacteria;Myxococcota;Polyangia;Haliangiales;Haliangiaceae;Haliangium;(Haliangium)				6	6
Bacteria;Myxococcota;Polyangia;Polyangiales;Polyangiaceae;(Polyangiaceae);(Polyangiaceae)				4	4
Bacteria;Myxococcota;Polyangia;Polyangiales;Polyangiaceae;Labilithrix;Labilithrix luteola				4	4
Bacteria;Patescibacteria;(Patescibacteria);(Patescibacteria);(Patescibacteria);(Patescibacteria);(Patescibacteria)			4		4
Bacteria;Patescibacteria;Gracilibacteria;(Gracilibacteria);(Gracilibacteria);(Gracilibacteria);(Gracilibacteria)			90	4	94
Bacteria;Patescibacteria;Gracilibacteria;Candidatus Peregrinibacteria bacterium GW2011_GWA2_47_7;(Candidatus Peregrinibacteria bacterium GW2011_GWA2_47_7);(Candidatus Peregrinibacteria bacterium GW2011_GWA2_47_7);(Candidatus Peregrinibacteria bacterium GW2011_GWA2_47_7)				4	4
Bacteria;Patescibacteria;Gracilibacteria;Candidatus Peregrinibacteria;(Candidatus Peregrinibacteria);(Candidatus Peregrinibacteria);(Candidatus Peregrinibacteria)			46		46
Bacteria;Patescibacteria;Gracilibacteria;Candidatus Peregrinibacteria;uncultured bacterium;(uncultured bacterium);(uncultured bacterium)			598		598
Bacteria;Patescibacteria;Gracilibacteria;JGI 0000069-P22;(JGI 0000069-P22);(JGI 0000069-P22);(JGI 0000069-P22)				6	6
Bacteria;Patescibacteria;Gracilibacteria;JGI 0000069-P22;uncultured bacterium;(uncultured bacterium);(uncultured bacterium)		4		13	17
Bacteria;Patescibacteria;Gracilibacteria;uncultured bacterium;(uncultured bacterium);(uncultured bacterium);(uncultured bacterium)			12	7	19
Bacteria;Planctomycetota;(Planctomycetota);(Planctomycetota);(Planctomycetota);(Planctomycetota);(Planctomycetota)				8	8
Bacteria;Planctomycetota;Brocadiae;Brocadiales;(Brocadiales);(Brocadiales);(Brocadiales)			4	4	8
Bacteria;Planctomycetota;Brocadiae;Brocadiales;Brocadiaceae;(Brocadiaceae);(Brocadiaceae)			161	20	181
Bacteria;Planctomycetota;Brocadiae;Brocadiales;Brocadiaceae;anaerobic ammonium-oxidizing planctomycete JMK-1;(anaerobic ammonium-oxidizing planctomycete JMK-1)			24		24
Bacteria;Planctomycetota;Brocadiae;Brocadiales;Brocadiaceae;Candidatus Brocadia;(Candidatus Brocadia)			295	8	303
Bacteria;Planctomycetota;Brocadiae;Brocadiales;Brocadiaceae;Candidatus Brocadia;anammox bacterium enrichment culture clone Udec-3			4		4
Bacteria;Planctomycetota;Brocadiae;Brocadiales;Brocadiaceae;Candidatus Brocadia;Candidatus Brocadia anammoxidans			9		9
Bacteria;Planctomycetota;Brocadiae;Brocadiales;Brocadiaceae;Candidatus Brocadia;Candidatus Brocadia caroliniensis			9		9
Bacteria;Planctomycetota;Brocadiae;Brocadiales;Brocadiaceae;Candidatus Brocadia;Candidatus Brocadia fulgida			9		9
Bacteria;Planctomycetota;Brocadiae;Brocadiales;Brocadiaceae;Candidatus Brocadia;Planctomycetes bacterium RIFOXYD2_FULL_41_16			154		154
Bacteria;Planctomycetota;Brocadiae;Brocadiales;Brocadiaceae;Candidatus Brocadia;uncultured anaerobic ammonium-oxidizing bacterium			12		12
Bacteria;Planctomycetota;Brocadiae;Brocadiales;Brocadiaceae;Candidatus Brocadia;uncultured Planctomycetales bacterium			68		68
Bacteria;Planctomycetota;Brocadiae;Brocadiales;Brocadiaceae;Candidatus Jettenia;Candidatus Jettenia sp. enrichment culture			6		6
Bacteria;Planctomycetota;Brocadiae;Brocadiales;Brocadiaceae;Candidatus Jettenia;uncultured bacterium			16		16
Bacteria;Planctomycetota;Brocadiae;Brocadiales;Brocadiaceae;uncultured;uncultured bacterium				9	9
Bacteria;Planctomycetota;OM190;uncultured bacterium;(uncultured bacterium);(uncultured bacterium);(uncultured bacterium)				8	8
Bacteria;Planctomycetota;Phycisphaerae;Phycisphaerales;Phycisphaeraceae;CL500-3;(CL500-3)		15		5	20
Bacteria;Planctomycetota;Phycisphaerae;Phycisphaerales;Phycisphaeraceae;CL500-3;uncultured bacterium		6			6
Bacteria;Planctomycetota;Phycisphaerae;Phycisphaerales;Phycisphaeraceae;CL500-3;uncultured Crater Lake bacterium CL120-56		5		8	13
Bacteria;Planctomycetota;Planctomycetes;(Planctomycetes);(Planctomycetes);(Planctomycetes);(Planctomycetes)		4			4
Bacteria;Planctomycetota;Planctomycetes;Gemmatales;Gemmataceae;uncultured;(uncultured)		16			16
Bacteria;Planctomycetota;Planctomycetes;Gemmatales;Gemmataceae;uncultured;uncultured bacterium		30		15	45
Bacteria;Planctomycetota;Planctomycetes;Gemmatales;Gemmataceae;uncultured;uncultured Crater Lake bacterium CL500-52				6	6
Bacteria;Planctomycetota;Planctomycetes;Pirellulales;Pirellulaceae;uncultured;metagenome				4	4
Bacteria;Proteobacteria;(Proteobacteria);(Proteobacteria);(Proteobacteria);(Proteobacteria);(Proteobacteria)		75	131	131	337
Bacteria;Proteobacteria;Alphaproteobacteria;(Alphaproteobacteria);(Alphaproteobacteria);(Alphaproteobacteria);(Alphaproteobacteria)			4	5	9
Bacteria;Proteobacteria;Alphaproteobacteria;Caulobacterales;Caulobacteraceae;Brevundimonas;Brevundimonas sp. SOZ3-5032			4		4
Bacteria;Proteobacteria;Alphaproteobacteria;Caulobacterales;Caulobacteraceae;Brevundimonas;Brevundimonas sp. Tibet-IBa1			5		5
Bacteria;Proteobacteria;Alphaproteobacteria;Rhodospirillales;Magnetospirillaceae;Magnetospirillum;(Magnetospirillum)				4	4
Bacteria;Proteobacteria;Alphaproteobacteria;Rickettsiales;(Rickettsiales);(Rickettsiales);(Rickettsiales)				5	5
Bacteria;Proteobacteria;Alphaproteobacteria;Rickettsiales;Mitochondria;(Mitochondria);(Mitochondria)				4	4
Bacteria;Proteobacteria;Alphaproteobacteria;Rickettsiales;Mitochondria;Adiantum pedatum;(Adiantum pedatum)				7	7
Bacteria;Proteobacteria;Alphaproteobacteria;Rickettsiales;Mitochondria;Ophioglossum californicum;(Ophioglossum californicum)			5	9	14
Bacteria;Proteobacteria;Alphaproteobacteria;Rickettsiales;Mitochondria;Solanum melongena (eggplant);(Solanum melongena (eggplant))		7		6	13
Bacteria;Proteobacteria;Alphaproteobacteria;Rickettsiales;Mitochondria;Ulota hutchinsiae;(Ulota hutchinsiae)				4	4
Bacteria;Proteobacteria;Alphaproteobacteria;Rickettsiales;Rickettsiaceae;Rickettsia;uncultured bacterium		5		9	14
Bacteria;Proteobacteria;Alphaproteobacteria;Rickettsiales;Rickettsiaceae;uncultured;uncultured bacterium				4	4
Bacteria;Proteobacteria;Gammaproteobacteria;(Gammaproteobacteria);(Gammaproteobacteria);(Gammaproteobacteria);(Gammaproteobacteria)	296	1247	1304	2312	5159
Bacteria;Proteobacteria;Gammaproteobacteria;Aeromonadales;Aeromonadaceae;Aeromonas;uncultured bacterium				5	5
Bacteria;Proteobacteria;Gammaproteobacteria;Alteromonadales;(Alteromonadales);(Alteromonadales);(Alteromonadales)			7		7
Bacteria;Proteobacteria;Gammaproteobacteria;Alteromonadales;Alteromonadaceae;Alteromonas;uncultured Alteromonadaceae bacterium			7	9	16
Bacteria;Proteobacteria;Gammaproteobacteria;Alteromonadales;Idiomarinaceae;Aliidiomarina;gamma proteobacterium E-034				6	6
Bacteria;Proteobacteria;Gammaproteobacteria;Alteromonadales;Idiomarinaceae;Aliidiomarina;Idiomarinaceae bacterium HL-53			4	9	13
Bacteria;Proteobacteria;Gammaproteobacteria;Alteromonadales;Pseudoalteromonadaceae;Pseudoalteromonas;Pseudoalteromonas sp. NJ70			5		5
Bacteria;Proteobacteria;Gammaproteobacteria;Arenicellales;Arenicellaceae;Candidatus Thiosymbion;(Candidatus Thiosymbion)			11	10	21
Bacteria;Proteobacteria;Gammaproteobacteria;Arenicellales;Arenicellaceae;Candidatus Thiosymbion;gamma proteobacterium ectosymbiont of Laxus oneistus			6	4	10
Bacteria;Proteobacteria;Gammaproteobacteria;Arenicellales;Arenicellaceae;uncultured bacterium;(uncultured bacterium)			5	7	12
Bacteria;Proteobacteria;Gammaproteobacteria;AT-s2-59;uncultured bacterium;(uncultured bacterium);(uncultured bacterium)		6		6	12
Bacteria;Proteobacteria;Gammaproteobacteria;B2M28;uncultured bacterium;(uncultured bacterium);(uncultured bacterium)			4		4
Bacteria;Proteobacteria;Gammaproteobacteria;Burkholderiales;(Burkholderiales);(Burkholderiales);(Burkholderiales)		153	321	351	825
Bacteria;Proteobacteria;Gammaproteobacteria;Burkholderiales;B1-7BS;uncultured bacterium;(uncultured bacterium)			4		4
Bacteria;Proteobacteria;Gammaproteobacteria;Burkholderiales;Burkholderiaceae;Burkholderia-Caballeronia-Paraburkholderia;Cupriavidus basilensis				5	5
Bacteria;Proteobacteria;Gammaproteobacteria;Burkholderiales;Chromobacteriaceae;Vogesella;uncultured bacterium		6			6
Bacteria;Proteobacteria;Gammaproteobacteria;Burkholderiales;Comamonadaceae;(Comamonadaceae);(Comamonadaceae)		145	1241	1092	2478
Bacteria;Proteobacteria;Gammaproteobacteria;Burkholderiales;Comamonadaceae;Acidovorax;(Acidovorax)			4	4	8
Bacteria;Proteobacteria;Gammaproteobacteria;Burkholderiales;Comamonadaceae;Acidovorax;uncultured Acidovorax sp.			6		6
Bacteria;Proteobacteria;Gammaproteobacteria;Burkholderiales;Comamonadaceae;Acidovorax;uncultured bacterium		76	570	196	842
Bacteria;Proteobacteria;Gammaproteobacteria;Burkholderiales;Comamonadaceae;Aquabacterium;uncultured bacterium			31	20	51
Bacteria;Proteobacteria;Gammaproteobacteria;Burkholderiales;Comamonadaceae;Caenimonas;Comamonadaceae bacterium JGI 0001003-E14			46	32	78
Bacteria;Proteobacteria;Gammaproteobacteria;Burkholderiales;Comamonadaceae;Caenimonas;metagenome			29	9	38
Bacteria;Proteobacteria;Gammaproteobacteria;Burkholderiales;Comamonadaceae;Caenimonas;uncultured bacterium			9	6	15
Bacteria;Proteobacteria;Gammaproteobacteria;Burkholderiales;Comamonadaceae;Candidatus Symbiobacter;uncultured bacterium		6	242	123	371
Bacteria;Proteobacteria;Gammaproteobacteria;Burkholderiales;Comamonadaceae;Comamonas;uncultured bacterium			11	5	16
Bacteria;Proteobacteria;Gammaproteobacteria;Burkholderiales;Comamonadaceae;Curvibacter;uncultured bacterium			7	11	18
Bacteria;Proteobacteria;Gammaproteobacteria;Burkholderiales;Comamonadaceae;Delftia;Delftia acidovorans			6	9	15
Bacteria;Proteobacteria;Gammaproteobacteria;Burkholderiales;Comamonadaceae;Delftia;uncultured beta proteobacterium			8	11	19
Bacteria;Proteobacteria;Gammaproteobacteria;Burkholderiales;Comamonadaceae;Diaphorobacter;uncultured Acidovorax sp.			9		9
Bacteria;Proteobacteria;Gammaproteobacteria;Burkholderiales;Comamonadaceae;Hydrogenophaga;Hydrogenophaga taeniospiralis				5	5
Bacteria;Proteobacteria;Gammaproteobacteria;Burkholderiales;Comamonadaceae;Hydrogenophaga;uncultured bacterium				6	6
Bacteria;Proteobacteria;Gammaproteobacteria;Burkholderiales;Comamonadaceae;Hydrogenophaga;uncultured Comamonadaceae bacterium				4	4
Bacteria;Proteobacteria;Gammaproteobacteria;Burkholderiales;Comamonadaceae;Limnohabitans;metagenome			39	83	122
Bacteria;Proteobacteria;Gammaproteobacteria;Burkholderiales;Comamonadaceae;Limnohabitans;uncultured bacterium		6	40	83	129
Bacteria;Proteobacteria;Gammaproteobacteria;Burkholderiales;Comamonadaceae;Limnohabitans;uncultured beta proteobacterium			6		6
Bacteria;Proteobacteria;Gammaproteobacteria;Burkholderiales;Comamonadaceae;Ottowia;uncultured bacterium		5	7	4	16
Bacteria;Proteobacteria;Gammaproteobacteria;Burkholderiales;Comamonadaceae;Pelomonas;(Pelomonas)				4	4
Bacteria;Proteobacteria;Gammaproteobacteria;Burkholderiales;Comamonadaceae;Pelomonas;Pelomonas saccharophila				4	4
Bacteria;Proteobacteria;Gammaproteobacteria;Burkholderiales;Comamonadaceae;Polaromonas;Polaromonas sp. EUR3 1.2.1				5	5
Bacteria;Proteobacteria;Gammaproteobacteria;Burkholderiales;Comamonadaceae;Polaromonas;uncultured bacterium			20	21	41
Bacteria;Proteobacteria;Gammaproteobacteria;Burkholderiales;Comamonadaceae;Ramlibacter;uncultured Comamonadaceae bacterium			6		6
Bacteria;Proteobacteria;Gammaproteobacteria;Burkholderiales;Comamonadaceae;Rhizobacter;Bragasellus peltatus			4		4
Bacteria;Proteobacteria;Gammaproteobacteria;Burkholderiales;Comamonadaceae;Rhizobacter;metagenome				5	5
Bacteria;Proteobacteria;Gammaproteobacteria;Burkholderiales;Comamonadaceae;Rhodoferax;(Rhodoferax)		30	123	344	497
Bacteria;Proteobacteria;Gammaproteobacteria;Burkholderiales;Comamonadaceae;Rhodoferax;beta proteobacterium LH90		7	35	154	196
Bacteria;Proteobacteria;Gammaproteobacteria;Burkholderiales;Comamonadaceae;Rhodoferax;metagenome		16	94	144	254
Bacteria;Proteobacteria;Gammaproteobacteria;Burkholderiales;Comamonadaceae;Rhodoferax;Pseudorhodoferax sp. Leaf267			8	11	19
Bacteria;Proteobacteria;Gammaproteobacteria;Burkholderiales;Comamonadaceae;Rhodoferax;Rhodoferax antarcticus				6	6
Bacteria;Proteobacteria;Gammaproteobacteria;Burkholderiales;Comamonadaceae;Rhodoferax;Rhodoferax ferrireducens T118		10	33	78	121
Bacteria;Proteobacteria;Gammaproteobacteria;Burkholderiales;Comamonadaceae;Rhodoferax;uncultured bacterium		97	603	556	1256
Bacteria;Proteobacteria;Gammaproteobacteria;Burkholderiales;Comamonadaceae;Rhodoferax;uncultured beta proteobacterium		46	128	148	322
Bacteria;Proteobacteria;Gammaproteobacteria;Burkholderiales;Comamonadaceae;Rhodoferax;uncultured Rhodoferax sp.			10	31	41
Bacteria;Proteobacteria;Gammaproteobacteria;Burkholderiales;Comamonadaceae;uncultured bacterium;(uncultured bacterium)			44	13	57
Bacteria;Proteobacteria;Gammaproteobacteria;Burkholderiales;Comamonadaceae;uncultured;metagenome		6	111	13	130
Bacteria;Proteobacteria;Gammaproteobacteria;Burkholderiales;Comamonadaceae;uncultured;uncultured bacterium			18	13	31
Bacteria;Proteobacteria;Gammaproteobacteria;Burkholderiales;Comamonadaceae;uncultured;uncultured Rhodoferax sp.			5	18	23
Bacteria;Proteobacteria;Gammaproteobacteria;Burkholderiales;Comamonadaceae;Variovorax;beta proteobacterium CA1			6	6	12
Bacteria;Proteobacteria;Gammaproteobacteria;Burkholderiales;Comamonadaceae;Variovorax;uncultured bacterium			4		4
Bacteria;Proteobacteria;Gammaproteobacteria;Burkholderiales;Comamonadaceae;Variovorax;Variovorax boronicumulans		14	131	73	218
Bacteria;Proteobacteria;Gammaproteobacteria;Burkholderiales;Comamonadaceae;Variovorax;Variovorax paradoxus			4		4
Bacteria;Proteobacteria;Gammaproteobacteria;Burkholderiales;Comamonadaceae;Variovorax;Variovorax paradoxus S110				5	5
Bacteria;Proteobacteria;Gammaproteobacteria;Burkholderiales;Gallionellaceae;Ferriphaselus;Ferriphaselus sp. R-1		4			4
Bacteria;Proteobacteria;Gammaproteobacteria;Burkholderiales;Gallionellaceae;Sideroxydans;uncultured bacterium				5	5
Bacteria;Proteobacteria;Gammaproteobacteria;Burkholderiales;Hydrogenophilaceae;uncultured;(uncultured)				25	25
Bacteria;Proteobacteria;Gammaproteobacteria;Burkholderiales;Hydrogenophilaceae;uncultured;uncultured bacterium		4		24	28
Bacteria;Proteobacteria;Gammaproteobacteria;Burkholderiales;Hydrogenophilaceae;uncultured;uncultured Hydrogenophilaceae bacterium				6	6
Bacteria;Proteobacteria;Gammaproteobacteria;Burkholderiales;Hydrogenophilaceae;uncultured;uncultured prokaryote				9	9
Bacteria;Proteobacteria;Gammaproteobacteria;Burkholderiales;Methylophilaceae;(Methylophilaceae);(Methylophilaceae)		194	35	138	367
Bacteria;Proteobacteria;Gammaproteobacteria;Burkholderiales;Methylophilaceae;Candidatus Methylopumilus;Candidatus Methylopumilus turicensis			5	6	11
Bacteria;Proteobacteria;Gammaproteobacteria;Burkholderiales;Methylophilaceae;Candidatus Methylopumilus;uncultured bacterium			4	5	9
Bacteria;Proteobacteria;Gammaproteobacteria;Burkholderiales;Methylophilaceae;Methylophilus;Methylophilus sp. TWE2		34	5	33	72
Bacteria;Proteobacteria;Gammaproteobacteria;Burkholderiales;Methylophilaceae;Methylophilus;Methylotenera sp. N17		50	9	23	82
Bacteria;Proteobacteria;Gammaproteobacteria;Burkholderiales;Methylophilaceae;Methylophilus;uncultured bacterium		4		4	8
Bacteria;Proteobacteria;Gammaproteobacteria;Burkholderiales;Methylophilaceae;Methylotenera;(Methylotenera)		27	13	49	89
Bacteria;Proteobacteria;Gammaproteobacteria;Burkholderiales;Methylophilaceae;Methylotenera;metagenome				15	15
Bacteria;Proteobacteria;Gammaproteobacteria;Burkholderiales;Methylophilaceae;Methylotenera;Methylotenera mobilis 13		9		9	18
Bacteria;Proteobacteria;Gammaproteobacteria;Burkholderiales;Methylophilaceae;Methylotenera;Methylotenera mobilis JLW8		9	32	43	84
Bacteria;Proteobacteria;Gammaproteobacteria;Burkholderiales;Methylophilaceae;Methylotenera;Methylotenera versatilis 301		8		23	31
Bacteria;Proteobacteria;Gammaproteobacteria;Burkholderiales;Methylophilaceae;Methylotenera;uncultured bacterium		110	36	123	269
Bacteria;Proteobacteria;Gammaproteobacteria;Burkholderiales;Methylophilaceae;MM1;Methylovorus sp. MM2				4	4
Bacteria;Proteobacteria;Gammaproteobacteria;Burkholderiales;Methylophilaceae;MM2;Methylobacillus sp. MM2		6			6
Bacteria;Proteobacteria;Gammaproteobacteria;Burkholderiales;Methylophilaceae;OM43 clade;(OM43 clade)		5		4	9
Bacteria;Proteobacteria;Gammaproteobacteria;Burkholderiales;Methylophilaceae;OM43 clade;uncultured bacterium		26	13	35	74
Bacteria;Proteobacteria;Gammaproteobacteria;Burkholderiales;Methylophilaceae;OM43 clade;uncultured marine bacterium		8		6	14
Bacteria;Proteobacteria;Gammaproteobacteria;Burkholderiales;Methylophilaceae;uncultured;metagenome		16	6	28	50
Bacteria;Proteobacteria;Gammaproteobacteria;Burkholderiales;Methylophilaceae;uncultured;uncultured bacterium			4		4
Bacteria;Proteobacteria;Gammaproteobacteria;Burkholderiales;Nitrosomonadaceae;GOUTA6;(GOUTA6)				4	4
Bacteria;Proteobacteria;Gammaproteobacteria;Burkholderiales;Nitrosomonadaceae;GOUTA6;uncultured bacterium			11	27	38
Bacteria;Proteobacteria;Gammaproteobacteria;Burkholderiales;Nitrosomonadaceae;MND1;(MND1)				20	20
Bacteria;Proteobacteria;Gammaproteobacteria;Burkholderiales;Nitrosomonadaceae;MND1;metagenome				20	20
Bacteria;Proteobacteria;Gammaproteobacteria;Burkholderiales;Nitrosomonadaceae;MND1;uncultured bacterium			5	11	16
Bacteria;Proteobacteria;Gammaproteobacteria;Burkholderiales;Nitrosomonadaceae;Nitrosomonas;uncultured beta proteobacterium		5		4	9
Bacteria;Proteobacteria;Gammaproteobacteria;Burkholderiales;Oxalobacteraceae;(Oxalobacteraceae);(Oxalobacteraceae)		4	97	47	148
Bacteria;Proteobacteria;Gammaproteobacteria;Burkholderiales;Oxalobacteraceae;Herbaspirillum;uncultured Herbaspirillum sp.			8	9	17
Bacteria;Proteobacteria;Gammaproteobacteria;Burkholderiales;Oxalobacteraceae;Massilia;Massilia sp. WF1			4		4
Bacteria;Proteobacteria;Gammaproteobacteria;Burkholderiales;Oxalobacteraceae;Massilia;uncultured bacterium		10	42	27	79
Bacteria;Proteobacteria;Gammaproteobacteria;Burkholderiales;Oxalobacteraceae;Pseudoduganella;Massilia sp.			24	9	33
Bacteria;Proteobacteria;Gammaproteobacteria;Burkholderiales;Oxalobacteraceae;uncultured;metagenome			4		4
Bacteria;Proteobacteria;Gammaproteobacteria;Burkholderiales;Oxalobacteraceae;Undibacterium;(Undibacterium)			12	12	24
Bacteria;Proteobacteria;Gammaproteobacteria;Burkholderiales;Oxalobacteraceae;Undibacterium;uncultured bacterium			96	67	163
Bacteria;Proteobacteria;Gammaproteobacteria;Burkholderiales;Oxalobacteraceae;Undibacterium;Undibacterium parvum				5	5
Bacteria;Proteobacteria;Gammaproteobacteria;Burkholderiales;Rhodocyclaceae;(Rhodocyclaceae);(Rhodocyclaceae)		241	147	271	659
Bacteria;Proteobacteria;Gammaproteobacteria;Burkholderiales;Rhodocyclaceae;Candidatus Accumulibacter;(Candidatus Accumulibacter)			17	17	34
Bacteria;Proteobacteria;Gammaproteobacteria;Burkholderiales;Rhodocyclaceae;Candidatus Accumulibacter;metagenome			33	40	73
Bacteria;Proteobacteria;Gammaproteobacteria;Burkholderiales;Rhodocyclaceae;Candidatus Accumulibacter;uncultured bacterium			13	21	34
Bacteria;Proteobacteria;Gammaproteobacteria;Burkholderiales;Rhodocyclaceae;Dechloromonas;(Dechloromonas)				10	10
Bacteria;Proteobacteria;Gammaproteobacteria;Burkholderiales;Rhodocyclaceae;Dechloromonas;metagenome		39		13	52
Bacteria;Proteobacteria;Gammaproteobacteria;Burkholderiales;Rhodocyclaceae;Dechloromonas;uncultured bacterium		14		5	19
Bacteria;Proteobacteria;Gammaproteobacteria;Burkholderiales;Rhodocyclaceae;Dechloromonas;uncultured beta proteobacterium		4			4
Bacteria;Proteobacteria;Gammaproteobacteria;Burkholderiales;Rhodocyclaceae;Propionivibrio;metagenome				4	4
Bacteria;Proteobacteria;Gammaproteobacteria;Burkholderiales;Rhodocyclaceae;Sterolibacterium;(Sterolibacterium)		8		5	13
Bacteria;Proteobacteria;Gammaproteobacteria;Burkholderiales;Rhodocyclaceae;Sterolibacterium;metagenome		14		4	18
Bacteria;Proteobacteria;Gammaproteobacteria;Burkholderiales;Rhodocyclaceae;Sterolibacterium;uncultured bacterium		79	116	152	347
Bacteria;Proteobacteria;Gammaproteobacteria;Burkholderiales;Rhodocyclaceae;Sulfuritalea;(Sulfuritalea)		90	71	141	302
Bacteria;Proteobacteria;Gammaproteobacteria;Burkholderiales;Rhodocyclaceae;Sulfuritalea;marine metagenome		25	20	40	85
Bacteria;Proteobacteria;Gammaproteobacteria;Burkholderiales;Rhodocyclaceae;Sulfuritalea;metagenome		12	9	13	34
Bacteria;Proteobacteria;Gammaproteobacteria;Burkholderiales;Rhodocyclaceae;Sulfuritalea;Sulfuritalea hydrogenivorans sk43H		17	8	21	46
Bacteria;Proteobacteria;Gammaproteobacteria;Burkholderiales;Rhodocyclaceae;Sulfuritalea;uncultured bacterium		47	27	105	179
Bacteria;Proteobacteria;Gammaproteobacteria;Burkholderiales;Rhodocyclaceae;Sulfuritalea;uncultured bacterium H20		23	37	23	83
Bacteria;Proteobacteria;Gammaproteobacteria;Burkholderiales;Rhodocyclaceae;Sulfuritalea;uncultured beta proteobacterium		6	20	31	57
Bacteria;Proteobacteria;Gammaproteobacteria;Burkholderiales;Rhodocyclaceae;Sulfuritalea;uncultured proteobacterium A13		288	239	356	883
Bacteria;Proteobacteria;Gammaproteobacteria;Burkholderiales;Rhodocyclaceae;Sulfuritalea;uncultured Rhodocyclaceae bacterium		11	19	29	59
Bacteria;Proteobacteria;Gammaproteobacteria;Burkholderiales;Rhodocyclaceae;uncultured;metagenome		5			5
Bacteria;Proteobacteria;Gammaproteobacteria;Burkholderiales;Rhodocyclaceae;uncultured;uncultured bacterium		23	19	22	64
Bacteria;Proteobacteria;Gammaproteobacteria;Burkholderiales;Rhodocyclaceae;uncultured;uncultured Rhodocyclaceae bacterium		25	11	20	56
Bacteria;Proteobacteria;Gammaproteobacteria;Burkholderiales;Rhodocyclaceae;Zoogloea;uncultured bacterium		5	4		9
Bacteria;Proteobacteria;Gammaproteobacteria;Burkholderiales;SC-I-84;beta proteobacterium JGI 0001003-N18;(beta proteobacterium JGI 0001003-N18)			9		9
Bacteria;Proteobacteria;Gammaproteobacteria;Burkholderiales;TRA3-20;metagenome;(metagenome)		4	8	9	21
Bacteria;Proteobacteria;Gammaproteobacteria;Cardiobacteriales;Wohlfahrtiimonadaceae;Wohlfahrtiimonas;uncultured bacterium			4		4
Bacteria;Proteobacteria;Gammaproteobacteria;Cellvibrionales;(Cellvibrionales);(Cellvibrionales);(Cellvibrionales)		5			5
Bacteria;Proteobacteria;Gammaproteobacteria;Cellvibrionales;Cellvibrionaceae;(Cellvibrionaceae);(Cellvibrionaceae)			6		6
Bacteria;Proteobacteria;Gammaproteobacteria;Cellvibrionales;Cellvibrionaceae;Simiduia;Simiduia agarivorans SA1 = DSM 21679			4		4
Bacteria;Proteobacteria;Gammaproteobacteria;Cellvibrionales;Halieaceae;(Halieaceae);(Halieaceae)			11	17	28
Bacteria;Proteobacteria;Gammaproteobacteria;Cellvibrionales;Halieaceae;Halioglobus;bacterium enrichment culture clone 71		13	10	16	39
Bacteria;Proteobacteria;Gammaproteobacteria;Cellvibrionales;Halieaceae;OM60(NOR5) clade;uncultured organism	8		5	6	19
Bacteria;Proteobacteria;Gammaproteobacteria;Cellvibrionales;Porticoccaceae;Porticoccus;metagenome		12			12
Bacteria;Proteobacteria;Gammaproteobacteria;Cellvibrionales;Spongiibacteraceae;BD1-7 clade;uncultured bacterium				5	5
Bacteria;Proteobacteria;Gammaproteobacteria;Chromatiales;Chromatiaceae;Achromatium;Achromatium oxaliferum				7	7
Bacteria;Proteobacteria;Gammaproteobacteria;Chromatiales;Sedimenticolaceae;(Sedimenticolaceae);(Sedimenticolaceae)	4	6	6	8	24
Bacteria;Proteobacteria;Gammaproteobacteria;Chromatiales;Sedimenticolaceae;Sedimenticola;Sedimenticola selenatireducens				5	5
Bacteria;Proteobacteria;Gammaproteobacteria;Chromatiales;Sedimenticolaceae;Sedimenticola;uncultured bacterium	10		4		14
Bacteria;Proteobacteria;Gammaproteobacteria;Chromatiales;Sedimenticolaceae;uncultured;endosymbiont of Riftia pachyptila (vent Ph05)	7		4	8	19
Bacteria;Proteobacteria;Gammaproteobacteria;Coxiellales;Coxiellaceae;Coxiella;(Coxiella)		9		10	19
Bacteria;Proteobacteria;Gammaproteobacteria;Coxiellales;Coxiellaceae;Coxiella;metagenome				4	4
Bacteria;Proteobacteria;Gammaproteobacteria;Coxiellales;Coxiellaceae;Coxiella;uncultured bacterium		40	22	57	119
Bacteria;Proteobacteria;Gammaproteobacteria;Coxiellales;Coxiellaceae;Coxiella;uncultured deep-sea bacterium		5		6	11
Bacteria;Proteobacteria;Gammaproteobacteria;Coxiellales;Coxiellaceae;Coxiella;uncultured gamma proteobacterium		36	42	70	148
Bacteria;Proteobacteria;Gammaproteobacteria;Coxiellales;Coxiellaceae;Coxiella;uncultured marine bacterium		6			6
Bacteria;Proteobacteria;Gammaproteobacteria;Diplorickettsiales;Diplorickettsiaceae;Aquicella;uncultured bacterium			4		4
Bacteria;Proteobacteria;Gammaproteobacteria;Diplorickettsiales;Diplorickettsiaceae;Rickettsiella;Proasellus assaforensis			9	13	22
Bacteria;Proteobacteria;Gammaproteobacteria;Diplorickettsiales;Diplorickettsiaceae;uncultured;metagenome				4	4
Bacteria;Proteobacteria;Gammaproteobacteria;Diplorickettsiales;Diplorickettsiaceae;uncultured;uncultured bacterium		4			4
Bacteria;Proteobacteria;Gammaproteobacteria;Ectothiorhodospirales;Ectothiorhodospiraceae;Ectothiorhodospira;phototrophic bacterium				5	5
Bacteria;Proteobacteria;Gammaproteobacteria;Enterobacterales;(Enterobacterales);(Enterobacterales);(Enterobacterales)		55	178	38	271
Bacteria;Proteobacteria;Gammaproteobacteria;Enterobacterales;Enterobacteriaceae;(Enterobacteriaceae);(Enterobacteriaceae)	5	278	860	109	1252
Bacteria;Proteobacteria;Gammaproteobacteria;Enterobacterales;Enterobacteriaceae;Buttiauxella;Buttiauxella agrestis		6			6
Bacteria;Proteobacteria;Gammaproteobacteria;Enterobacterales;Enterobacteriaceae;Citrobacter;uncultured bacterium		7	26		33
Bacteria;Proteobacteria;Gammaproteobacteria;Enterobacterales;Enterobacteriaceae;Enterobacter;(Enterobacter)			19		19
Bacteria;Proteobacteria;Gammaproteobacteria;Enterobacterales;Enterobacteriaceae;Enterobacter;Enterobacter asburiae			5		5
Bacteria;Proteobacteria;Gammaproteobacteria;Enterobacterales;Enterobacteriaceae;Enterobacter;Enterobacter cloacae		75	380	64	519
Bacteria;Proteobacteria;Gammaproteobacteria;Enterobacterales;Enterobacteriaceae;Enterobacter;Enterobacter ludwigii			4		4
Bacteria;Proteobacteria;Gammaproteobacteria;Enterobacterales;Enterobacteriaceae;Enterobacter;Enterobacter sp. E177e			4		4
Bacteria;Proteobacteria;Gammaproteobacteria;Enterobacterales;Enterobacteriaceae;Enterobacter;Enterobacter sp. IPR-Pv598			8		8
Bacteria;Proteobacteria;Gammaproteobacteria;Enterobacterales;Enterobacteriaceae;Enterobacter;Enterobacter sp. UCD-UG_FMILLET		13	54	7	74
Bacteria;Proteobacteria;Gammaproteobacteria;Enterobacterales;Enterobacteriaceae;Enterobacter;Klebsiella aerogenes			6		6
Bacteria;Proteobacteria;Gammaproteobacteria;Enterobacterales;Enterobacteriaceae;Enterobacter;Klebsiella sp. enrichment culture clone NK-2			4		4
Bacteria;Proteobacteria;Gammaproteobacteria;Enterobacterales;Enterobacteriaceae;Escherichia-Shigella;(Escherichia-Shigella)	5	747	2121	294	3167
Bacteria;Proteobacteria;Gammaproteobacteria;Enterobacterales;Enterobacteriaceae;Escherichia-Shigella;Calanus glacialis			4		4
Bacteria;Proteobacteria;Gammaproteobacteria;Enterobacterales;Enterobacteriaceae;Escherichia-Shigella;Escherichia albertii			4		4
Bacteria;Proteobacteria;Gammaproteobacteria;Enterobacterales;Enterobacteriaceae;Escherichia-Shigella;Escherichia coli	10	933	2641	481	4065
Bacteria;Proteobacteria;Gammaproteobacteria;Enterobacterales;Enterobacteriaceae;Escherichia-Shigella;Escherichia coli APEC O1		9	64		73
Bacteria;Proteobacteria;Gammaproteobacteria;Enterobacterales;Enterobacteriaceae;Escherichia-Shigella;Escherichia coli CFT073			7		7
Bacteria;Proteobacteria;Gammaproteobacteria;Enterobacterales;Enterobacteriaceae;Escherichia-Shigella;Escherichia coli DEC14A		43	88	5	136
Bacteria;Proteobacteria;Gammaproteobacteria;Enterobacterales;Enterobacteriaceae;Escherichia-Shigella;Escherichia coli KTE161		6		4	10
Bacteria;Proteobacteria;Gammaproteobacteria;Enterobacterales;Enterobacteriaceae;Escherichia-Shigella;Escherichia coli Nissle 1917		20	57	14	91
Bacteria;Proteobacteria;Gammaproteobacteria;Enterobacterales;Enterobacteriaceae;Escherichia-Shigella;Escherichia coli O104:H4 str. C227-11		4	12		16
Bacteria;Proteobacteria;Gammaproteobacteria;Enterobacterales;Enterobacteriaceae;Escherichia-Shigella;Escherichia coli O157:H43 str. T22		118	352	39	509
Bacteria;Proteobacteria;Gammaproteobacteria;Enterobacterales;Enterobacteriaceae;Escherichia-Shigella;Escherichia coli O157:H7 str. EDL933		4	7		11
Bacteria;Proteobacteria;Gammaproteobacteria;Enterobacterales;Enterobacteriaceae;Escherichia-Shigella;Escherichia coli TOP291		20	35	8	63
Bacteria;Proteobacteria;Gammaproteobacteria;Enterobacterales;Enterobacteriaceae;Escherichia-Shigella;Escherichia coli TOP293-2		8	41		49
Bacteria;Proteobacteria;Gammaproteobacteria;Enterobacterales;Enterobacteriaceae;Escherichia-Shigella;Escherichia coli TOP293-3			24	9	33
Bacteria;Proteobacteria;Gammaproteobacteria;Enterobacterales;Enterobacteriaceae;Escherichia-Shigella;Escherichia coli TOP293-4		19	62	15	96
Bacteria;Proteobacteria;Gammaproteobacteria;Enterobacterales;Enterobacteriaceae;Escherichia-Shigella;Escherichia coli TOP498		14	33	8	55
Bacteria;Proteobacteria;Gammaproteobacteria;Enterobacterales;Enterobacteriaceae;Escherichia-Shigella;Escherichia coli TOP550-1	4	22	58	4	88
Bacteria;Proteobacteria;Gammaproteobacteria;Enterobacterales;Enterobacteriaceae;Escherichia-Shigella;metagenome		7	23	5	35
Bacteria;Proteobacteria;Gammaproteobacteria;Enterobacterales;Enterobacteriaceae;Escherichia-Shigella;Shigella dysenteriae			8		8
Bacteria;Proteobacteria;Gammaproteobacteria;Enterobacterales;Enterobacteriaceae;Escherichia-Shigella;Shigella dysenteriae 1617	4	28	111	8	151
Bacteria;Proteobacteria;Gammaproteobacteria;Enterobacterales;Enterobacteriaceae;Escherichia-Shigella;Shigella sonnei		9	62	4	75
Bacteria;Proteobacteria;Gammaproteobacteria;Enterobacterales;Enterobacteriaceae;Escherichia-Shigella;uncultured bacterium		247	716	134	1097
Bacteria;Proteobacteria;Gammaproteobacteria;Enterobacterales;Enterobacteriaceae;Escherichia-Shigella;uncultured Escherichia sp.		11	33	6	50
Bacteria;Proteobacteria;Gammaproteobacteria;Enterobacterales;Enterobacteriaceae;Escherichia-Shigella;uncultured gamma proteobacterium		5		4	9
Bacteria;Proteobacteria;Gammaproteobacteria;Enterobacterales;Enterobacteriaceae;Escherichia-Shigella;uncultured organism		9	7		16
Bacteria;Proteobacteria;Gammaproteobacteria;Enterobacterales;Enterobacteriaceae;Escherichia-Shigella;uncultured Parabacteroides sp.		17	68	6	91
Bacteria;Proteobacteria;Gammaproteobacteria;Enterobacterales;Enterobacteriaceae;Escherichia-Shigella;uncultured Shigella sp.		9	33		42
Bacteria;Proteobacteria;Gammaproteobacteria;Enterobacterales;Enterobacteriaceae;Klebsiella;(Klebsiella)			11	6	17
Bacteria;Proteobacteria;Gammaproteobacteria;Enterobacterales;Enterobacteriaceae;Klebsiella;Klebsiella oxytoca		59	175	51	285
Bacteria;Proteobacteria;Gammaproteobacteria;Enterobacterales;Enterobacteriaceae;Klebsiella;Klebsiella pneumoniae		26	43	6	75
Bacteria;Proteobacteria;Gammaproteobacteria;Enterobacterales;Enterobacteriaceae;Klebsiella;nitrogen-fixing bacterium CC262C			4		4
Bacteria;Proteobacteria;Gammaproteobacteria;Enterobacterales;Enterobacteriaceae;Raoultella;Raoultella ornithinolytica			4		4
Bacteria;Proteobacteria;Gammaproteobacteria;Enterobacterales;Enterobacteriaceae;Salmonella;(Salmonella)		6	5		11
Bacteria;Proteobacteria;Gammaproteobacteria;Enterobacterales;Enterobacteriaceae;Salmonella;Salmonella enterica			11		11
Bacteria;Proteobacteria;Gammaproteobacteria;Enterobacterales;Enterobacteriaceae;Salmonella;Salmonella enterica subsp. enterica serovar Agona str. 03.O.05			10		10
Bacteria;Proteobacteria;Gammaproteobacteria;Enterobacterales;Enterobacteriaceae;Salmonella;Salmonella enterica subsp. enterica serovar Agona str. 07.O.05			30		30
Bacteria;Proteobacteria;Gammaproteobacteria;Enterobacterales;Enterobacteriaceae;Salmonella;Salmonella enterica subsp. enterica serovar Paratyphi A		13	55	10	78
Bacteria;Proteobacteria;Gammaproteobacteria;Enterobacterales;Enterobacteriaceae;Salmonella;Salmonella enterica subsp. enterica serovar Pullorum		17	16		33
Bacteria;Proteobacteria;Gammaproteobacteria;Enterobacterales;Enterobacteriaceae;Salmonella;Salmonella enterica subsp. enterica serovar Waycross		5	32		37
Bacteria;Proteobacteria;Gammaproteobacteria;Enterobacterales;Hafniaceae;Hafnia-Obesumbacterium;Obesumbacterium proteus			5		5
Bacteria;Proteobacteria;Gammaproteobacteria;Enterobacterales;Morganellaceae;Candidatus Blochmannia;Blochmannia endosymbiont of Polyrhachis (Hedomyrma) turneri			4		4
Bacteria;Proteobacteria;Gammaproteobacteria;Enterobacterales;Morganellaceae;Candidatus Westeberhardia;Candidatus Westeberhardia cardiocondylae		6		8	14
Bacteria;Proteobacteria;Gammaproteobacteria;Enterobacterales;Morganellaceae;endosymbionts;Blochmannia endosymbiont of Camponotus (Colobopsis) obliquus			4		4
Bacteria;Proteobacteria;Gammaproteobacteria;Enterobacterales;Morganellaceae;Photorhabdus;Photorhabdus luminescens			4		4
Bacteria;Proteobacteria;Gammaproteobacteria;Enterobacterales;Pectobacteriaceae;Pectobacterium;Pectobacterium carotovorum subsp. carotovorum ICMP 5702			6		6
Bacteria;Proteobacteria;Gammaproteobacteria;Enterobacterales;Pectobacteriaceae;Sodalis;Sodalis sp. TME1			10		10
Bacteria;Proteobacteria;Gammaproteobacteria;Enterobacterales;Yersiniaceae;Serratia;(Serratia)			4		4
Bacteria;Proteobacteria;Gammaproteobacteria;Enterobacterales;Yersiniaceae;Serratia;Serratia marcescens			6		6
Bacteria;Proteobacteria;Gammaproteobacteria;Enterobacterales;Yersiniaceae;Serratia;Serratia proteamaculans		14	26	8	48
Bacteria;Proteobacteria;Gammaproteobacteria;eub62A3;(eub62A3);(eub62A3);(eub62A3)		138		86	224
Bacteria;Proteobacteria;Gammaproteobacteria;eub62A3;metagenome;(metagenome);(metagenome)		28		14	42
Bacteria;Proteobacteria;Gammaproteobacteria;eub62A3;uncultured bacterium;(uncultured bacterium);(uncultured bacterium)	67	12565	831	7730	21193
Bacteria;Proteobacteria;Gammaproteobacteria;eub62A3;uncultured gamma proteobacterium;(uncultured gamma proteobacterium);(uncultured gamma proteobacterium)		11		9	20
Bacteria;Proteobacteria;Gammaproteobacteria;eub62A3;uncultured organism;(uncultured organism);(uncultured organism)		6		4	10
Bacteria;Proteobacteria;Gammaproteobacteria;Gammaproteobacteria Incertae Sedis;Unknown Family;Acidibacter;uncultured bacterium				4	4
Bacteria;Proteobacteria;Gammaproteobacteria;Gammaproteobacteria Incertae Sedis;Unknown Family;uncultured bacterium;(uncultured bacterium)		4		10	14
Bacteria;Proteobacteria;Gammaproteobacteria;Gammaproteobacteria Incertae Sedis;Unknown Family;uncultured;uncultured bacterium			8	5	13
Bacteria;Proteobacteria;Gammaproteobacteria;Gammaproteobacteria Incertae Sedis;Unknown Family;uncultured;uncultured gamma proteobacterium		17	8	13	38
Bacteria;Proteobacteria;Gammaproteobacteria;Gammaproteobacteria Incertae Sedis;Unknown Family;uncultured;uncultured sediment bacterium		6		8	14
Bacteria;Proteobacteria;Gammaproteobacteria;Gammaproteobacteria Incertae Sedis;Unknown Family;Wenzhouxiangella;uncultured bacterium		4			4
Bacteria;Proteobacteria;Gammaproteobacteria;Granulosicoccales;uncultured;uncultured bacterium;(uncultured bacterium)		11		6	17
Bacteria;Proteobacteria;Gammaproteobacteria;HOC36;uncultured bacterium;(uncultured bacterium);(uncultured bacterium)		7	6		13
Bacteria;Proteobacteria;Gammaproteobacteria;Immundisolibacterales;Immundisolibacteraceae;uncultured;uncultured gamma proteobacterium			7		7
Bacteria;Proteobacteria;Gammaproteobacteria;JTB23;uncultured bacterium;(uncultured bacterium);(uncultured bacterium)			4	9	13
Bacteria;Proteobacteria;Gammaproteobacteria;Legionellales;Legionellaceae;Legionella;(Legionella)		7		29	36
Bacteria;Proteobacteria;Gammaproteobacteria;Legionellales;Legionellaceae;Legionella;uncultured bacterium		9	11	59	79
Bacteria;Proteobacteria;Gammaproteobacteria;Legionellales;Legionellaceae;Legionella;uncultured gamma proteobacterium				5	5
Bacteria;Proteobacteria;Gammaproteobacteria;Legionellales;Legionellaceae;uncultured bacterium;(uncultured bacterium)				7	7
Bacteria;Proteobacteria;Gammaproteobacteria;MBMPE27;uncultured organism;(uncultured organism);(uncultured organism)				5	5
Bacteria;Proteobacteria;Gammaproteobacteria;Methylococcales;(Methylococcales);(Methylococcales);(Methylococcales)		4	12	28	44
Bacteria;Proteobacteria;Gammaproteobacteria;Methylococcales;Methylococcaceae;Methyloterricola;Methyloterricola oryzae				4	4
Bacteria;Proteobacteria;Gammaproteobacteria;Methylococcales;Methylomonadaceae;(Methylomonadaceae);(Methylomonadaceae)	446	1712	2650	5343	10151
Bacteria;Proteobacteria;Gammaproteobacteria;Methylococcales;Methylomonadaceae;Crenothrix;(Crenothrix)	232	29	63	243	567
Bacteria;Proteobacteria;Gammaproteobacteria;Methylococcales;Methylomonadaceae;Crenothrix;Crenothrix polyspora				6	6
Bacteria;Proteobacteria;Gammaproteobacteria;Methylococcales;Methylomonadaceae;Crenothrix;freshwater sediment metagenome	14	423	548	1311	2296
Bacteria;Proteobacteria;Gammaproteobacteria;Methylococcales;Methylomonadaceae;Crenothrix;metagenome			8	4	12
Bacteria;Proteobacteria;Gammaproteobacteria;Methylococcales;Methylomonadaceae;Crenothrix;uncultured bacterium	54	580	1313	1576	3523
Bacteria;Proteobacteria;Gammaproteobacteria;Methylococcales;Methylomonadaceae;Crenothrix;uncultured Crenothrix sp.				4	4
Bacteria;Proteobacteria;Gammaproteobacteria;Methylococcales;Methylomonadaceae;Crenothrix;uncultured gamma proteobacterium		68	65	170	303
Bacteria;Proteobacteria;Gammaproteobacteria;Methylococcales;Methylomonadaceae;Crenothrix;uncultured Methylobacter sp.	60	5	9	37	111
Bacteria;Proteobacteria;Gammaproteobacteria;Methylococcales;Methylomonadaceae;Crenothrix;uncultured Methylococcales bacterium	14	8	24	68	114
Bacteria;Proteobacteria;Gammaproteobacteria;Methylococcales;Methylomonadaceae;Crenothrix;uncultured soil bacterium		9		16	25
Bacteria;Proteobacteria;Gammaproteobacteria;Methylococcales;Methylomonadaceae;IheB2-23;(IheB2-23)			12	12	24
Bacteria;Proteobacteria;Gammaproteobacteria;Methylococcales;Methylomonadaceae;IheB2-23;uncultured bacterium		7	15	31	53
Bacteria;Proteobacteria;Gammaproteobacteria;Methylococcales;Methylomonadaceae;Marine Methylotrophic Group 2;(Marine Methylotrophic Group 2)		4	10	9	23
Bacteria;Proteobacteria;Gammaproteobacteria;Methylococcales;Methylomonadaceae;Marine Methylotrophic Group 2;marine metagenome		7	6	10	23
Bacteria;Proteobacteria;Gammaproteobacteria;Methylococcales;Methylomonadaceae;Marine Methylotrophic Group 2;uncultured bacterium		15	33	12	60
Bacteria;Proteobacteria;Gammaproteobacteria;Methylococcales;Methylomonadaceae;Marine Methylotrophic Group 2;uncultured Methylococcaceae bacterium			4	5	9
Bacteria;Proteobacteria;Gammaproteobacteria;Methylococcales;Methylomonadaceae;Methylobacter;(Methylobacter)	33	889	1310	2474	4706
Bacteria;Proteobacteria;Gammaproteobacteria;Methylococcales;Methylomonadaceae;Methylobacter;bacterium UW 659-2-F09		51	40	63	154
Bacteria;Proteobacteria;Gammaproteobacteria;Methylococcales;Methylomonadaceae;Methylobacter;Methylobacter luteus	5			9	14
Bacteria;Proteobacteria;Gammaproteobacteria;Methylococcales;Methylomonadaceae;Methylobacter;Methylobacter marinus		30	103	93	226
Bacteria;Proteobacteria;Gammaproteobacteria;Methylococcales;Methylomonadaceae;Methylobacter;Methylobacter psychrophilus	6	808	1110	2497	4421
Bacteria;Proteobacteria;Gammaproteobacteria;Methylococcales;Methylomonadaceae;Methylobacter;Methylobacter sp.				4	4
Bacteria;Proteobacteria;Gammaproteobacteria;Methylococcales;Methylomonadaceae;Methylobacter;Methylobacter sp. 4/20			4	11	15
Bacteria;Proteobacteria;Gammaproteobacteria;Methylococcales;Methylomonadaceae;Methylobacter;Methylobacter sp. T20		13	10	36	59
Bacteria;Proteobacteria;Gammaproteobacteria;Methylococcales;Methylomonadaceae;Methylobacter;Methylobacter tundripaludum SV96	27	949	1307	2826	5109
Bacteria;Proteobacteria;Gammaproteobacteria;Methylococcales;Methylomonadaceae;Methylobacter;Methylobacter whittenburyi				4	4
Bacteria;Proteobacteria;Gammaproteobacteria;Methylococcales;Methylomonadaceae;Methylobacter;uncultured bacterium	21	132	147	378	678
Bacteria;Proteobacteria;Gammaproteobacteria;Methylococcales;Methylomonadaceae;Methylobacter;uncultured bacterium FukuN13		93	91	157	341
Bacteria;Proteobacteria;Gammaproteobacteria;Methylococcales;Methylomonadaceae;Methylobacter;uncultured gamma proteobacterium		15	49	56	120
Bacteria;Proteobacteria;Gammaproteobacteria;Methylococcales;Methylomonadaceae;Methylobacter;uncultured methanotrophic proteobacterium			5	6	11
Bacteria;Proteobacteria;Gammaproteobacteria;Methylococcales;Methylomonadaceae;Methylobacter;uncultured Methylobacter sp.		18	47	129	194
Bacteria;Proteobacteria;Gammaproteobacteria;Methylococcales;Methylomonadaceae;Methylobacter;uncultured Methylococcales bacterium		7	22	30	59
Bacteria;Proteobacteria;Gammaproteobacteria;Methylococcales;Methylomonadaceae;Methylobacter;uncultured soil bacterium			12	14	26
Bacteria;Proteobacteria;Gammaproteobacteria;Methylococcales;Methylomonadaceae;Methyloglobulus;uncultured bacterium			27		27
Bacteria;Proteobacteria;Gammaproteobacteria;Methylococcales;Methylomonadaceae;Methylomarinum;uncultured bacterium		4		5	9
Bacteria;Proteobacteria;Gammaproteobacteria;Methylococcales;Methylomonadaceae;Methylomicrobium;Methylomicrobium album BG8			5		5
Bacteria;Proteobacteria;Gammaproteobacteria;Methylococcales;Methylomonadaceae;Methylomicrobium;Methylomicrobium buryatense				6	6
Bacteria;Proteobacteria;Gammaproteobacteria;Methylococcales;Methylomonadaceae;Methylomonas;(Methylomonas)			24	8	32
Bacteria;Proteobacteria;Gammaproteobacteria;Methylococcales;Methylomonadaceae;Methylomonas;Methylomonas denitrificans		4			4
Bacteria;Proteobacteria;Gammaproteobacteria;Methylococcales;Methylomonadaceae;Methylomonas;Methylomonas methanica MC09			4	6	10
Bacteria;Proteobacteria;Gammaproteobacteria;Methylococcales;Methylomonadaceae;Methylomonas;Methylomonas rubra			9		9
Bacteria;Proteobacteria;Gammaproteobacteria;Methylococcales;Methylomonadaceae;Methylomonas;Methylomonas sp. DH-1			21	26	47
Bacteria;Proteobacteria;Gammaproteobacteria;Methylococcales;Methylomonadaceae;Methylomonas;Methylomonas sp. LW16				4	4
Bacteria;Proteobacteria;Gammaproteobacteria;Methylococcales;Methylomonadaceae;Methylomonas;Methylomonas sp. R-45383				4	4
Bacteria;Proteobacteria;Gammaproteobacteria;Methylococcales;Methylomonadaceae;Methylomonas;uncultured bacterium			152	8	160
Bacteria;Proteobacteria;Gammaproteobacteria;Methylococcales;Methylomonadaceae;Methyloprofundus;(Methyloprofundus)			6	5	11
Bacteria;Proteobacteria;Gammaproteobacteria;Methylococcales;Methylomonadaceae;Methyloprofundus;methanotrophic bacterial endosymbiont of Bathymodiolus sp.		6	4	4	14
Bacteria;Proteobacteria;Gammaproteobacteria;Methylococcales;Methylomonadaceae;Methyloprofundus;methanotrophic endosymbiont of Bathymodiolus azoricus (Menez Gwen)	122		33	12	167
Bacteria;Proteobacteria;Gammaproteobacteria;Methylococcales;Methylomonadaceae;Methyloprofundus;Methyloprofundus sedimenti				5	5
Bacteria;Proteobacteria;Gammaproteobacteria;Methylococcales;Methylomonadaceae;Methyloprofundus;uncultured bacterium			6	6	12
Bacteria;Proteobacteria;Gammaproteobacteria;Methylococcales;Methylomonadaceae;Methyloprofundus;uncultured gamma proteobacterium				4	4
Bacteria;Proteobacteria;Gammaproteobacteria;Methylococcales;Methylomonadaceae;Methyloprofundus;uncultured sediment bacterium	12	38	97	151	298
Bacteria;Proteobacteria;Gammaproteobacteria;Methylococcales;Methylomonadaceae;Methylosarcina;Methylosarcina fibrata AML-C10	12	4		5	21
Bacteria;Proteobacteria;Gammaproteobacteria;Methylococcales;Methylomonadaceae;Methylosarcina;Methylosarcina quisquiliarum				5	5
Bacteria;Proteobacteria;Gammaproteobacteria;Methylococcales;Methylomonadaceae;Methylosarcina;uncultured bacterium			4		4
Bacteria;Proteobacteria;Gammaproteobacteria;Methylococcales;Methylomonadaceae;Methylovulum;uncultured bacterium			5		5
Bacteria;Proteobacteria;Gammaproteobacteria;Methylococcales;Methylomonadaceae;Milano-WF1B-03;uncultured bacterium		13	32	53	98
Bacteria;Proteobacteria;Gammaproteobacteria;Methylococcales;Methylomonadaceae;pItb-vmat-59;uncultured bacterium			5	7	12
Bacteria;Proteobacteria;Gammaproteobacteria;Methylococcales;Methylomonadaceae;pItb-vmat-59;uncultured Methylomonas sp.				4	4
Bacteria;Proteobacteria;Gammaproteobacteria;Methylococcales;Methylomonadaceae;pItb-vmat-59;uncultured sediment bacterium			6	6	12
Bacteria;Proteobacteria;Gammaproteobacteria;Methylococcales;Methylomonadaceae;uncultured;(uncultured)		130	15	170	315
Bacteria;Proteobacteria;Gammaproteobacteria;Methylococcales;Methylomonadaceae;uncultured;metagenome		15	16	57	88
Bacteria;Proteobacteria;Gammaproteobacteria;Methylococcales;Methylomonadaceae;uncultured;uncultured bacterium		216	36	236	488
Bacteria;Proteobacteria;Gammaproteobacteria;Methylococcales;Methylomonadaceae;uncultured;uncultured gamma proteobacterium		114	6	146	266
Bacteria;Proteobacteria;Gammaproteobacteria;Nitrosococcales;Nitrosococcaceae;(Nitrosococcaceae);(Nitrosococcaceae)		5			5
Bacteria;Proteobacteria;Gammaproteobacteria;Nitrosococcales;Nitrosococcaceae;3PJM14;uncultured bacterium			6	8	14
Bacteria;Proteobacteria;Gammaproteobacteria;Nitrosococcales;Nitrosococcaceae;AqS1;Candidatus Kentron sp. H		5			5
Bacteria;Proteobacteria;Gammaproteobacteria;Oceanospirillales;(Oceanospirillales);(Oceanospirillales);(Oceanospirillales)				6	6
Bacteria;Proteobacteria;Gammaproteobacteria;Oceanospirillales;Alcanivoracaceae;Ketobacter;Escherichia coli				6	6
Bacteria;Proteobacteria;Gammaproteobacteria;Oceanospirillales;Alcanivoracaceae1;Alcanivorax;uncultured gamma proteobacterium		6			6
Bacteria;Proteobacteria;Gammaproteobacteria;Oceanospirillales;Endozoicomonadaceae;Endozoicomonas;Endozoicomonas ascidiicola			10	11	21
Bacteria;Proteobacteria;Gammaproteobacteria;Oceanospirillales;Endozoicomonadaceae;Endozoicomonas;Endozoicomonas montiporae CL-33				7	7
Bacteria;Proteobacteria;Gammaproteobacteria;Oceanospirillales;Endozoicomonadaceae;Endozoicomonas;Loripes lacteus gill symbiont	7		5	5	17
Bacteria;Proteobacteria;Gammaproteobacteria;Oceanospirillales;Halomonadaceae;Halomonas;uncultured soil bacterium				4	4
Bacteria;Proteobacteria;Gammaproteobacteria;Oceanospirillales;Halomonadaceae;Salinicola;Halomonas sp. QTR-38				5	5
Bacteria;Proteobacteria;Gammaproteobacteria;Oceanospirillales;Nitrincolaceae;Neptunomonas;Neptunomonas phycophila				4	4
Bacteria;Proteobacteria;Gammaproteobacteria;Pasteurellales;Pasteurellaceae;Haemophilus;Haemophilus sp. oral clone ASCB01				4	4
Bacteria;Proteobacteria;Gammaproteobacteria;Pasteurellales;Pasteurellaceae;uncultured;uncultured bacterium				4	4
Bacteria;Proteobacteria;Gammaproteobacteria;Piscirickettsiales;Piscirickettsiaceae;Piscirickettsia;Piscirickettsia salmonis		5		4	9
Bacteria;Proteobacteria;Gammaproteobacteria;Pseudomonadales;Moraxellaceae;Acinetobacter;(Acinetobacter)			9	4	13
Bacteria;Proteobacteria;Gammaproteobacteria;Pseudomonadales;Moraxellaceae;Acinetobacter;Acinetobacter bereziniae			10		10
Bacteria;Proteobacteria;Gammaproteobacteria;Pseudomonadales;Moraxellaceae;Acinetobacter;Acinetobacter lwoffii WJ10621			6		6
Bacteria;Proteobacteria;Gammaproteobacteria;Pseudomonadales;Moraxellaceae;Acinetobacter;uncultured bacterium		4	6	4	14
Bacteria;Proteobacteria;Gammaproteobacteria;Pseudomonadales;Pseudomonadaceae;Pseudomonas;(Pseudomonas)		51	174	92	317
Bacteria;Proteobacteria;Gammaproteobacteria;Pseudomonadales;Pseudomonadaceae;Pseudomonas;metagenome		4		4	8
Bacteria;Proteobacteria;Gammaproteobacteria;Pseudomonadales;Pseudomonadaceae;Pseudomonas;Pseudomonas moraviensis				4	4
Bacteria;Proteobacteria;Gammaproteobacteria;Pseudomonadales;Pseudomonadaceae;Pseudomonas;Pseudomonas putida		17	9	26	52
Bacteria;Proteobacteria;Gammaproteobacteria;Pseudomonadales;Pseudomonadaceae;Pseudomonas;Pseudomonas sp. 2001			8		8
Bacteria;Proteobacteria;Gammaproteobacteria;Pseudomonadales;Pseudomonadaceae;Pseudomonas;Pseudomonas sp. DY-A		4			4
Bacteria;Proteobacteria;Gammaproteobacteria;Pseudomonadales;Pseudomonadaceae;Pseudomonas;Pseudomonas sp. IST112			4		4
Bacteria;Proteobacteria;Gammaproteobacteria;Pseudomonadales;Pseudomonadaceae;Pseudomonas;Pseudomonas sp. MDAZOXVIE199c		7			7
Bacteria;Proteobacteria;Gammaproteobacteria;Pseudomonadales;Pseudomonadaceae;Pseudomonas;Pseudomonas sp. Os17			7	4	11
Bacteria;Proteobacteria;Gammaproteobacteria;Pseudomonadales;Pseudomonadaceae;Pseudomonas;Pseudomonas sp. Ulm1				4	4
Bacteria;Proteobacteria;Gammaproteobacteria;Pseudomonadales;Pseudomonadaceae;Pseudomonas;Pseudomonas sp. YKJ			7		7
Bacteria;Proteobacteria;Gammaproteobacteria;Pseudomonadales;Pseudomonadaceae;Pseudomonas;Pseudomonas stutzeri DSM 10701		4			4
Bacteria;Proteobacteria;Gammaproteobacteria;Pseudomonadales;Pseudomonadaceae;Pseudomonas;Pseudomonas syringae pv. actinidiae ICMP 19102				5	5
Bacteria;Proteobacteria;Gammaproteobacteria;Pseudomonadales;Pseudomonadaceae;Pseudomonas;Stenotrophomonas rhizophila			5	4	9
Bacteria;Proteobacteria;Gammaproteobacteria;Pseudomonadales;Pseudomonadaceae;Pseudomonas;Triticum urartu		4			4
Bacteria;Proteobacteria;Gammaproteobacteria;Pseudomonadales;Pseudomonadaceae;Pseudomonas;uncultured bacterium		31	157	74	262
Bacteria;Proteobacteria;Gammaproteobacteria;Pseudomonadales;Pseudomonadaceae;Pseudomonas;uncultured Pseudomonas sp.			17		17
Bacteria;Proteobacteria;Gammaproteobacteria;Steroidobacterales;Woeseiaceae;Woeseia;uncultured bacterium		4	4	8	16
Bacteria;Proteobacteria;Gammaproteobacteria;Steroidobacterales;Woeseiaceae;Woeseia;uncultured gamma proteobacterium			6		6
Bacteria;Proteobacteria;Gammaproteobacteria;Thiomicrospirales;Thioglobaceae;SUP05 cluster;(SUP05 cluster)				5	5
Bacteria;Proteobacteria;Gammaproteobacteria;Thiomicrospirales;Thioglobaceae;SUP05 cluster;uncultured bacterium		4	10	8	22
Bacteria;Proteobacteria;Gammaproteobacteria;Thiomicrospirales;Thiomicrospiraceae;(Thiomicrospiraceae);(Thiomicrospiraceae)	33				33
Bacteria;Proteobacteria;Gammaproteobacteria;Thiomicrospirales;Thiomicrospiraceae;Thiomicrospira;Thiomicrospira sp. XS5	13				13
Bacteria;Proteobacteria;Gammaproteobacteria;Thiomicrospirales;Thiomicrospiraceae;uncultured bacterium;(uncultured bacterium)	18				18
Bacteria;Proteobacteria;Gammaproteobacteria;Thiotrichales;Thiotrichaceae;uncultured;uncultured bacterium		5		5	10
Bacteria;Proteobacteria;Gammaproteobacteria;UBA10353 marine group;(UBA10353 marine group);(UBA10353 marine group);(UBA10353 marine group)				4	4
Bacteria;Proteobacteria;Gammaproteobacteria;UBA10353 marine group;uncultured bacterium;(uncultured bacterium);(uncultured bacterium)		4	29	4	37
Bacteria;Proteobacteria;Gammaproteobacteria;UBA10353 marine group;uncultured gamma proteobacterium;(uncultured gamma proteobacterium);(uncultured gamma proteobacterium)		5	4	13	22
Bacteria;Proteobacteria;Gammaproteobacteria;uncultured;metagenome;(metagenome);(metagenome)				5	5
Bacteria;Proteobacteria;Gammaproteobacteria;uncultured;uncultured bacterium;(uncultured bacterium);(uncultured bacterium)				9	9
Bacteria;Proteobacteria;Gammaproteobacteria;uncultured;uncultured Thioalkalivibrio sp.;(uncultured Thioalkalivibrio sp.);(uncultured Thioalkalivibrio sp.)		7		4	11
Bacteria;Proteobacteria;Gammaproteobacteria;Vibrionales;Vibrionaceae;(Vibrionaceae);(Vibrionaceae)		5	4		9
Bacteria;Proteobacteria;Gammaproteobacteria;Vibrionales;Vibrionaceae;Salinivibrio;Salinivibrio costicola subsp. costicola ATCC 33508 = LMG 11651			6		6
Bacteria;Proteobacteria;Gammaproteobacteria;Vibrionales;Vibrionaceae;Vibrio;(Vibrio)			5		5
Bacteria;Proteobacteria;Gammaproteobacteria;Vibrionales;Vibrionaceae;Vibrio;uncultured bacterium		4		5	9
Bacteria;Proteobacteria;Gammaproteobacteria;Vibrionales;Vibrionaceae;Vibrio;Vibrio diabolicus			6		6
Bacteria;Proteobacteria;Gammaproteobacteria;Vibrionales;Vibrionaceae;Vibrio;Vibrio navarrensis			6		6
Bacteria;Proteobacteria;Gammaproteobacteria;Xanthomonadales;Rhodanobacteraceae;Luteibacter;metagenome				6	6
Bacteria;Proteobacteria;Gammaproteobacteria;Xanthomonadales;Xanthomonadaceae;Arenimonas;uncultured Xanthomonadaceae bacterium		16	5	54	75
Bacteria;Proteobacteria;Magnetococcia;Magnetococcales;Magnetococcaceae;Magnetococcus;(Magnetococcus)			1371		1371
Bacteria;Proteobacteria;Magnetococcia;Magnetococcales;Magnetococcaceae;Magnetococcus;magnetic coccus MP17			74		74
Bacteria;Proteobacteria;Magnetococcia;Magnetococcales;Magnetococcaceae;Magnetococcus;Magnetococcaceae bacterium 1 56m			39		39
Bacteria;Proteobacteria;Magnetococcia;Magnetococcales;Magnetococcaceae;Magnetococcus;Magnetococcaceae bacterium 2 53m			31		31
Bacteria;Proteobacteria;Magnetococcia;Magnetococcales;Magnetococcaceae;Magnetococcus;Magnetococcus marinus MC-1			4		4
Bacteria;Proteobacteria;Magnetococcia;Magnetococcales;Magnetococcaceae;Magnetococcus;Magnetofaba australis IT-1			4		4
Bacteria;Proteobacteria;Magnetococcia;Magnetococcales;Magnetococcaceae;Magnetococcus;uncultured bacterium			49		49
Bacteria;Proteobacteria;Magnetococcia;Magnetococcales;Magnetococcaceae;Magnetococcus;uncultured Magnetococcus sp.			4861		4861
Bacteria;SAR324 clade(Marine group B);uncultured bacterium;(uncultured bacterium);(uncultured bacterium);(uncultured bacterium);(uncultured bacterium)			15		15
Bacteria;Schekmanbacteria;Candidatus Schekmanbacteria bacterium RIFCSPLOWO2_02_FULL_38_14;(Candidatus Schekmanbacteria bacterium RIFCSPLOWO2_02_FULL_38_14);(Candidatus Schekmanbacteria bacterium RIFCSPLOWO2_02_FULL_38_14);(Candidatus Schekmanbacteria bacterium RIFCSPLOWO2_02_FULL_38_14);(Candidatus Schekmanbacteria bacterium RIFCSPLOWO2_02_FULL_38_14)		4			4
Bacteria;Verrucomicrobiota;(Verrucomicrobiota);(Verrucomicrobiota);(Verrucomicrobiota);(Verrucomicrobiota);(Verrucomicrobiota)		5			5
Bacteria;Verrucomicrobiota;Kiritimatiellae;WCHB1-41;(WCHB1-41);(WCHB1-41);(WCHB1-41)		6			6
Bacteria;Verrucomicrobiota;Kiritimatiellae;WCHB1-41;uncultured bacterium;(uncultured bacterium);(uncultured bacterium)		21			21
Bacteria;Verrucomicrobiota;Kiritimatiellae;WCHB1-41;uncultured Verrucomicrobia bacterium;(uncultured Verrucomicrobia bacterium);(uncultured Verrucomicrobia bacterium)		5			5
Bacteria;Verrucomicrobiota;Verrucomicrobiae;(Verrucomicrobiae);(Verrucomicrobiae);(Verrucomicrobiae);(Verrucomicrobiae)		23			23
Bacteria;Verrucomicrobiota;Verrucomicrobiae;Chthoniobacterales;Chthoniobacteraceae;LD29;uncultured bacterium		4		6	10
Bacteria;Verrucomicrobiota;Verrucomicrobiae;Chthoniobacterales;Xiphinematobacteraceae;Candidatus Xiphinematobacter;metagenome		6			6
Bacteria;Verrucomicrobiota;Verrucomicrobiae;Methylacidiphilales;Methylacidiphilaceae;uncultured;(uncultured)		131			131
Bacteria;Verrucomicrobiota;Verrucomicrobiae;Methylacidiphilales;Methylacidiphilaceae;uncultured;marine metagenome		251			251
Bacteria;Verrucomicrobiota;Verrucomicrobiae;Methylacidiphilales;Methylacidiphilaceae;uncultured;uncultured Verrucomicrobia bacterium		23			23
Bacteria;Verrucomicrobiota;Verrucomicrobiae;Opitutales;Opitutaceae;Opitutus;(Opitutus)		4			4
Bacteria;Verrucomicrobiota;Verrucomicrobiae;Pedosphaerales;Pedosphaeraceae;(Pedosphaeraceae);(Pedosphaeraceae)		187	94	38	319
Bacteria;Verrucomicrobiota;Verrucomicrobiae;Pedosphaerales;Pedosphaeraceae;DEV008;metagenome			4		4
Bacteria;Verrucomicrobiota;Verrucomicrobiae;Pedosphaerales;Pedosphaeraceae;Ellin516;metagenome		7			7
Bacteria;Verrucomicrobiota;Verrucomicrobiae;Pedosphaerales;Pedosphaeraceae;Ellin516;uncultured bacterium		14			14
Bacteria;Verrucomicrobiota;Verrucomicrobiae;Pedosphaerales;Pedosphaeraceae;metagenome;(metagenome)		4			4
Bacteria;Verrucomicrobiota;Verrucomicrobiae;Pedosphaerales;Pedosphaeraceae;Oikopleura;(Oikopleura)			6	11	17
Bacteria;Verrucomicrobiota;Verrucomicrobiae;Pedosphaerales;Pedosphaeraceae;Oikopleura;uncultured bacterium			6	6	12
Bacteria;Verrucomicrobiota;Verrucomicrobiae;Pedosphaerales;Pedosphaeraceae;SH3-11;metagenome			5		5
Bacteria;Verrucomicrobiota;Verrucomicrobiae;Pedosphaerales;Pedosphaeraceae;uncultured bacterium;(uncultured bacterium)		50	36		86
Bacteria;Verrucomicrobiota;Verrucomicrobiae;Pedosphaerales;Pedosphaeraceae;uncultured;(uncultured)		4		4	8
Bacteria;Verrucomicrobiota;Verrucomicrobiae;Pedosphaerales;Pedosphaeraceae;uncultured;metagenome				6	6
Bacteria;Verrucomicrobiota;Verrucomicrobiae;Pedosphaerales;Pedosphaeraceae;uncultured;uncultured bacterium		18		17	35
Bacteria;Verrucomicrobiota;Verrucomicrobiae;Pedosphaerales;Pedosphaeraceae;uncultured;uncultured Verrucomicrobia bacterium		35			35
Bacteria;WPS-2;uncultured bacterium;(uncultured bacterium);(uncultured bacterium);(uncultured bacterium);(uncultured bacterium)				20	20
Eukaryota;(Eukaryota);(Eukaryota);(Eukaryota);(Eukaryota);(Eukaryota);(Eukaryota)	111	20673	400	19022	40206
Eukaryota;Amorphea;(Amorphea);(Amorphea);(Amorphea);(Amorphea);(Amorphea)		26	6	31	63
Eukaryota;Amorphea;Amoebozoa;Discosea;Flabellinia;Dactylopodida;Paramoeba		8		9	17
Eukaryota;Amorphea;Amoebozoa;Discosea;Longamoebia;Centramoebida;Acanthamoeba		421	23	483	927
Eukaryota;Amorphea;Amoebozoa;Discosea;Longamoebia;Centramoebida;Balamuthia		5		4	9
Eukaryota;Amorphea;Amoebozoa;Tubulinea;Euamoebida;Ptolemeba bulliensis;(Ptolemeba bulliensis)		4			4
Eukaryota;Amorphea;Obazoa;Opisthokonta;(Opisthokonta);(Opisthokonta);(Opisthokonta)		16	35	29	80
Eukaryota;Amorphea;Obazoa;Opisthokonta;Holozoa;Choanozoa;(Choanozoa)		7		10	17
Eukaryota;Amorphea;Obazoa;Opisthokonta;Holozoa;Choanozoa;Choanoflagellata		49		56	105
Eukaryota;Amorphea;Obazoa;Opisthokonta;Holozoa;Choanozoa;Metazoa	4	205	39	214	462
Eukaryota;Amorphea;Obazoa;Opisthokonta;Nucletmycea;Fungi;(Fungi)		7	24	12	43
Eukaryota;Amorphea;Obazoa;Opisthokonta;Nucletmycea;Fungi;Dikarya		206	1017	381	1604
Eukaryota;Amorphea;Obazoa;Opisthokonta;Nucletmycea;Fungi;Mucoromycota		12	5	9	26
Eukaryota;Amorphea;Obazoa;Opisthokonta;Nucletmycea;Fungi;Zoopagomycota		6		9	15
Eukaryota;Amorphea;Obazoa;Opisthokonta;Nucletmycea;Nucleariidae and Fonticula group;Nucleariidae		24		30	54
Eukaryota;Archaeplastida;Chloroplastida;Charophyta;Klebsormidiophyceae;Klebsormidium flaccidum;(Klebsormidium flaccidum)				5	5
Eukaryota;Archaeplastida;Chloroplastida;Charophyta;Phragmoplastophyta;Streptophyta;Embryophyta	9	49	7	33	98
Eukaryota;Archaeplastida;Rhodophyceae;Bangiales;Porphyra-Clymene;Porphyra sp. ZDR966;(Porphyra sp. ZDR966)		4			4
Eukaryota;Cryptophyceae;Cryptomonadales;(Cryptomonadales);(Cryptomonadales);(Cryptomonadales);(Cryptomonadales)				5	5
Eukaryota;Cryptophyceae;Cryptomonadales;Cryptomonas;Daphnia magna;(Daphnia magna);(Daphnia magna)		28		30	58
Eukaryota;Cryptophyceae;Cryptomonadales;Cryptomonas;uncultured eukaryote;(uncultured eukaryote);(uncultured eukaryote)	325	86276	3322	83161	173084
Eukaryota;Cryptophyceae;Cryptomonadales;Rhodomonas;(Rhodomonas);(Rhodomonas);(Rhodomonas)				4	4
Eukaryota;Discoba;Discicristata;Euglenozoa;Kinetoplastea;Metakinetoplastina;(Metakinetoplastina)			50	47	97
Eukaryota;Discoba;Discicristata;Euglenozoa;Kinetoplastea;Metakinetoplastina;Eubodonida			131	105	236
Eukaryota;Discoba;Discicristata;Euglenozoa;Kinetoplastea;Metakinetoplastina;Neobodonida			42	19	61
Eukaryota;Discoba;Discicristata;Euglenozoa;Kinetoplastea;Metakinetoplastina;Trypanosomatida			25	55	80
Eukaryota;SAR;(SAR);(SAR);(SAR);(SAR);(SAR)		182	5	147	334
Eukaryota;SAR;Alveolata;(Alveolata);(Alveolata);(Alveolata);(Alveolata)		64		46	110
Eukaryota;SAR;Alveolata;Apicomplexa;Conoidasida;Coccidia;Eimeriorina				4	4
Eukaryota;SAR;Alveolata;Ciliophora;Intramacronucleata;(Intramacronucleata);(Intramacronucleata)		24		30	54
Eukaryota;SAR;Alveolata;Ciliophora;Intramacronucleata;Conthreep;(Conthreep)		387	15	396	798
Eukaryota;SAR;Alveolata;Ciliophora;Intramacronucleata;Conthreep;Colpodea		15		20	35
Eukaryota;SAR;Alveolata;Ciliophora;Intramacronucleata;Conthreep;Nassophorea		9		10	19
Eukaryota;SAR;Alveolata;Ciliophora;Intramacronucleata;Conthreep;Oligohymenophorea		104	8	108	220
Eukaryota;SAR;Alveolata;Ciliophora;Intramacronucleata;Conthreep;Plagiopylea	159	31778	725	29906	62568
Eukaryota;SAR;Alveolata;Ciliophora;Intramacronucleata;Conthreep;Prostomatea		154		186	340
Eukaryota;SAR;Alveolata;Ciliophora;Intramacronucleata;Spirotrichea;Choreotrichia		4			4
Eukaryota;SAR;Alveolata;Ciliophora;Intramacronucleata;Spirotrichea;Euplotia		29	4	37	70
Eukaryota;SAR;Alveolata;Ciliophora;Intramacronucleata;Spirotrichea;Hypotrichia		9		12	21
Eukaryota;SAR;Alveolata;Ciliophora;Intramacronucleata;Spirotrichea;Oligotrichia		7		8	15
Eukaryota;SAR;Alveolata;Dinoflagellata;Dinophyceae;Gymnodiniphycidae;Suessiaceae		10		7	17
Eukaryota;SAR;Alveolata;Dinoflagellata;Dinophyceae;Prorocentrales;Prorocentrum		5			5
Eukaryota;SAR;Alveolata;Protalveolata;Syndiniales;Syndiniales Group I;uncultured eukaryote		5			5
Eukaryota;SAR;Rhizaria;Cercozoa;Cercomonadidae;uncultured;uncultured Eimeriidae		5			5
Eukaryota;SAR;Rhizaria;Cercozoa;Novel Clade 10;Aquavolon hoantrani;(Aquavolon hoantrani)				4	4
Eukaryota;SAR;Rhizaria;Cercozoa;Novel Clade 12;uncultured eukaryote;(uncultured eukaryote)			5		5
Eukaryota;SAR;Stramenopiles;MAST-3;MAST-3F;uncultured stramenopile;(uncultured stramenopile)		6			6
Eukaryota;SAR;Stramenopiles;Ochrophyta;(Ochrophyta);(Ochrophyta);(Ochrophyta)		4		7	11
Eukaryota;SAR;Stramenopiles;Ochrophyta;Diatomea;Bacillariophytina;Mediophyceae		59	4	86	149
Eukaryota;SAR;Stramenopiles;Ochrophyta;Pelagophyceae;Sarcinochrysidales;Aureoumbra				4	4
Grand Total	2317	168439	48682	175951	395389

## Sheet: 4604_ABCD_lvl7.ntu_table_cutof3
NTU	Sample	Count
Archaea;Halobacterota;Methanomicrobia;Methanomicrobiales;Methanoregulaceae;Methanoregula;(Methanoregula)	4604_D	4
Archaea;Halobacterota;Methanomicrobia;Methanomicrobiales;Methanoregulaceae;Methanoregula;microbial mat metagenome	4604_D	4
Bacteria;Acidobacteriota;(Acidobacteriota);(Acidobacteriota);(Acidobacteriota);(Acidobacteriota);(Acidobacteriota)	4604_B	4
Bacteria;Actinobacteriota;(Actinobacteriota);(Actinobacteriota);(Actinobacteriota);(Actinobacteriota);(Actinobacteriota)	4604_C	4
Bacteria;Actinobacteriota;Acidimicrobiia;Microtrichales;Ilumatobacteraceae;CL500-29 marine group;metagenome	4604_B	4
Bacteria;Actinobacteriota;Actinobacteria;Micrococcales;Microbacteriaceae;Frondihabitans;Frondihabitans sp. PAMC 28766	4604_C	4
Bacteria;Bacteroidota;Bacteroidia;Bacteroidales;Porphyromonadaceae;Porphyromonas;(Porphyromonas)	4604_B	4
Bacteria;Bacteroidota;Bacteroidia;Bacteroidales;Rs-E47 termite group;GWE2-42-42;uncultured bacterium	4604_C	4
Bacteria;Bacteroidota;Bacteroidia;Sphingobacteriales;Lentimicrobiaceae;Lentimicrobium;(Lentimicrobium)	4604_B	4
Bacteria;Bacteroidota;Bacteroidia;Sphingobacteriales;Sphingobacteriaceae;Solitalea;uncultured bacterium	4604_D	4
Bacteria;Campilobacterota;Campylobacteria;Campylobacterales;Sulfurimonadaceae;Sulfuricurvum;uncultured bacterium	4604_B	4
Bacteria;Chloroflexi;(Chloroflexi);(Chloroflexi);(Chloroflexi);(Chloroflexi);(Chloroflexi)	4604_D	4
Bacteria;Cyanobacteria;Cyanobacteriia;Chloroplast;Cercis gigantea;(Cercis gigantea);(Cercis gigantea)	4604_D	4
Bacteria;Cyanobacteria;Cyanobacteriia;Chloroplast;Epipyxis sp. PR26KG;(Epipyxis sp. PR26KG);(Epipyxis sp. PR26KG)	4604_D	4
Bacteria;Cyanobacteria;Cyanobacteriia;Chloroplast;Solanum melongena (eggplant);(Solanum melongena (eggplant));(Solanum melongena (eggplant))	4604_B	4
Bacteria;Cyanobacteria;Cyanobacteriia;Cyanobacteriales;(Cyanobacteriales);(Cyanobacteriales);(Cyanobacteriales)	4604_D	4
Bacteria;Cyanobacteria;Cyanobacteriia;Cyanobacteriales;Chroococcidiopsaceae;Chroococcidiopsis SAG 2023;uncultured bacterium	4604_C	4
Bacteria;Cyanobacteria;Cyanobacteriia;Synechococcales;Cyanobiaceae;Cyanobium PCC-6307;Synechococcus sp. BE0807D	4604_D	4
Bacteria;Deinococcota;Deinococci;Deinococcales;Deinococcaceae;Deinococcus;(Deinococcus)	4604_C	4
Bacteria;Desulfobacterota;Desulfobacteria;Desulfatiglandales;Desulfatiglandaceae;Desulfatiglans;uncultured bacterium	4604_C	4
Bacteria;Desulfobacterota;Desulfobacteria;Desulfobacterales;Desulfosarcinaceae;uncultured;uncultured delta proteobacterium	4604_C	4
Bacteria;Desulfobacterota;Desulfobulbia;Desulfobulbales;uncultured;uncultured bacterium;(uncultured bacterium)	4604_B	4
Bacteria;Desulfobacterota;Syntrophia;Syntrophales;Syntrophaceae;Syntrophus;Syntrophus sp. PtaU1.Bin005	4604_C	4
Bacteria;Desulfobacterota;Syntrophia;Syntrophales;uncultured;uncultured bacterium;(uncultured bacterium)	4604_D	4
Bacteria;Firmicutes;(Firmicutes);(Firmicutes);(Firmicutes);(Firmicutes);(Firmicutes)	4604_B	4
Bacteria;Firmicutes;Bacilli;Bacillales;Bacillaceae;Geobacillus;Geobacillus sp. SANN THG1	4604_C	4
Bacteria;Firmicutes;Bacilli;Bacillales;Bacillaceae;Ureibacillus;Ureibacillus composti	4604_C	4
Bacteria;Firmicutes;Bacilli;Lactobacillales;Streptococcaceae;Lactococcus;(Lactococcus)	4604_D	4
Bacteria;Firmicutes;Symbiobacteriia;Symbiobacteriales;Symbiobacteraceae;uncultured;(uncultured)	4604_D	4
Bacteria;Fusobacteriota;Fusobacteriia;Fusobacteriales;(Fusobacteriales);(Fusobacteriales);(Fusobacteriales)	4604_D	4
Bacteria;Fusobacteriota;Fusobacteriia;Fusobacteriales;Leptotrichiaceae;uncultured;metagenome	4604_C	4
Bacteria;Marinimicrobia (SAR406 clade);hydrothermal vent metagenome;(hydrothermal vent metagenome);(hydrothermal vent metagenome);(hydrothermal vent metagenome);(hydrothermal vent metagenome)	4604_D	4
Bacteria;Methylomirabilota;Methylomirabilia;Methylomirabilales;Methylomirabilaceae;Candidatus Methylomirabilis;uncultured Firmicutes bacterium	4604_C	4
Bacteria;Myxococcota;Myxococcia;Myxococcales;Myxococcaceae;P3OB-42;uncultured bacterium	4604_C	4
Bacteria;Myxococcota;Polyangia;Blfdi19;(Blfdi19);(Blfdi19);(Blfdi19)	4604_D	4
Bacteria;Myxococcota;Polyangia;Blfdi19;uncultured delta proteobacterium;(uncultured delta proteobacterium);(uncultured delta proteobacterium)	4604_D	4
Bacteria;Myxococcota;Polyangia;Polyangiales;Polyangiaceae;(Polyangiaceae);(Polyangiaceae)	4604_D	4
Bacteria;Myxococcota;Polyangia;Polyangiales;Polyangiaceae;Labilithrix;Labilithrix luteola	4604_D	4
Bacteria;Patescibacteria;(Patescibacteria);(Patescibacteria);(Patescibacteria);(Patescibacteria);(Patescibacteria)	4604_C	4
Bacteria;Patescibacteria;Gracilibacteria;(Gracilibacteria);(Gracilibacteria);(Gracilibacteria);(Gracilibacteria)	4604_D	4
Bacteria;Patescibacteria;Gracilibacteria;Candidatus Peregrinibacteria bacterium GW2011_GWA2_47_7;(Candidatus Peregrinibacteria bacterium GW2011_GWA2_47_7);(Candidatus Peregrinibacteria bacterium GW2011_GWA2_47_7);(Candidatus Peregrinibacteria bacterium GW2011_GWA2_47_7)	4604_D	4
Bacteria;Patescibacteria;Gracilibacteria;JGI 0000069-P22;uncultured bacterium;(uncultured bacterium);(uncultured bacterium)	4604_B	4
Bacteria;Planctomycetota;Brocadiae;Brocadiales;(Brocadiales);(Brocadiales);(Brocadiales)	4604_C	4
Bacteria;Planctomycetota;Brocadiae;Brocadiales;(Brocadiales);(Brocadiales);(Brocadiales)	4604_D	4
Bacteria;Planctomycetota;Brocadiae;Brocadiales;Brocadiaceae;Candidatus Brocadia;anammox bacterium enrichment culture clone Udec-3	4604_C	4
Bacteria;Planctomycetota;Planctomycetes;(Planctomycetes);(Planctomycetes);(Planctomycetes);(Planctomycetes)	4604_B	4
Bacteria;Planctomycetota;Planctomycetes;Pirellulales;Pirellulaceae;uncultured;metagenome	4604_D	4
Bacteria;Proteobacteria;Alphaproteobacteria;(Alphaproteobacteria);(Alphaproteobacteria);(Alphaproteobacteria);(Alphaproteobacteria)	4604_C	4
Bacteria;Proteobacteria;Alphaproteobacteria;Caulobacterales;Caulobacteraceae;Brevundimonas;Brevundimonas sp. SOZ3-5032	4604_C	4
Bacteria;Proteobacteria;Alphaproteobacteria;Rhodospirillales;Magnetospirillaceae;Magnetospirillum;(Magnetospirillum)	4604_D	4
Bacteria;Proteobacteria;Alphaproteobacteria;Rickettsiales;Mitochondria;(Mitochondria);(Mitochondria)	4604_D	4
Bacteria;Proteobacteria;Alphaproteobacteria;Rickettsiales;Mitochondria;Ulota hutchinsiae;(Ulota hutchinsiae)	4604_D	4
Bacteria;Proteobacteria;Alphaproteobacteria;Rickettsiales;Rickettsiaceae;uncultured;uncultured bacterium	4604_D	4
Bacteria;Proteobacteria;Gammaproteobacteria;Alteromonadales;Idiomarinaceae;Aliidiomarina;Idiomarinaceae bacterium HL-53	4604_C	4
Bacteria;Proteobacteria;Gammaproteobacteria;Arenicellales;Arenicellaceae;Candidatus Thiosymbion;gamma proteobacterium ectosymbiont of Laxus oneistus	4604_D	4
Bacteria;Proteobacteria;Gammaproteobacteria;B2M28;uncultured bacterium;(uncultured bacterium);(uncultured bacterium)	4604_C	4
Bacteria;Proteobacteria;Gammaproteobacteria;Burkholderiales;B1-7BS;uncultured bacterium;(uncultured bacterium)	4604_C	4
Bacteria;Proteobacteria;Gammaproteobacteria;Burkholderiales;Comamonadaceae;Acidovorax;(Acidovorax)	4604_C	4
Bacteria;Proteobacteria;Gammaproteobacteria;Burkholderiales;Comamonadaceae;Acidovorax;(Acidovorax)	4604_D	4
Bacteria;Proteobacteria;Gammaproteobacteria;Burkholderiales;Comamonadaceae;Hydrogenophaga;uncultured Comamonadaceae bacterium	4604_D	4
Bacteria;Proteobacteria;Gammaproteobacteria;Burkholderiales;Comamonadaceae;Ottowia;uncultured bacterium	4604_D	4
Bacteria;Proteobacteria;Gammaproteobacteria;Burkholderiales;Comamonadaceae;Pelomonas;(Pelomonas)	4604_D	4
Bacteria;Proteobacteria;Gammaproteobacteria;Burkholderiales;Comamonadaceae;Pelomonas;Pelomonas saccharophila	4604_D	4
Bacteria;Proteobacteria;Gammaproteobacteria;Burkholderiales;Comamonadaceae;Rhizobacter;Bragasellus peltatus	4604_C	4
Bacteria;Proteobacteria;Gammaproteobacteria;Burkholderiales;Comamonadaceae;Variovorax;Variovorax paradoxus	4604_C	4
Bacteria;Proteobacteria;Gammaproteobacteria;Burkholderiales;Comamonadaceae;Variovorax;uncultured bacterium	4604_C	4
Bacteria;Proteobacteria;Gammaproteobacteria;Burkholderiales;Gallionellaceae;Ferriphaselus;Ferriphaselus sp. R-1	4604_B	4
Bacteria;Proteobacteria;Gammaproteobacteria;Burkholderiales;Hydrogenophilaceae;uncultured;uncultured bacterium	4604_B	4
Bacteria;Proteobacteria;Gammaproteobacteria;Burkholderiales;Methylophilaceae;Candidatus Methylopumilus;uncultured bacterium	4604_C	4
Bacteria;Proteobacteria;Gammaproteobacteria;Burkholderiales;Methylophilaceae;MM1;Methylovorus sp. MM2	4604_D	4
Bacteria;Proteobacteria;Gammaproteobacteria;Burkholderiales;Methylophilaceae;Methylophilus;uncultured bacterium	4604_B	4
Bacteria;Proteobacteria;Gammaproteobacteria;Burkholderiales;Methylophilaceae;Methylophilus;uncultured bacterium	4604_D	4
Bacteria;Proteobacteria;Gammaproteobacteria;Burkholderiales;Methylophilaceae;OM43 clade;(OM43 clade)	4604_D	4
Bacteria;Proteobacteria;Gammaproteobacteria;Burkholderiales;Methylophilaceae;uncultured;uncultured bacterium	4604_C	4
Bacteria;Proteobacteria;Gammaproteobacteria;Burkholderiales;Nitrosomonadaceae;GOUTA6;(GOUTA6)	4604_D	4
Bacteria;Proteobacteria;Gammaproteobacteria;Burkholderiales;Nitrosomonadaceae;Nitrosomonas;uncultured beta proteobacterium	4604_D	4
Bacteria;Proteobacteria;Gammaproteobacteria;Burkholderiales;Oxalobacteraceae;(Oxalobacteraceae);(Oxalobacteraceae)	4604_B	4
Bacteria;Proteobacteria;Gammaproteobacteria;Burkholderiales;Oxalobacteraceae;Massilia;Massilia sp. WF1	4604_C	4
Bacteria;Proteobacteria;Gammaproteobacteria;Burkholderiales;Oxalobacteraceae;uncultured;metagenome	4604_C	4
Bacteria;Proteobacteria;Gammaproteobacteria;Burkholderiales;Rhodocyclaceae;Dechloromonas;uncultured beta proteobacterium	4604_B	4
Bacteria;Proteobacteria;Gammaproteobacteria;Burkholderiales;Rhodocyclaceae;Propionivibrio;metagenome	4604_D	4
Bacteria;Proteobacteria;Gammaproteobacteria;Burkholderiales;Rhodocyclaceae;Sterolibacterium;metagenome	4604_D	4
Bacteria;Proteobacteria;Gammaproteobacteria;Burkholderiales;Rhodocyclaceae;Zoogloea;uncultured bacterium	4604_C	4
Bacteria;Proteobacteria;Gammaproteobacteria;Burkholderiales;TRA3-20;metagenome;(metagenome)	4604_B	4
Bacteria;Proteobacteria;Gammaproteobacteria;Cardiobacteriales;Wohlfahrtiimonadaceae;Wohlfahrtiimonas;uncultured bacterium	4604_C	4
Bacteria;Proteobacteria;Gammaproteobacteria;Cellvibrionales;Cellvibrionaceae;Simiduia;Simiduia agarivorans SA1 = DSM 21679	4604_C	4
Bacteria;Proteobacteria;Gammaproteobacteria;Chromatiales;Sedimenticolaceae;(Sedimenticolaceae);(Sedimenticolaceae)	4604_A	4
Bacteria;Proteobacteria;Gammaproteobacteria;Chromatiales;Sedimenticolaceae;Sedimenticola;uncultured bacterium	4604_C	4
Bacteria;Proteobacteria;Gammaproteobacteria;Chromatiales;Sedimenticolaceae;uncultured;endosymbiont of Riftia pachyptila (vent Ph05)	4604_C	4
Bacteria;Proteobacteria;Gammaproteobacteria;Coxiellales;Coxiellaceae;Coxiella;metagenome	4604_D	4
Bacteria;Proteobacteria;Gammaproteobacteria;Diplorickettsiales;Diplorickettsiaceae;Aquicella;uncultured bacterium	4604_C	4
Bacteria;Proteobacteria;Gammaproteobacteria;Diplorickettsiales;Diplorickettsiaceae;uncultured;metagenome	4604_D	4
Bacteria;Proteobacteria;Gammaproteobacteria;Diplorickettsiales;Diplorickettsiaceae;uncultured;uncultured bacterium	4604_B	4
Bacteria;Proteobacteria;Gammaproteobacteria;Enterobacterales;Enterobacteriaceae;Enterobacter;Enterobacter ludwigii	4604_C	4
Bacteria;Proteobacteria;Gammaproteobacteria;Enterobacterales;Enterobacteriaceae;Enterobacter;Enterobacter sp. E177e	4604_C	4
Bacteria;Proteobacteria;Gammaproteobacteria;Enterobacterales;Enterobacteriaceae;Enterobacter;Klebsiella sp. enrichment culture clone NK-2	4604_C	4
Bacteria;Proteobacteria;Gammaproteobacteria;Enterobacterales;Enterobacteriaceae;Escherichia-Shigella;Calanus glacialis	4604_C	4
Bacteria;Proteobacteria;Gammaproteobacteria;Enterobacterales;Enterobacteriaceae;Escherichia-Shigella;Escherichia albertii	4604_C	4
Bacteria;Proteobacteria;Gammaproteobacteria;Enterobacterales;Enterobacteriaceae;Escherichia-Shigella;Escherichia coli KTE161	4604_D	4
Bacteria;Proteobacteria;Gammaproteobacteria;Enterobacterales;Enterobacteriaceae;Escherichia-Shigella;Escherichia coli O104:H4 str. C227-11	4604_B	4
Bacteria;Proteobacteria;Gammaproteobacteria;Enterobacterales;Enterobacteriaceae;Escherichia-Shigella;Escherichia coli O157:H7 str. EDL933	4604_B	4
Bacteria;Proteobacteria;Gammaproteobacteria;Enterobacterales;Enterobacteriaceae;Escherichia-Shigella;Escherichia coli TOP550-1	4604_A	4
Bacteria;Proteobacteria;Gammaproteobacteria;Enterobacterales;Enterobacteriaceae;Escherichia-Shigella;Escherichia coli TOP550-1	4604_D	4
Bacteria;Proteobacteria;Gammaproteobacteria;Enterobacterales;Enterobacteriaceae;Escherichia-Shigella;Shigella dysenteriae 1617	4604_A	4
Bacteria;Proteobacteria;Gammaproteobacteria;Enterobacterales;Enterobacteriaceae;Escherichia-Shigella;Shigella sonnei	4604_D	4
Bacteria;Proteobacteria;Gammaproteobacteria;Enterobacterales;Enterobacteriaceae;Escherichia-Shigella;uncultured gamma proteobacterium	4604_D	4
Bacteria;Proteobacteria;Gammaproteobacteria;Enterobacterales;Enterobacteriaceae;Klebsiella;nitrogen-fixing bacterium CC262C	4604_C	4
Bacteria;Proteobacteria;Gammaproteobacteria;Enterobacterales;Enterobacteriaceae;Raoultella;Raoultella ornithinolytica	4604_C	4
Bacteria;Proteobacteria;Gammaproteobacteria;Enterobacterales;Morganellaceae;Candidatus Blochmannia;Blochmannia endosymbiont of Polyrhachis (Hedomyrma) turneri	4604_C	4
Bacteria;Proteobacteria;Gammaproteobacteria;Enterobacterales;Morganellaceae;Photorhabdus;Photorhabdus luminescens	4604_C	4
Bacteria;Proteobacteria;Gammaproteobacteria;Enterobacterales;Morganellaceae;endosymbionts;Blochmannia endosymbiont of Camponotus (Colobopsis) obliquus	4604_C	4
Bacteria;Proteobacteria;Gammaproteobacteria;Enterobacterales;Yersiniaceae;Serratia;(Serratia)	4604_C	4
Bacteria;Proteobacteria;Gammaproteobacteria;Gammaproteobacteria Incertae Sedis;Unknown Family;Acidibacter;uncultured bacterium	4604_D	4
Bacteria;Proteobacteria;Gammaproteobacteria;Gammaproteobacteria Incertae Sedis;Unknown Family;Wenzhouxiangella;uncultured bacterium	4604_B	4
Bacteria;Proteobacteria;Gammaproteobacteria;Gammaproteobacteria Incertae Sedis;Unknown Family;uncultured bacterium;(uncultured bacterium)	4604_B	4
Bacteria;Proteobacteria;Gammaproteobacteria;JTB23;uncultured bacterium;(uncultured bacterium);(uncultured bacterium)	4604_C	4
Bacteria;Proteobacteria;Gammaproteobacteria;Methylococcales;(Methylococcales);(Methylococcales);(Methylococcales)	4604_B	4
Bacteria;Proteobacteria;Gammaproteobacteria;Methylococcales;Methylococcaceae;Methyloterricola;Methyloterricola oryzae	4604_D	4
Bacteria;Proteobacteria;Gammaproteobacteria;Methylococcales;Methylomonadaceae;Crenothrix;metagenome	4604_D	4
Bacteria;Proteobacteria;Gammaproteobacteria;Methylococcales;Methylomonadaceae;Crenothrix;uncultured Crenothrix sp.	4604_D	4
Bacteria;Proteobacteria;Gammaproteobacteria;Methylococcales;Methylomonadaceae;Marine Methylotrophic Group 2;(Marine Methylotrophic Group 2)	4604_B	4
Bacteria;Proteobacteria;Gammaproteobacteria;Methylococcales;Methylomonadaceae;Marine Methylotrophic Group 2;uncultured Methylococcaceae bacterium	4604_C	4
Bacteria;Proteobacteria;Gammaproteobacteria;Methylococcales;Methylomonadaceae;Methylobacter;Methylobacter sp.	4604_D	4
Bacteria;Proteobacteria;Gammaproteobacteria;Methylococcales;Methylomonadaceae;Methylobacter;Methylobacter sp. 4/20	4604_C	4
Bacteria;Proteobacteria;Gammaproteobacteria;Methylococcales;Methylomonadaceae;Methylobacter;Methylobacter whittenburyi	4604_D	4
Bacteria;Proteobacteria;Gammaproteobacteria;Methylococcales;Methylomonadaceae;Methylomarinum;uncultured bacterium	4604_B	4
Bacteria;Proteobacteria;Gammaproteobacteria;Methylococcales;Methylomonadaceae;Methylomonas;Methylomonas denitrificans	4604_B	4
Bacteria;Proteobacteria;Gammaproteobacteria;Methylococcales;Methylomonadaceae;Methylomonas;Methylomonas methanica MC09	4604_C	4
Bacteria;Proteobacteria;Gammaproteobacteria;Methylococcales;Methylomonadaceae;Methylomonas;Methylomonas sp. LW16	4604_D	4
Bacteria;Proteobacteria;Gammaproteobacteria;Methylococcales;Methylomonadaceae;Methylomonas;Methylomonas sp. R-45383	4604_D	4
Bacteria;Proteobacteria;Gammaproteobacteria;Methylococcales;Methylomonadaceae;Methyloprofundus;methanotrophic bacterial endosymbiont of Bathymodiolus sp.	4604_C	4
Bacteria;Proteobacteria;Gammaproteobacteria;Methylococcales;Methylomonadaceae;Methyloprofundus;methanotrophic bacterial endosymbiont of Bathymodiolus sp.	4604_D	4
Bacteria;Proteobacteria;Gammaproteobacteria;Methylococcales;Methylomonadaceae;Methyloprofundus;uncultured gamma proteobacterium	4604_D	4
Bacteria;Proteobacteria;Gammaproteobacteria;Methylococcales;Methylomonadaceae;Methylosarcina;Methylosarcina fibrata AML-C10	4604_B	4
Bacteria;Proteobacteria;Gammaproteobacteria;Methylococcales;Methylomonadaceae;Methylosarcina;uncultured bacterium	4604_C	4
Bacteria;Proteobacteria;Gammaproteobacteria;Methylococcales;Methylomonadaceae;pItb-vmat-59;uncultured Methylomonas sp.	4604_D	4
Bacteria;Proteobacteria;Gammaproteobacteria;Oceanospirillales;Halomonadaceae;Halomonas;uncultured soil bacterium	4604_D	4
Bacteria;Proteobacteria;Gammaproteobacteria;Oceanospirillales;Nitrincolaceae;Neptunomonas;Neptunomonas phycophila	4604_D	4
Bacteria;Proteobacteria;Gammaproteobacteria;Pasteurellales;Pasteurellaceae;Haemophilus;Haemophilus sp. oral clone ASCB01	4604_D	4
Bacteria;Proteobacteria;Gammaproteobacteria;Pasteurellales;Pasteurellaceae;uncultured;uncultured bacterium	4604_D	4
Bacteria;Proteobacteria;Gammaproteobacteria;Piscirickettsiales;Piscirickettsiaceae;Piscirickettsia;Piscirickettsia salmonis	4604_D	4
Bacteria;Proteobacteria;Gammaproteobacteria;Pseudomonadales;Moraxellaceae;Acinetobacter;(Acinetobacter)	4604_D	4
Bacteria;Proteobacteria;Gammaproteobacteria;Pseudomonadales;Moraxellaceae;Acinetobacter;uncultured bacterium	4604_B	4
Bacteria;Proteobacteria;Gammaproteobacteria;Pseudomonadales;Moraxellaceae;Acinetobacter;uncultured bacterium	4604_D	4
Bacteria;Proteobacteria;Gammaproteobacteria;Pseudomonadales;Pseudomonadaceae;Pseudomonas;Pseudomonas moraviensis	4604_D	4
Bacteria;Proteobacteria;Gammaproteobacteria;Pseudomonadales;Pseudomonadaceae;Pseudomonas;Pseudomonas sp. DY-A	4604_B	4
Bacteria;Proteobacteria;Gammaproteobacteria;Pseudomonadales;Pseudomonadaceae;Pseudomonas;Pseudomonas sp. IST112	4604_C	4
Bacteria;Proteobacteria;Gammaproteobacteria;Pseudomonadales;Pseudomonadaceae;Pseudomonas;Pseudomonas sp. Os17	4604_D	4
Bacteria;Proteobacteria;Gammaproteobacteria;Pseudomonadales;Pseudomonadaceae;Pseudomonas;Pseudomonas sp. Ulm1	4604_D	4
Bacteria;Proteobacteria;Gammaproteobacteria;Pseudomonadales;Pseudomonadaceae;Pseudomonas;Pseudomonas stutzeri DSM 10701	4604_B	4
Bacteria;Proteobacteria;Gammaproteobacteria;Pseudomonadales;Pseudomonadaceae;Pseudomonas;Stenotrophomonas rhizophila	4604_D	4
Bacteria;Proteobacteria;Gammaproteobacteria;Pseudomonadales;Pseudomonadaceae;Pseudomonas;Triticum urartu	4604_B	4
Bacteria;Proteobacteria;Gammaproteobacteria;Pseudomonadales;Pseudomonadaceae;Pseudomonas;metagenome	4604_B	4
Bacteria;Proteobacteria;Gammaproteobacteria;Pseudomonadales;Pseudomonadaceae;Pseudomonas;metagenome	4604_D	4
Bacteria;Proteobacteria;Gammaproteobacteria;Steroidobacterales;Woeseiaceae;Woeseia;uncultured bacterium	4604_B	4
Bacteria;Proteobacteria;Gammaproteobacteria;Steroidobacterales;Woeseiaceae;Woeseia;uncultured bacterium	4604_C	4
Bacteria;Proteobacteria;Gammaproteobacteria;Thiomicrospirales;Thioglobaceae;SUP05 cluster;uncultured bacterium	4604_B	4
Bacteria;Proteobacteria;Gammaproteobacteria;UBA10353 marine group;(UBA10353 marine group);(UBA10353 marine group);(UBA10353 marine group)	4604_D	4
Bacteria;Proteobacteria;Gammaproteobacteria;UBA10353 marine group;uncultured bacterium;(uncultured bacterium);(uncultured bacterium)	4604_B	4
Bacteria;Proteobacteria;Gammaproteobacteria;UBA10353 marine group;uncultured bacterium;(uncultured bacterium);(uncultured bacterium)	4604_D	4
Bacteria;Proteobacteria;Gammaproteobacteria;UBA10353 marine group;uncultured gamma proteobacterium;(uncultured gamma proteobacterium);(uncultured gamma proteobacterium)	4604_C	4
Bacteria;Proteobacteria;Gammaproteobacteria;Vibrionales;Vibrionaceae;(Vibrionaceae);(Vibrionaceae)	4604_C	4
Bacteria;Proteobacteria;Gammaproteobacteria;Vibrionales;Vibrionaceae;Vibrio;uncultured bacterium	4604_B	4
Bacteria;Proteobacteria;Gammaproteobacteria;eub62A3;uncultured organism;(uncultured organism);(uncultured organism)	4604_D	4
Bacteria;Proteobacteria;Gammaproteobacteria;uncultured;uncultured Thioalkalivibrio sp.;(uncultured Thioalkalivibrio sp.);(uncultured Thioalkalivibrio sp.)	4604_D	4
Bacteria;Proteobacteria;Magnetococcia;Magnetococcales;Magnetococcaceae;Magnetococcus;Magnetococcus marinus MC-1	4604_C	4
Bacteria;Proteobacteria;Magnetococcia;Magnetococcales;Magnetococcaceae;Magnetococcus;Magnetofaba australis IT-1	4604_C	4
Bacteria;Schekmanbacteria;Candidatus Schekmanbacteria bacterium RIFCSPLOWO2_02_FULL_38_14;(Candidatus Schekmanbacteria bacterium RIFCSPLOWO2_02_FULL_38_14);(Candidatus Schekmanbacteria bacterium RIFCSPLOWO2_02_FULL_38_14);(Candidatus Schekmanbacteria bacterium RIFCSPLOWO2_02_FULL_38_14);(Candidatus Schekmanbacteria bacterium RIFCSPLOWO2_02_FULL_38_14)	4604_B	4
Bacteria;Verrucomicrobiota;Verrucomicrobiae;Chthoniobacterales;Chthoniobacteraceae;LD29;uncultured bacterium	4604_B	4
Bacteria;Verrucomicrobiota;Verrucomicrobiae;Opitutales;Opitutaceae;Opitutus;(Opitutus)	4604_B	4
Bacteria;Verrucomicrobiota;Verrucomicrobiae;Pedosphaerales;Pedosphaeraceae;DEV008;metagenome	4604_C	4
Bacteria;Verrucomicrobiota;Verrucomicrobiae;Pedosphaerales;Pedosphaeraceae;metagenome;(metagenome)	4604_B	4
Bacteria;Verrucomicrobiota;Verrucomicrobiae;Pedosphaerales;Pedosphaeraceae;uncultured;(uncultured)	4604_B	4
Bacteria;Verrucomicrobiota;Verrucomicrobiae;Pedosphaerales;Pedosphaeraceae;uncultured;(uncultured)	4604_D	4
Eukaryota;Amorphea;Amoebozoa;Discosea;Longamoebia;Centramoebida;Balamuthia	4604_D	4
Eukaryota;Amorphea;Amoebozoa;Tubulinea;Euamoebida;Ptolemeba bulliensis;(Ptolemeba bulliensis)	4604_B	4
Eukaryota;Amorphea;Obazoa;Opisthokonta;Holozoa;Choanozoa;Metazoa	4604_A	4
Eukaryota;Archaeplastida;Rhodophyceae;Bangiales;Porphyra-Clymene;Porphyra sp. ZDR966;(Porphyra sp. ZDR966)	4604_B	4
Eukaryota;Cryptophyceae;Cryptomonadales;Rhodomonas;(Rhodomonas);(Rhodomonas);(Rhodomonas)	4604_D	4
Eukaryota;SAR;Alveolata;Apicomplexa;Conoidasida;Coccidia;Eimeriorina	4604_D	4
Eukaryota;SAR;Alveolata;Ciliophora;Intramacronucleata;Spirotrichea;Choreotrichia	4604_B	4
Eukaryota;SAR;Alveolata;Ciliophora;Intramacronucleata;Spirotrichea;Euplotia	4604_C	4
Eukaryota;SAR;Rhizaria;Cercozoa;Novel Clade 10;Aquavolon hoantrani;(Aquavolon hoantrani)	4604_D	4
Eukaryota;SAR;Stramenopiles;Ochrophyta;(Ochrophyta);(Ochrophyta);(Ochrophyta)	4604_B	4
Eukaryota;SAR;Stramenopiles;Ochrophyta;Diatomea;Bacillariophytina;Mediophyceae	4604_C	4
Eukaryota;SAR;Stramenopiles;Ochrophyta;Pelagophyceae;Sarcinochrysidales;Aureoumbra	4604_D	4
Bacteria;Acidobacteriota;(Acidobacteriota);(Acidobacteriota);(Acidobacteriota);(Acidobacteriota);(Acidobacteriota)	4604_D	5
Bacteria;Acidobacteriota;Vicinamibacteria;Vicinamibacterales;uncultured;(uncultured);(uncultured)	4604_B	5
Bacteria;Actinobacteriota;Acidimicrobiia;Microtrichales;(Microtrichales);(Microtrichales);(Microtrichales)	4604_D	5
Bacteria;Actinobacteriota;Actinobacteria;Micrococcales;Microbacteriaceae;Candidatus Aquiluna;Candidatus Aquiluna sp. UB-MaderosW2red	4604_C	5
Bacteria;Actinobacteriota;Actinobacteria;Propionibacteriales;Propionibacteriaceae;Cutibacterium;uncultured organism	4604_C	5
Bacteria;Armatimonadota;uncultured;uncultured bacterium;(uncultured bacterium);(uncultured bacterium);(uncultured bacterium)	4604_D	5
Bacteria;Bacteroidota;Bacteroidia;Chitinophagales;Chitinophagaceae;Ferruginibacter;uncultured Bacteroidetes bacterium	4604_D	5
Bacteria;Bacteroidota;Bacteroidia;Sphingobacteriales;NS11-12 marine group;Bacteroidetes bacterium OLB11;(Bacteroidetes bacterium OLB11)	4604_C	5
Bacteria;Bacteroidota;Bacteroidia;Sphingobacteriales;Sphingobacteriaceae;Pedobacter;metagenome	4604_D	5
Bacteria;Bdellovibrionota;Bdellovibrionia;Bdellovibrionales;Bdellovibrionaceae;OM27 clade;(OM27 clade)	4604_D	5
Bacteria;Campilobacterota;Campylobacteria;Campylobacterales;Sulfurimonadaceae;Sulfuricurvum;(Sulfuricurvum)	4604_C	5
Bacteria;Campilobacterota;Campylobacteria;Campylobacterales;Sulfurimonadaceae;Sulfurimonas;uncultured Campylobacterales bacterium	4604_C	5
Bacteria;Cyanobacteria;Cyanobacteriia;Chloroplast;Cercis gigantea;(Cercis gigantea);(Cercis gigantea)	4604_B	5
Bacteria;Desulfobacterota;Desulfobulbia;Desulfobulbales;Desulfurivibrionaceae;MSBL7;uncultured sediment bacterium	4604_C	5
Bacteria;Desulfobacterota;Desulfuromonadia;Geobacterales;Geobacteraceae;Geobacter;(Geobacter)	4604_C	5
Bacteria;Firmicutes;Bacilli;Bacillales;Bacillaceae;Geobacillus;Parageobacillus toebii	4604_C	5
Bacteria;Firmicutes;Bacilli;Staphylococcales;Staphylococcaceae;Staphylococcus;(Staphylococcus)	4604_C	5
Bacteria;Firmicutes;Clostridia;Lachnospirales;Lachnospiraceae;Tyzzerella;uncultured Eubacteriaceae bacterium	4604_D	5
Bacteria;Firmicutes;Clostridia;Lachnospirales;Lachnospiraceae;uncultured;metagenome	4604_B	5
Bacteria;Firmicutes;Clostridia;Lachnospirales;Lachnospiraceae;uncultured;uncultured bacterium	4604_B	5
Bacteria;Firmicutes;Desulfotomaculia;Desulfotomaculales;Desulfofarcimen;uncultured bacterium;(uncultured bacterium)	4604_D	5
Bacteria;Firmicutes;Moorellia;Desulfitibacterales;Desulfitibacteraceae;Desulfitibacter;uncultured Firmicutes bacterium	4604_C	5
Bacteria;Latescibacterota;Latescibacteria;Latescibacterales;Latescibacteraceae;uncultured bacterium;(uncultured bacterium)	4604_C	5
Bacteria;Marinimicrobia (SAR406 clade);(Marinimicrobia (SAR406 clade));(Marinimicrobia (SAR406 clade));(Marinimicrobia (SAR406 clade));(Marinimicrobia (SAR406 clade));(Marinimicrobia (SAR406 clade))	4604_B	5
Bacteria;Methylomirabilota;Methylomirabilia;Methylomirabilales;Methylomirabilaceae;Candidatus Methylomirabilis;(Candidatus Methylomirabilis)	4604_D	5
Bacteria;Methylomirabilota;Methylomirabilia;Methylomirabilales;Methylomirabilaceae;Candidatus Methylomirabilis;uncultured bacterium	4604_B	5
Bacteria;Myxococcota;bacteriap25;uncultured bacterium;(uncultured bacterium);(uncultured bacterium);(uncultured bacterium)	4604_C	5
Bacteria;Planctomycetota;Phycisphaerae;Phycisphaerales;Phycisphaeraceae;CL500-3;(CL500-3)	4604_D	5
Bacteria;Planctomycetota;Phycisphaerae;Phycisphaerales;Phycisphaeraceae;CL500-3;uncultured Crater Lake bacterium CL120-56	4604_B	5
Bacteria;Proteobacteria;Alphaproteobacteria;(Alphaproteobacteria);(Alphaproteobacteria);(Alphaproteobacteria);(Alphaproteobacteria)	4604_D	5
Bacteria;Proteobacteria;Alphaproteobacteria;Caulobacterales;Caulobacteraceae;Brevundimonas;Brevundimonas sp. Tibet-IBa1	4604_C	5
Bacteria;Proteobacteria;Alphaproteobacteria;Rickettsiales;(Rickettsiales);(Rickettsiales);(Rickettsiales)	4604_D	5
Bacteria;Proteobacteria;Alphaproteobacteria;Rickettsiales;Mitochondria;Ophioglossum californicum;(Ophioglossum californicum)	4604_C	5
Bacteria;Proteobacteria;Alphaproteobacteria;Rickettsiales;Rickettsiaceae;Rickettsia;uncultured bacterium	4604_B	5
Bacteria;Proteobacteria;Gammaproteobacteria;Aeromonadales;Aeromonadaceae;Aeromonas;uncultured bacterium	4604_D	5
Bacteria;Proteobacteria;Gammaproteobacteria;Alteromonadales;Pseudoalteromonadaceae;Pseudoalteromonas;Pseudoalteromonas sp. NJ70	4604_C	5
Bacteria;Proteobacteria;Gammaproteobacteria;Arenicellales;Arenicellaceae;uncultured bacterium;(uncultured bacterium)	4604_C	5
Bacteria;Proteobacteria;Gammaproteobacteria;Burkholderiales;Burkholderiaceae;Burkholderia-Caballeronia-Paraburkholderia;Cupriavidus basilensis	4604_D	5
Bacteria;Proteobacteria;Gammaproteobacteria;Burkholderiales;Comamonadaceae;Comamonas;uncultured bacterium	4604_D	5
Bacteria;Proteobacteria;Gammaproteobacteria;Burkholderiales;Comamonadaceae;Hydrogenophaga;Hydrogenophaga taeniospiralis	4604_D	5
Bacteria;Proteobacteria;Gammaproteobacteria;Burkholderiales;Comamonadaceae;Ottowia;uncultured bacterium	4604_B	5
Bacteria;Proteobacteria;Gammaproteobacteria;Burkholderiales;Comamonadaceae;Polaromonas;Polaromonas sp. EUR3 1.2.1	4604_D	5
Bacteria;Proteobacteria;Gammaproteobacteria;Burkholderiales;Comamonadaceae;Rhizobacter;metagenome	4604_D	5
Bacteria;Proteobacteria;Gammaproteobacteria;Burkholderiales;Comamonadaceae;Variovorax;Variovorax paradoxus S110	4604_D	5
Bacteria;Proteobacteria;Gammaproteobacteria;Burkholderiales;Comamonadaceae;uncultured;uncultured Rhodoferax sp.	4604_C	5
Bacteria;Proteobacteria;Gammaproteobacteria;Burkholderiales;Gallionellaceae;Sideroxydans;uncultured bacterium	4604_D	5
Bacteria;Proteobacteria;Gammaproteobacteria;Burkholderiales;Methylophilaceae;Candidatus Methylopumilus;Candidatus Methylopumilus turicensis	4604_C	5
Bacteria;Proteobacteria;Gammaproteobacteria;Burkholderiales;Methylophilaceae;Candidatus Methylopumilus;uncultured bacterium	4604_D	5
Bacteria;Proteobacteria;Gammaproteobacteria;Burkholderiales;Methylophilaceae;Methylophilus;Methylophilus sp. TWE2	4604_C	5
Bacteria;Proteobacteria;Gammaproteobacteria;Burkholderiales;Methylophilaceae;OM43 clade;(OM43 clade)	4604_B	5
Bacteria;Proteobacteria;Gammaproteobacteria;Burkholderiales;Nitrosomonadaceae;MND1;uncultured bacterium	4604_C	5
Bacteria;Proteobacteria;Gammaproteobacteria;Burkholderiales;Nitrosomonadaceae;Nitrosomonas;uncultured beta proteobacterium	4604_B	5
Bacteria;Proteobacteria;Gammaproteobacteria;Burkholderiales;Oxalobacteraceae;Undibacterium;Undibacterium parvum	4604_D	5
Bacteria;Proteobacteria;Gammaproteobacteria;Burkholderiales;Rhodocyclaceae;Dechloromonas;uncultured bacterium	4604_D	5
Bacteria;Proteobacteria;Gammaproteobacteria;Burkholderiales;Rhodocyclaceae;Sterolibacterium;(Sterolibacterium)	4604_D	5
Bacteria;Proteobacteria;Gammaproteobacteria;Burkholderiales;Rhodocyclaceae;Zoogloea;uncultured bacterium	4604_B	5
Bacteria;Proteobacteria;Gammaproteobacteria;Burkholderiales;Rhodocyclaceae;uncultured;metagenome	4604_B	5
Bacteria;Proteobacteria;Gammaproteobacteria;Cellvibrionales;(Cellvibrionales);(Cellvibrionales);(Cellvibrionales)	4604_B	5
Bacteria;Proteobacteria;Gammaproteobacteria;Cellvibrionales;Halieaceae;OM60(NOR5) clade;uncultured organism	4604_C	5
Bacteria;Proteobacteria;Gammaproteobacteria;Cellvibrionales;Spongiibacteraceae;BD1-7 clade;uncultured bacterium	4604_D	5
Bacteria;Proteobacteria;Gammaproteobacteria;Chromatiales;Sedimenticolaceae;Sedimenticola;Sedimenticola selenatireducens	4604_D	5
Bacteria;Proteobacteria;Gammaproteobacteria;Coxiellales;Coxiellaceae;Coxiella;uncultured deep-sea bacterium	4604_B	5
Bacteria;Proteobacteria;Gammaproteobacteria;Ectothiorhodospirales;Ectothiorhodospiraceae;Ectothiorhodospira;phototrophic bacterium	4604_D	5
Bacteria;Proteobacteria;Gammaproteobacteria;Enterobacterales;Enterobacteriaceae;(Enterobacteriaceae);(Enterobacteriaceae)	4604_A	5
Bacteria;Proteobacteria;Gammaproteobacteria;Enterobacterales;Enterobacteriaceae;Enterobacter;Enterobacter asburiae	4604_C	5
Bacteria;Proteobacteria;Gammaproteobacteria;Enterobacterales;Enterobacteriaceae;Escherichia-Shigella;(Escherichia-Shigella)	4604_A	5
Bacteria;Proteobacteria;Gammaproteobacteria;Enterobacterales;Enterobacteriaceae;Escherichia-Shigella;Escherichia coli DEC14A	4604_D	5
Bacteria;Proteobacteria;Gammaproteobacteria;Enterobacterales;Enterobacteriaceae;Escherichia-Shigella;metagenome	4604_D	5
Bacteria;Proteobacteria;Gammaproteobacteria;Enterobacterales;Enterobacteriaceae;Escherichia-Shigella;uncultured gamma proteobacterium	4604_B	5
Bacteria;Proteobacteria;Gammaproteobacteria;Enterobacterales;Enterobacteriaceae;Salmonella;(Salmonella)	4604_C	5
Bacteria;Proteobacteria;Gammaproteobacteria;Enterobacterales;Enterobacteriaceae;Salmonella;Salmonella enterica subsp. enterica serovar Waycross	4604_B	5
Bacteria;Proteobacteria;Gammaproteobacteria;Enterobacterales;Hafniaceae;Hafnia-Obesumbacterium;Obesumbacterium proteus	4604_C	5
Bacteria;Proteobacteria;Gammaproteobacteria;Gammaproteobacteria Incertae Sedis;Unknown Family;uncultured;uncultured bacterium	4604_D	5
Bacteria;Proteobacteria;Gammaproteobacteria;Legionellales;Legionellaceae;Legionella;uncultured gamma proteobacterium	4604_D	5
Bacteria;Proteobacteria;Gammaproteobacteria;MBMPE27;uncultured organism;(uncultured organism);(uncultured organism)	4604_D	5
Bacteria;Proteobacteria;Gammaproteobacteria;Methylococcales;Methylomonadaceae;Crenothrix;uncultured Methylobacter sp.	4604_B	5
Bacteria;Proteobacteria;Gammaproteobacteria;Methylococcales;Methylomonadaceae;Marine Methylotrophic Group 2;uncultured Methylococcaceae bacterium	4604_D	5
Bacteria;Proteobacteria;Gammaproteobacteria;Methylococcales;Methylomonadaceae;Methylobacter;Methylobacter luteus	4604_A	5
Bacteria;Proteobacteria;Gammaproteobacteria;Methylococcales;Methylomonadaceae;Methylobacter;uncultured methanotrophic proteobacterium	4604_C	5
Bacteria;Proteobacteria;Gammaproteobacteria;Methylococcales;Methylomonadaceae;Methylomarinum;uncultured bacterium	4604_D	5
Bacteria;Proteobacteria;Gammaproteobacteria;Methylococcales;Methylomonadaceae;Methylomicrobium;Methylomicrobium album BG8	4604_C	5
Bacteria;Proteobacteria;Gammaproteobacteria;Methylococcales;Methylomonadaceae;Methyloprofundus;(Methyloprofundus)	4604_D	5
Bacteria;Proteobacteria;Gammaproteobacteria;Methylococcales;Methylomonadaceae;Methyloprofundus;Methyloprofundus sedimenti	4604_D	5
Bacteria;Proteobacteria;Gammaproteobacteria;Methylococcales;Methylomonadaceae;Methylosarcina;Methylosarcina fibrata AML-C10	4604_D	5
Bacteria;Proteobacteria;Gammaproteobacteria;Methylococcales;Methylomonadaceae;Methylosarcina;Methylosarcina quisquiliarum	4604_D	5
Bacteria;Proteobacteria;Gammaproteobacteria;Methylococcales;Methylomonadaceae;Methylovulum;uncultured bacterium	4604_C	5
Bacteria;Proteobacteria;Gammaproteobacteria;Methylococcales;Methylomonadaceae;pItb-vmat-59;uncultured bacterium	4604_C	5
Bacteria;Proteobacteria;Gammaproteobacteria;Nitrosococcales;Nitrosococcaceae;(Nitrosococcaceae);(Nitrosococcaceae)	4604_B	5
Bacteria;Proteobacteria;Gammaproteobacteria;Nitrosococcales;Nitrosococcaceae;AqS1;Candidatus Kentron sp. H	4604_B	5
Bacteria;Proteobacteria;Gammaproteobacteria;Oceanospirillales;Endozoicomonadaceae;Endozoicomonas;Loripes lacteus gill symbiont	4604_C	5
Bacteria;Proteobacteria;Gammaproteobacteria;Oceanospirillales;Endozoicomonadaceae;Endozoicomonas;Loripes lacteus gill symbiont	4604_D	5
Bacteria;Proteobacteria;Gammaproteobacteria;Oceanospirillales;Halomonadaceae;Salinicola;Halomonas sp. QTR-38	4604_D	5
Bacteria;Proteobacteria;Gammaproteobacteria;Piscirickettsiales;Piscirickettsiaceae;Piscirickettsia;Piscirickettsia salmonis	4604_B	5
Bacteria;Proteobacteria;Gammaproteobacteria;Pseudomonadales;Pseudomonadaceae;Pseudomonas;Pseudomonas syringae pv. actinidiae ICMP 19102	4604_D	5
Bacteria;Proteobacteria;Gammaproteobacteria;Pseudomonadales;Pseudomonadaceae;Pseudomonas;Stenotrophomonas rhizophila	4604_C	5
Bacteria;Proteobacteria;Gammaproteobacteria;Thiomicrospirales;Thioglobaceae;SUP05 cluster;(SUP05 cluster)	4604_D	5
Bacteria;Proteobacteria;Gammaproteobacteria;Thiotrichales;Thiotrichaceae;uncultured;uncultured bacterium	4604_B	5
Bacteria;Proteobacteria;Gammaproteobacteria;Thiotrichales;Thiotrichaceae;uncultured;uncultured bacterium	4604_D	5
Bacteria;Proteobacteria;Gammaproteobacteria;UBA10353 marine group;uncultured gamma proteobacterium;(uncultured gamma proteobacterium);(uncultured gamma proteobacterium)	4604_B	5
Bacteria;Proteobacteria;Gammaproteobacteria;Vibrionales;Vibrionaceae;(Vibrionaceae);(Vibrionaceae)	4604_B	5
Bacteria;Proteobacteria;Gammaproteobacteria;Vibrionales;Vibrionaceae;Vibrio;(Vibrio)	4604_C	5
Bacteria;Proteobacteria;Gammaproteobacteria;Vibrionales;Vibrionaceae;Vibrio;uncultured bacterium	4604_D	5
Bacteria;Proteobacteria;Gammaproteobacteria;Xanthomonadales;Xanthomonadaceae;Arenimonas;uncultured Xanthomonadaceae bacterium	4604_C	5
Bacteria;Proteobacteria;Gammaproteobacteria;uncultured;metagenome;(metagenome);(metagenome)	4604_D	5
Bacteria;Verrucomicrobiota;(Verrucomicrobiota);(Verrucomicrobiota);(Verrucomicrobiota);(Verrucomicrobiota);(Verrucomicrobiota)	4604_B	5
Bacteria;Verrucomicrobiota;Kiritimatiellae;WCHB1-41;uncultured Verrucomicrobia bacterium;(uncultured Verrucomicrobia bacterium);(uncultured Verrucomicrobia bacterium)	4604_B	5
Bacteria;Verrucomicrobiota;Verrucomicrobiae;Pedosphaerales;Pedosphaeraceae;SH3-11;metagenome	4604_C	5
Eukaryota;Amorphea;Amoebozoa;Discosea;Longamoebia;Centramoebida;Balamuthia	4604_B	5
Eukaryota;Amorphea;Obazoa;Opisthokonta;Nucletmycea;Fungi;Mucoromycota	4604_C	5
Eukaryota;Archaeplastida;Chloroplastida;Charophyta;Klebsormidiophyceae;Klebsormidium flaccidum;(Klebsormidium flaccidum)	4604_D	5
Eukaryota;Cryptophyceae;Cryptomonadales;(Cryptomonadales);(Cryptomonadales);(Cryptomonadales);(Cryptomonadales)	4604_D	5
Eukaryota;SAR;(SAR);(SAR);(SAR);(SAR);(SAR)	4604_C	5
Eukaryota;SAR;Alveolata;Dinoflagellata;Dinophyceae;Prorocentrales;Prorocentrum	4604_B	5
Eukaryota;SAR;Alveolata;Protalveolata;Syndiniales;Syndiniales Group I;uncultured eukaryote	4604_B	5
Eukaryota;SAR;Rhizaria;Cercozoa;Cercomonadidae;uncultured;uncultured Eimeriidae	4604_B	5
Eukaryota;SAR;Rhizaria;Cercozoa;Novel Clade 12;uncultured eukaryote;(uncultured eukaryote)	4604_C	5
Bacteria;Actinobacteriota;Acidimicrobiia;Microtrichales;Iamiaceae;Iamia;metagenome	4604_D	6
Bacteria;Actinobacteriota;Actinobacteria;Actinomycetales;Actinomycetaceae;Actinomyces;uncultured bacterium	4604_D	6
Bacteria;Actinobacteriota;Actinobacteria;Micrococcales;Microbacteriaceae;Agrococcus;Agrococcus sp. SS14.7	4604_C	6
Bacteria;Bacteroidota;Bacteroidia;Bacteroidales;Prolixibacteraceae;WCHB1-32;uncultured bacterium	4604_B	6
Bacteria;Bacteroidota;Bacteroidia;Chitinophagales;Chitinophagaceae;Ferruginibacter;uncultured Ferruginibacter sp.	4604_D	6
Bacteria;Bdellovibrionota;Oligoflexia;053A03-B-DI-P58;uncultured bacterium;(uncultured bacterium);(uncultured bacterium)	4604_D	6
Bacteria;Campilobacterota;Campylobacteria;Campylobacterales;Arcobacteraceae;(Arcobacteraceae);(Arcobacteraceae)	4604_D	6
Bacteria;Campilobacterota;Campylobacteria;Campylobacterales;Sulfurovaceae;Sulfurovum;uncultured bacterium	4604_D	6
Bacteria;Cloacimonadota;Cloacimonadia;Cloacimonadales;W27;uncultured bacterium;(uncultured bacterium)	4604_D	6
Bacteria;Cyanobacteria;Cyanobacteriia;Chloroplast;Azolla filiculoides;(Azolla filiculoides);(Azolla filiculoides)	4604_C	6
Bacteria;Cyanobacteria;Cyanobacteriia;Synechococcales;Cyanobiaceae;Cyanobium PCC-6307;Cyanobium sp. Suigetsu-CR1	4604_D	6
Bacteria;Dependentiae;Babeliae;Babeliales;Babeliaceae;uncultured bacterium;(uncultured bacterium)	4604_D	6
Bacteria;Desulfobacterota;Desulfobacteria;Desulfobacterales;Desulfococcaceae;uncultured;uncultured organism	4604_C	6
Bacteria;Desulfobacterota;Desulfobacteria;Desulfobacterales;Desulfosarcinaceae;(Desulfosarcinaceae);(Desulfosarcinaceae)	4604_C	6
Bacteria;Desulfobacterota;Desulfobulbia;Desulfobulbales;uncultured;uncultured bacterium;(uncultured bacterium)	4604_D	6
Bacteria;Desulfobacterota;Desulfuromonadia;Geobacterales;(Geobacterales);(Geobacterales);(Geobacterales)	4604_C	6
Bacteria;Firmicutes;Bacilli;Bacillales;Bacillaceae;Geobacillus;uncultured organism	4604_C	6
Bacteria;Firmicutes;Bacilli;Lactobacillales;Streptococcaceae;Lactococcus;Lactococcus sp. R2A-40	4604_D	6
Bacteria;Firmicutes;Bacilli;Lactobacillales;Streptococcaceae;Lactococcus;Lactococcus sp. USMS16BP	4604_C	6
Bacteria;Myxococcota;Polyangia;Haliangiales;Haliangiaceae;Haliangium;(Haliangium)	4604_D	6
Bacteria;Patescibacteria;Gracilibacteria;JGI 0000069-P22;(JGI 0000069-P22);(JGI 0000069-P22);(JGI 0000069-P22)	4604_D	6
Bacteria;Planctomycetota;Brocadiae;Brocadiales;Brocadiaceae;Candidatus Jettenia;Candidatus Jettenia sp. enrichment culture	4604_C	6
Bacteria;Planctomycetota;Phycisphaerae;Phycisphaerales;Phycisphaeraceae;CL500-3;uncultured bacterium	4604_B	6
Bacteria;Planctomycetota;Planctomycetes;Gemmatales;Gemmataceae;uncultured;uncultured Crater Lake bacterium CL500-52	4604_D	6
Bacteria;Proteobacteria;Alphaproteobacteria;Rickettsiales;Mitochondria;Solanum melongena (eggplant);(Solanum melongena (eggplant))	4604_D	6
Bacteria;Proteobacteria;Gammaproteobacteria;AT-s2-59;uncultured bacterium;(uncultured bacterium);(uncultured bacterium)	4604_B	6
Bacteria;Proteobacteria;Gammaproteobacteria;AT-s2-59;uncultured bacterium;(uncultured bacterium);(uncultured bacterium)	4604_D	6
Bacteria;Proteobacteria;Gammaproteobacteria;Alteromonadales;Idiomarinaceae;Aliidiomarina;gamma proteobacterium E-034	4604_D	6
Bacteria;Proteobacteria;Gammaproteobacteria;Arenicellales;Arenicellaceae;Candidatus Thiosymbion;gamma proteobacterium ectosymbiont of Laxus oneistus	4604_C	6
Bacteria;Proteobacteria;Gammaproteobacteria;Burkholderiales;Chromobacteriaceae;Vogesella;uncultured bacterium	4604_B	6
Bacteria;Proteobacteria;Gammaproteobacteria;Burkholderiales;Comamonadaceae;Acidovorax;uncultured Acidovorax sp.	4604_C	6
Bacteria;Proteobacteria;Gammaproteobacteria;Burkholderiales;Comamonadaceae;Caenimonas;uncultured bacterium	4604_D	6
Bacteria;Proteobacteria;Gammaproteobacteria;Burkholderiales;Comamonadaceae;Candidatus Symbiobacter;uncultured bacterium	4604_B	6
Bacteria;Proteobacteria;Gammaproteobacteria;Burkholderiales;Comamonadaceae;Delftia;Delftia acidovorans	4604_C	6
Bacteria;Proteobacteria;Gammaproteobacteria;Burkholderiales;Comamonadaceae;Hydrogenophaga;uncultured bacterium	4604_D	6
Bacteria;Proteobacteria;Gammaproteobacteria;Burkholderiales;Comamonadaceae;Limnohabitans;uncultured bacterium	4604_B	6
Bacteria;Proteobacteria;Gammaproteobacteria;Burkholderiales;Comamonadaceae;Limnohabitans;uncultured beta proteobacterium	4604_C	6
Bacteria;Proteobacteria;Gammaproteobacteria;Burkholderiales;Comamonadaceae;Ramlibacter;uncultured Comamonadaceae bacterium	4604_C	6
Bacteria;Proteobacteria;Gammaproteobacteria;Burkholderiales;Comamonadaceae;Rhodoferax;Rhodoferax antarcticus	4604_D	6
Bacteria;Proteobacteria;Gammaproteobacteria;Burkholderiales;Comamonadaceae;Variovorax;beta proteobacterium CA1	4604_C	6
Bacteria;Proteobacteria;Gammaproteobacteria;Burkholderiales;Comamonadaceae;Variovorax;beta proteobacterium CA1	4604_D	6
Bacteria;Proteobacteria;Gammaproteobacteria;Burkholderiales;Comamonadaceae;uncultured;metagenome	4604_B	6
Bacteria;Proteobacteria;Gammaproteobacteria;Burkholderiales;Hydrogenophilaceae;uncultured;uncultured Hydrogenophilaceae bacterium	4604_D	6
Bacteria;Proteobacteria;Gammaproteobacteria;Burkholderiales;Methylophilaceae;Candidatus Methylopumilus;Candidatus Methylopumilus turicensis	4604_D	6
Bacteria;Proteobacteria;Gammaproteobacteria;Burkholderiales;Methylophilaceae;MM2;Methylobacillus sp. MM2	4604_B	6
Bacteria;Proteobacteria;Gammaproteobacteria;Burkholderiales;Methylophilaceae;OM43 clade;uncultured marine bacterium	4604_D	6
Bacteria;Proteobacteria;Gammaproteobacteria;Burkholderiales;Methylophilaceae;uncultured;metagenome	4604_C	6
Bacteria;Proteobacteria;Gammaproteobacteria;Burkholderiales;Rhodocyclaceae;Sulfuritalea;uncultured beta proteobacterium	4604_B	6
Bacteria;Proteobacteria;Gammaproteobacteria;Cellvibrionales;Cellvibrionaceae;(Cellvibrionaceae);(Cellvibrionaceae)	4604_C	6
Bacteria;Proteobacteria;Gammaproteobacteria;Cellvibrionales;Halieaceae;OM60(NOR5) clade;uncultured organism	4604_D	6
Bacteria;Proteobacteria;Gammaproteobacteria;Chromatiales;Sedimenticolaceae;(Sedimenticolaceae);(Sedimenticolaceae)	4604_B	6
Bacteria;Proteobacteria;Gammaproteobacteria;Chromatiales;Sedimenticolaceae;(Sedimenticolaceae);(Sedimenticolaceae)	4604_C	6
Bacteria;Proteobacteria;Gammaproteobacteria;Coxiellales;Coxiellaceae;Coxiella;uncultured deep-sea bacterium	4604_D	6
Bacteria;Proteobacteria;Gammaproteobacteria;Coxiellales;Coxiellaceae;Coxiella;uncultured marine bacterium	4604_B	6
Bacteria;Proteobacteria;Gammaproteobacteria;Enterobacterales;Enterobacteriaceae;Buttiauxella;Buttiauxella agrestis	4604_B	6
Bacteria;Proteobacteria;Gammaproteobacteria;Enterobacterales;Enterobacteriaceae;Enterobacter;Klebsiella aerogenes	4604_C	6
Bacteria;Proteobacteria;Gammaproteobacteria;Enterobacterales;Enterobacteriaceae;Escherichia-Shigella;Escherichia coli KTE161	4604_B	6
Bacteria;Proteobacteria;Gammaproteobacteria;Enterobacterales;Enterobacteriaceae;Escherichia-Shigella;uncultured Escherichia sp.	4604_D	6
Bacteria;Proteobacteria;Gammaproteobacteria;Enterobacterales;Enterobacteriaceae;Escherichia-Shigella;uncultured Parabacteroides sp.	4604_D	6
Bacteria;Proteobacteria;Gammaproteobacteria;Enterobacterales;Enterobacteriaceae;Klebsiella;(Klebsiella)	4604_D	6
Bacteria;Proteobacteria;Gammaproteobacteria;Enterobacterales;Enterobacteriaceae;Klebsiella;Klebsiella pneumoniae	4604_D	6
Bacteria;Proteobacteria;Gammaproteobacteria;Enterobacterales;Enterobacteriaceae;Salmonella;(Salmonella)	4604_B	6
Bacteria;Proteobacteria;Gammaproteobacteria;Enterobacterales;Morganellaceae;Candidatus Westeberhardia;Candidatus Westeberhardia cardiocondylae	4604_B	6
Bacteria;Proteobacteria;Gammaproteobacteria;Enterobacterales;Pectobacteriaceae;Pectobacterium;Pectobacterium carotovorum subsp. carotovorum ICMP 5702	4604_C	6
Bacteria;Proteobacteria;Gammaproteobacteria;Enterobacterales;Yersiniaceae;Serratia;Serratia marcescens	4604_C	6
Bacteria;Proteobacteria;Gammaproteobacteria;Gammaproteobacteria Incertae Sedis;Unknown Family;uncultured;uncultured sediment bacterium	4604_B	6
Bacteria;Proteobacteria;Gammaproteobacteria;Granulosicoccales;uncultured;uncultured bacterium;(uncultured bacterium)	4604_D	6
Bacteria;Proteobacteria;Gammaproteobacteria;HOC36;uncultured bacterium;(uncultured bacterium);(uncultured bacterium)	4604_C	6
Bacteria;Proteobacteria;Gammaproteobacteria;Methylococcales;Methylomonadaceae;Crenothrix;Crenothrix polyspora	4604_D	6
Bacteria;Proteobacteria;Gammaproteobacteria;Methylococcales;Methylomonadaceae;Marine Methylotrophic Group 2;marine metagenome	4604_C	6
Bacteria;Proteobacteria;Gammaproteobacteria;Methylococcales;Methylomonadaceae;Methylobacter;Methylobacter psychrophilus	4604_A	6
Bacteria;Proteobacteria;Gammaproteobacteria;Methylococcales;Methylomonadaceae;Methylobacter;uncultured methanotrophic proteobacterium	4604_D	6
Bacteria;Proteobacteria;Gammaproteobacteria;Methylococcales;Methylomonadaceae;Methylomicrobium;Methylomicrobium buryatense	4604_D	6
Bacteria;Proteobacteria;Gammaproteobacteria;Methylococcales;Methylomonadaceae;Methylomonas;Methylomonas methanica MC09	4604_D	6
Bacteria;Proteobacteria;Gammaproteobacteria;Methylococcales;Methylomonadaceae;Methyloprofundus;(Methyloprofundus)	4604_C	6
Bacteria;Proteobacteria;Gammaproteobacteria;Methylococcales;Methylomonadaceae;Methyloprofundus;methanotrophic bacterial endosymbiont of Bathymodiolus sp.	4604_B	6
Bacteria;Proteobacteria;Gammaproteobacteria;Methylococcales;Methylomonadaceae;Methyloprofundus;uncultured bacterium	4604_C	6
Bacteria;Proteobacteria;Gammaproteobacteria;Methylococcales;Methylomonadaceae;Methyloprofundus;uncultured bacterium	4604_D	6
Bacteria;Proteobacteria;Gammaproteobacteria;Methylococcales;Methylomonadaceae;pItb-vmat-59;uncultured sediment bacterium	4604_C	6
Bacteria;Proteobacteria;Gammaproteobacteria;Methylococcales;Methylomonadaceae;pItb-vmat-59;uncultured sediment bacterium	4604_D	6
Bacteria;Proteobacteria;Gammaproteobacteria;Methylococcales;Methylomonadaceae;uncultured;uncultured gamma proteobacterium	4604_C	6
Bacteria;Proteobacteria;Gammaproteobacteria;Nitrosococcales;Nitrosococcaceae;3PJM14;uncultured bacterium	4604_C	6
Bacteria;Proteobacteria;Gammaproteobacteria;Oceanospirillales;(Oceanospirillales);(Oceanospirillales);(Oceanospirillales)	4604_D	6
Bacteria;Proteobacteria;Gammaproteobacteria;Oceanospirillales;Alcanivoracaceae1;Alcanivorax;uncultured gamma proteobacterium	4604_B	6
Bacteria;Proteobacteria;Gammaproteobacteria;Oceanospirillales;Alcanivoracaceae;Ketobacter;Escherichia coli	4604_D	6
Bacteria;Proteobacteria;Gammaproteobacteria;Pseudomonadales;Moraxellaceae;Acinetobacter;Acinetobacter lwoffii WJ10621	4604_C	6
Bacteria;Proteobacteria;Gammaproteobacteria;Pseudomonadales;Moraxellaceae;Acinetobacter;uncultured bacterium	4604_C	6
Bacteria;Proteobacteria;Gammaproteobacteria;Steroidobacterales;Woeseiaceae;Woeseia;uncultured gamma proteobacterium	4604_C	6
Bacteria;Proteobacteria;Gammaproteobacteria;Vibrionales;Vibrionaceae;Salinivibrio;Salinivibrio costicola subsp. costicola ATCC 33508 = LMG 11651	4604_C	6
Bacteria;Proteobacteria;Gammaproteobacteria;Vibrionales;Vibrionaceae;Vibrio;Vibrio diabolicus	4604_C	6
Bacteria;Proteobacteria;Gammaproteobacteria;Vibrionales;Vibrionaceae;Vibrio;Vibrio navarrensis	4604_C	6
Bacteria;Proteobacteria;Gammaproteobacteria;Xanthomonadales;Rhodanobacteraceae;Luteibacter;metagenome	4604_D	6
Bacteria;Proteobacteria;Gammaproteobacteria;eub62A3;uncultured organism;(uncultured organism);(uncultured organism)	4604_B	6
Bacteria;Verrucomicrobiota;Kiritimatiellae;WCHB1-41;(WCHB1-41);(WCHB1-41);(WCHB1-41)	4604_B	6
Bacteria;Verrucomicrobiota;Verrucomicrobiae;Chthoniobacterales;Chthoniobacteraceae;LD29;uncultured bacterium	4604_D	6
Bacteria;Verrucomicrobiota;Verrucomicrobiae;Chthoniobacterales;Xiphinematobacteraceae;Candidatus Xiphinematobacter;metagenome	4604_B	6
Bacteria;Verrucomicrobiota;Verrucomicrobiae;Pedosphaerales;Pedosphaeraceae;Oikopleura;(Oikopleura)	4604_C	6
Bacteria;Verrucomicrobiota;Verrucomicrobiae;Pedosphaerales;Pedosphaeraceae;Oikopleura;uncultured bacterium	4604_C	6
Bacteria;Verrucomicrobiota;Verrucomicrobiae;Pedosphaerales;Pedosphaeraceae;Oikopleura;uncultured bacterium	4604_D	6
Bacteria;Verrucomicrobiota;Verrucomicrobiae;Pedosphaerales;Pedosphaeraceae;uncultured;metagenome	4604_D	6
Eukaryota;Amorphea;(Amorphea);(Amorphea);(Amorphea);(Amorphea);(Amorphea)	4604_C	6
Eukaryota;Amorphea;Obazoa;Opisthokonta;Nucletmycea;Fungi;Zoopagomycota	4604_B	6
Eukaryota;SAR;Stramenopiles;MAST-3;MAST-3F;uncultured stramenopile;(uncultured stramenopile)	4604_B	6
Bacteria;Actinobacteriota;Actinobacteria;Micrococcales;Micrococcaceae;(Micrococcaceae);(Micrococcaceae)	4604_C	7
Bacteria;Bacteroidota;Bacteroidia;Bacteroidales;Porphyromonadaceae;Porphyromonas;uncultured organism	4604_B	7
Bacteria;Bacteroidota;Bacteroidia;Flavobacteriales;Cryomorphaceae;uncultured;uncultured Cryomorphaceae bacterium	4604_B	7
Bacteria;Bacteroidota;Bacteroidia;Sphingobacteriales;AKYH767;uncultured bacterium;(uncultured bacterium)	4604_D	7
Bacteria;Bacteroidota;Rhodothermia;Rhodothermales;Rhodothermaceae;Salinibacter;uncultured bacterium	4604_D	7
Bacteria;Campilobacterota;Campylobacteria;Campylobacterales;Sulfurimonadaceae;Sulfurimonas;uncultured Campylobacterales bacterium	4604_B	7
Bacteria;Chloroflexi;Anaerolineae;Anaerolineales;Anaerolineaceae;uncultured;uncultured Crater Lake bacterium CL500-11	4604_D	7
Bacteria;Chloroflexi;Dehalococcoidia;(Dehalococcoidia);(Dehalococcoidia);(Dehalococcoidia);(Dehalococcoidia)	4604_D	7
Bacteria;Cyanobacteria;Cyanobacteriia;Chloroplast;Solanum melongena (eggplant);(Solanum melongena (eggplant));(Solanum melongena (eggplant))	4604_C	7
Bacteria;Desulfobacterota;Desulfobacteria;Desulfobacterales;Desulfococcaceae;(Desulfococcaceae);(Desulfococcaceae)	4604_C	7
Bacteria;Desulfobacterota;Desulfobacteria;Desulfobacterales;Desulfococcaceae;Desulfococcus;Desulfococcus multivorans DSM 2059	4604_C	7
Bacteria;Desulfobacterota;Desulfobacteria;Desulfobacterales;Desulfococcaceae;uncultured;uncultured bacterium	4604_C	7
Bacteria;Firestonebacteria;Candidatus Firestonebacteria bacterium RIFOXYA2_FULL_40_8;(Candidatus Firestonebacteria bacterium RIFOXYA2_FULL_40_8);(Candidatus Firestonebacteria bacterium RIFOXYA2_FULL_40_8);(Candidatus Firestonebacteria bacterium RIFOXYA2_FULL_40_8);(Candidatus Firestonebacteria bacterium RIFOXYA2_FULL_40_8)	4604_D	7
Bacteria;Firmicutes;Bacilli;Bacillales;Bacillaceae;Geobacillus;Parageobacillus caldoxylosilyticus	4604_C	7
Bacteria;Firmicutes;Bacilli;Lactobacillales;Streptococcaceae;Lactococcus;Lactococcus sp. USMS16BP	4604_D	7
Bacteria;Firmicutes;Clostridia;Lachnospirales;Lachnospiraceae;uncultured;(uncultured)	4604_B	7
Bacteria;Patescibacteria;Gracilibacteria;uncultured bacterium;(uncultured bacterium);(uncultured bacterium);(uncultured bacterium)	4604_D	7
Bacteria;Proteobacteria;Alphaproteobacteria;Rickettsiales;Mitochondria;Adiantum pedatum;(Adiantum pedatum)	4604_D	7
Bacteria;Proteobacteria;Alphaproteobacteria;Rickettsiales;Mitochondria;Solanum melongena (eggplant);(Solanum melongena (eggplant))	4604_B	7
Bacteria;Proteobacteria;Gammaproteobacteria;Alteromonadales;(Alteromonadales);(Alteromonadales);(Alteromonadales)	4604_C	7
Bacteria;Proteobacteria;Gammaproteobacteria;Alteromonadales;Alteromonadaceae;Alteromonas;uncultured Alteromonadaceae bacterium	4604_C	7
Bacteria;Proteobacteria;Gammaproteobacteria;Arenicellales;Arenicellaceae;uncultured bacterium;(uncultured bacterium)	4604_D	7
Bacteria;Proteobacteria;Gammaproteobacteria;Burkholderiales;Comamonadaceae;Curvibacter;uncultured bacterium	4604_C	7
Bacteria;Proteobacteria;Gammaproteobacteria;Burkholderiales;Comamonadaceae;Ottowia;uncultured bacterium	4604_C	7
Bacteria;Proteobacteria;Gammaproteobacteria;Burkholderiales;Comamonadaceae;Rhodoferax;beta proteobacterium LH90	4604_B	7
Bacteria;Proteobacteria;Gammaproteobacteria;Chromatiales;Chromatiaceae;Achromatium;Achromatium oxaliferum	4604_D	7
Bacteria;Proteobacteria;Gammaproteobacteria;Chromatiales;Sedimenticolaceae;uncultured;endosymbiont of Riftia pachyptila (vent Ph05)	4604_A	7
Bacteria;Proteobacteria;Gammaproteobacteria;Enterobacterales;Enterobacteriaceae;Citrobacter;uncultured bacterium	4604_B	7
Bacteria;Proteobacteria;Gammaproteobacteria;Enterobacterales;Enterobacteriaceae;Enterobacter;Enterobacter sp. UCD-UG_FMILLET	4604_D	7
Bacteria;Proteobacteria;Gammaproteobacteria;Enterobacterales;Enterobacteriaceae;Escherichia-Shigella;Escherichia coli CFT073	4604_C	7
Bacteria;Proteobacteria;Gammaproteobacteria;Enterobacterales;Enterobacteriaceae;Escherichia-Shigella;Escherichia coli O157:H7 str. EDL933	4604_C	7
Bacteria;Proteobacteria;Gammaproteobacteria;Enterobacterales;Enterobacteriaceae;Escherichia-Shigella;metagenome	4604_B	7
Bacteria;Proteobacteria;Gammaproteobacteria;Enterobacterales;Enterobacteriaceae;Escherichia-Shigella;uncultured organism	4604_C	7
Bacteria;Proteobacteria;Gammaproteobacteria;HOC36;uncultured bacterium;(uncultured bacterium);(uncultured bacterium)	4604_B	7
Bacteria;Proteobacteria;Gammaproteobacteria;Immundisolibacterales;Immundisolibacteraceae;uncultured;uncultured gamma proteobacterium	4604_C	7
Bacteria;Proteobacteria;Gammaproteobacteria;Legionellales;Legionellaceae;Legionella;(Legionella)	4604_B	7
Bacteria;Proteobacteria;Gammaproteobacteria;Legionellales;Legionellaceae;uncultured bacterium;(uncultured bacterium)	4604_D	7
Bacteria;Proteobacteria;Gammaproteobacteria;Methylococcales;Methylomonadaceae;IheB2-23;uncultured bacterium	4604_B	7
Bacteria;Proteobacteria;Gammaproteobacteria;Methylococcales;Methylomonadaceae;Marine Methylotrophic Group 2;marine metagenome	4604_B	7
Bacteria;Proteobacteria;Gammaproteobacteria;Methylococcales;Methylomonadaceae;Methylobacter;uncultured Methylococcales bacterium	4604_B	7
Bacteria;Proteobacteria;Gammaproteobacteria;Methylococcales;Methylomonadaceae;pItb-vmat-59;uncultured bacterium	4604_D	7
Bacteria;Proteobacteria;Gammaproteobacteria;Oceanospirillales;Endozoicomonadaceae;Endozoicomonas;Endozoicomonas montiporae CL-33	4604_D	7
Bacteria;Proteobacteria;Gammaproteobacteria;Oceanospirillales;Endozoicomonadaceae;Endozoicomonas;Loripes lacteus gill symbiont	4604_A	7
Bacteria;Proteobacteria;Gammaproteobacteria;Pseudomonadales;Pseudomonadaceae;Pseudomonas;Pseudomonas sp. MDAZOXVIE199c	4604_B	7
Bacteria;Proteobacteria;Gammaproteobacteria;Pseudomonadales;Pseudomonadaceae;Pseudomonas;Pseudomonas sp. Os17	4604_C	7
Bacteria;Proteobacteria;Gammaproteobacteria;Pseudomonadales;Pseudomonadaceae;Pseudomonas;Pseudomonas sp. YKJ	4604_C	7
Bacteria;Proteobacteria;Gammaproteobacteria;uncultured;uncultured Thioalkalivibrio sp.;(uncultured Thioalkalivibrio sp.);(uncultured Thioalkalivibrio sp.)	4604_B	7
Bacteria;Verrucomicrobiota;Verrucomicrobiae;Pedosphaerales;Pedosphaeraceae;Ellin516;metagenome	4604_B	7
Eukaryota;Amorphea;Obazoa;Opisthokonta;Holozoa;Choanozoa;(Choanozoa)	4604_B	7
Eukaryota;Amorphea;Obazoa;Opisthokonta;Nucletmycea;Fungi;(Fungi)	4604_B	7
Eukaryota;Archaeplastida;Chloroplastida;Charophyta;Phragmoplastophyta;Streptophyta;Embryophyta	4604_C	7
Eukaryota;SAR;Alveolata;Ciliophora;Intramacronucleata;Spirotrichea;Oligotrichia	4604_B	7
Eukaryota;SAR;Alveolata;Dinoflagellata;Dinophyceae;Gymnodiniphycidae;Suessiaceae	4604_D	7
Eukaryota;SAR;Stramenopiles;Ochrophyta;(Ochrophyta);(Ochrophyta);(Ochrophyta)	4604_D	7
Bacteria;Actinobacteriota;Actinobacteria;Micrococcales;Micrococcaceae;Micrococcus;Micrococcus luteus	4604_C	8
Bacteria;Bacteroidota;Bacteroidia;Bacteroidales;(Bacteroidales);(Bacteroidales);(Bacteroidales)	4604_C	8
Bacteria;Bacteroidota;Bacteroidia;Bacteroidales;Prolixibacteraceae;WCHB1-32;(WCHB1-32)	4604_B	8
Bacteria;Bacteroidota;Bacteroidia;Bacteroidales;Rikenellaceae;DMER64;uncultured Bacteroidetes bacterium	4604_B	8
Bacteria;Bacteroidota;Bacteroidia;Bacteroidales;Rikenellaceae;Rikenellaceae RC9 gut group;uncultured bacterium	4604_C	8
Bacteria;Bacteroidota;Bacteroidia;Sphingobacteriales;Sphingobacteriaceae;(Sphingobacteriaceae);(Sphingobacteriaceae)	4604_D	8
Bacteria;Bacteroidota;Bacteroidia;Sphingobacteriales;Sphingobacteriaceae;Pedobacter;(Pedobacter)	4604_B	8
Bacteria;Bacteroidota;Bacteroidia;Sphingobacteriales;Sphingobacteriaceae;Pedobacter;Pedobacter sp. p2(2011)	4604_D	8
Bacteria;Bdellovibrionota;Oligoflexia;053A03-B-DI-P58;(053A03-B-DI-P58);(053A03-B-DI-P58);(053A03-B-DI-P58)	4604_B	8
Bacteria;Campilobacterota;Campylobacteria;Campylobacterales;Sulfurimonadaceae;Sulfurimonas;uncultured Campylobacterales bacterium	4604_D	8
Bacteria;Cyanobacteria;Cyanobacteriia;Chloroplast;Cercis gigantea;(Cercis gigantea);(Cercis gigantea)	4604_C	8
Bacteria;Dependentiae;Babeliae;Babeliales;(Babeliales);(Babeliales);(Babeliales)	4604_D	8
Bacteria;Desulfobacterota;(Desulfobacterota);(Desulfobacterota);(Desulfobacterota);(Desulfobacterota);(Desulfobacterota)	4604_D	8
Bacteria;Desulfobacterota;Syntrophia;Syntrophales;Syntrophaceae;Syntrophus;uncultured bacterium	4604_C	8
Bacteria;Desulfobacterota;Syntrophia;Syntrophales;uncultured;Syntrophobacterales bacterium Delta_03;(Syntrophobacterales bacterium Delta_03)	4604_C	8
Bacteria;Desulfobacterota;Syntrophia;Syntrophales;uncultured;uncultured bacterium;(uncultured bacterium)	4604_C	8
Bacteria;Firmicutes;Bacilli;Staphylococcales;Staphylococcaceae;Staphylococcus;Staphylococcus warneri	4604_C	8
Bacteria;Fusobacteriota;Fusobacteriia;Fusobacteriales;Leptotrichiaceae;uncultured;uncultured bacterium	4604_B	8
Bacteria;Planctomycetota;(Planctomycetota);(Planctomycetota);(Planctomycetota);(Planctomycetota);(Planctomycetota)	4604_D	8
Bacteria;Planctomycetota;Brocadiae;Brocadiales;Brocadiaceae;Candidatus Brocadia;(Candidatus Brocadia)	4604_D	8
Bacteria;Planctomycetota;OM190;uncultured bacterium;(uncultured bacterium);(uncultured bacterium);(uncultured bacterium)	4604_D	8
Bacteria;Planctomycetota;Phycisphaerae;Phycisphaerales;Phycisphaeraceae;CL500-3;uncultured Crater Lake bacterium CL120-56	4604_D	8
Bacteria;Proteobacteria;Gammaproteobacteria;Burkholderiales;Comamonadaceae;Delftia;uncultured beta proteobacterium	4604_C	8
Bacteria;Proteobacteria;Gammaproteobacteria;Burkholderiales;Comamonadaceae;Rhodoferax;Pseudorhodoferax sp. Leaf267	4604_C	8
Bacteria;Proteobacteria;Gammaproteobacteria;Burkholderiales;Methylophilaceae;Methylotenera;Methylotenera versatilis 301	4604_B	8
Bacteria;Proteobacteria;Gammaproteobacteria;Burkholderiales;Methylophilaceae;OM43 clade;uncultured marine bacterium	4604_B	8
Bacteria;Proteobacteria;Gammaproteobacteria;Burkholderiales;Oxalobacteraceae;Herbaspirillum;uncultured Herbaspirillum sp.	4604_C	8
Bacteria;Proteobacteria;Gammaproteobacteria;Burkholderiales;Rhodocyclaceae;Sterolibacterium;(Sterolibacterium)	4604_B	8
Bacteria;Proteobacteria;Gammaproteobacteria;Burkholderiales;Rhodocyclaceae;Sulfuritalea;Sulfuritalea hydrogenivorans sk43H	4604_C	8
Bacteria;Proteobacteria;Gammaproteobacteria;Burkholderiales;TRA3-20;metagenome;(metagenome)	4604_C	8
Bacteria;Proteobacteria;Gammaproteobacteria;Cellvibrionales;Halieaceae;OM60(NOR5) clade;uncultured organism	4604_A	8
Bacteria;Proteobacteria;Gammaproteobacteria;Chromatiales;Sedimenticolaceae;(Sedimenticolaceae);(Sedimenticolaceae)	4604_D	8
Bacteria;Proteobacteria;Gammaproteobacteria;Chromatiales;Sedimenticolaceae;uncultured;endosymbiont of Riftia pachyptila (vent Ph05)	4604_D	8
Bacteria;Proteobacteria;Gammaproteobacteria;Enterobacterales;Enterobacteriaceae;Enterobacter;Enterobacter sp. IPR-Pv598	4604_C	8
Bacteria;Proteobacteria;Gammaproteobacteria;Enterobacterales;Enterobacteriaceae;Escherichia-Shigella;Escherichia coli TOP291	4604_D	8
Bacteria;Proteobacteria;Gammaproteobacteria;Enterobacterales;Enterobacteriaceae;Escherichia-Shigella;Escherichia coli TOP293-2	4604_B	8
Bacteria;Proteobacteria;Gammaproteobacteria;Enterobacterales;Enterobacteriaceae;Escherichia-Shigella;Escherichia coli TOP498	4604_D	8
Bacteria;Proteobacteria;Gammaproteobacteria;Enterobacterales;Enterobacteriaceae;Escherichia-Shigella;Shigella dysenteriae	4604_C	8
Bacteria;Proteobacteria;Gammaproteobacteria;Enterobacterales;Enterobacteriaceae;Escherichia-Shigella;Shigella dysenteriae 1617	4604_D	8
Bacteria;Proteobacteria;Gammaproteobacteria;Enterobacterales;Morganellaceae;Candidatus Westeberhardia;Candidatus Westeberhardia cardiocondylae	4604_D	8
Bacteria;Proteobacteria;Gammaproteobacteria;Enterobacterales;Yersiniaceae;Serratia;Serratia proteamaculans	4604_D	8
Bacteria;Proteobacteria;Gammaproteobacteria;Gammaproteobacteria Incertae Sedis;Unknown Family;uncultured;uncultured bacterium	4604_C	8
Bacteria;Proteobacteria;Gammaproteobacteria;Gammaproteobacteria Incertae Sedis;Unknown Family;uncultured;uncultured gamma proteobacterium	4604_C	8
Bacteria;Proteobacteria;Gammaproteobacteria;Gammaproteobacteria Incertae Sedis;Unknown Family;uncultured;uncultured sediment bacterium	4604_D	8
Bacteria;Proteobacteria;Gammaproteobacteria;Methylococcales;Methylomonadaceae;Crenothrix;metagenome	4604_C	8
Bacteria;Proteobacteria;Gammaproteobacteria;Methylococcales;Methylomonadaceae;Crenothrix;uncultured Methylococcales bacterium	4604_B	8
Bacteria;Proteobacteria;Gammaproteobacteria;Methylococcales;Methylomonadaceae;Methylomonas;(Methylomonas)	4604_D	8
Bacteria;Proteobacteria;Gammaproteobacteria;Methylococcales;Methylomonadaceae;Methylomonas;uncultured bacterium	4604_D	8
Bacteria;Proteobacteria;Gammaproteobacteria;Nitrosococcales;Nitrosococcaceae;3PJM14;uncultured bacterium	4604_D	8
Bacteria;Proteobacteria;Gammaproteobacteria;Pseudomonadales;Pseudomonadaceae;Pseudomonas;Pseudomonas sp. 2001	4604_C	8
Bacteria;Proteobacteria;Gammaproteobacteria;Steroidobacterales;Woeseiaceae;Woeseia;uncultured bacterium	4604_D	8
Bacteria;Proteobacteria;Gammaproteobacteria;Thiomicrospirales;Thioglobaceae;SUP05 cluster;uncultured bacterium	4604_D	8
Eukaryota;Amorphea;Amoebozoa;Discosea;Flabellinia;Dactylopodida;Paramoeba	4604_B	8
Eukaryota;SAR;Alveolata;Ciliophora;Intramacronucleata;Conthreep;Oligohymenophorea	4604_C	8
Eukaryota;SAR;Alveolata;Ciliophora;Intramacronucleata;Spirotrichea;Oligotrichia	4604_D	8
Bacteria;Actinobacteriota;Acidimicrobiia;Microtrichales;Ilumatobacteraceae;CL500-29 marine group;(CL500-29 marine group)	4604_B	9
Bacteria;Bacteroidota;Bacteroidia;Bacteroidales;(Bacteroidales);(Bacteroidales);(Bacteroidales)	4604_B	9
Bacteria;Bacteroidota;Bacteroidia;Flavobacteriales;Cryomorphaceae;uncultured;(uncultured)	4604_B	9
Bacteria;Bacteroidota;Bacteroidia;Sphingobacteriales;Lentimicrobiaceae;(Lentimicrobiaceae);(Lentimicrobiaceae)	4604_B	9
Bacteria;Desulfobacterota;Desulfobacteria;Desulfobacterales;Desulfosarcinaceae;SEEP-SRB1;uncultured bacterium	4604_C	9
Bacteria;Desulfobacterota;Desulfuromonadia;Geobacterales;Geobacteraceae;Trichlorobacter;(Trichlorobacter)	4604_D	9
Bacteria;Planctomycetota;Brocadiae;Brocadiales;Brocadiaceae;Candidatus Brocadia;Candidatus Brocadia anammoxidans	4604_C	9
Bacteria;Planctomycetota;Brocadiae;Brocadiales;Brocadiaceae;Candidatus Brocadia;Candidatus Brocadia caroliniensis	4604_C	9
Bacteria;Planctomycetota;Brocadiae;Brocadiales;Brocadiaceae;Candidatus Brocadia;Candidatus Brocadia fulgida	4604_C	9
Bacteria;Planctomycetota;Brocadiae;Brocadiales;Brocadiaceae;uncultured;uncultured bacterium	4604_D	9
Bacteria;Proteobacteria;Alphaproteobacteria;Rickettsiales;Mitochondria;Ophioglossum californicum;(Ophioglossum californicum)	4604_D	9
Bacteria;Proteobacteria;Alphaproteobacteria;Rickettsiales;Rickettsiaceae;Rickettsia;uncultured bacterium	4604_D	9
Bacteria;Proteobacteria;Gammaproteobacteria;Alteromonadales;Alteromonadaceae;Alteromonas;uncultured Alteromonadaceae bacterium	4604_D	9
Bacteria;Proteobacteria;Gammaproteobacteria;Alteromonadales;Idiomarinaceae;Aliidiomarina;Idiomarinaceae bacterium HL-53	4604_D	9
Bacteria;Proteobacteria;Gammaproteobacteria;Burkholderiales;Comamonadaceae;Caenimonas;metagenome	4604_D	9
Bacteria;Proteobacteria;Gammaproteobacteria;Burkholderiales;Comamonadaceae;Caenimonas;uncultured bacterium	4604_C	9
Bacteria;Proteobacteria;Gammaproteobacteria;Burkholderiales;Comamonadaceae;Delftia;Delftia acidovorans	4604_D	9
Bacteria;Proteobacteria;Gammaproteobacteria;Burkholderiales;Comamonadaceae;Diaphorobacter;uncultured Acidovorax sp.	4604_C	9
Bacteria;Proteobacteria;Gammaproteobacteria;Burkholderiales;Hydrogenophilaceae;uncultured;uncultured prokaryote	4604_D	9
Bacteria;Proteobacteria;Gammaproteobacteria;Burkholderiales;Methylophilaceae;Methylophilus;Methylotenera sp. N17	4604_C	9
Bacteria;Proteobacteria;Gammaproteobacteria;Burkholderiales;Methylophilaceae;Methylotenera;Methylotenera mobilis 13	4604_B	9
Bacteria;Proteobacteria;Gammaproteobacteria;Burkholderiales;Methylophilaceae;Methylotenera;Methylotenera mobilis 13	4604_D	9
Bacteria;Proteobacteria;Gammaproteobacteria;Burkholderiales;Methylophilaceae;Methylotenera;Methylotenera mobilis JLW8	4604_B	9
Bacteria;Proteobacteria;Gammaproteobacteria;Burkholderiales;Oxalobacteraceae;Herbaspirillum;uncultured Herbaspirillum sp.	4604_D	9
Bacteria;Proteobacteria;Gammaproteobacteria;Burkholderiales;Oxalobacteraceae;Pseudoduganella;Massilia sp.	4604_D	9
Bacteria;Proteobacteria;Gammaproteobacteria;Burkholderiales;Rhodocyclaceae;Sulfuritalea;metagenome	4604_C	9
Bacteria;Proteobacteria;Gammaproteobacteria;Burkholderiales;SC-I-84;beta proteobacterium JGI 0001003-N18;(beta proteobacterium JGI 0001003-N18)	4604_C	9
Bacteria;Proteobacteria;Gammaproteobacteria;Burkholderiales;TRA3-20;metagenome;(metagenome)	4604_D	9
Bacteria;Proteobacteria;Gammaproteobacteria;Coxiellales;Coxiellaceae;Coxiella;(Coxiella)	4604_B	9
Bacteria;Proteobacteria;Gammaproteobacteria;Diplorickettsiales;Diplorickettsiaceae;Rickettsiella;Proasellus assaforensis	4604_C	9
Bacteria;Proteobacteria;Gammaproteobacteria;Enterobacterales;Enterobacteriaceae;Escherichia-Shigella;Escherichia coli APEC O1	4604_B	9
Bacteria;Proteobacteria;Gammaproteobacteria;Enterobacterales;Enterobacteriaceae;Escherichia-Shigella;Escherichia coli TOP293-3	4604_D	9
Bacteria;Proteobacteria;Gammaproteobacteria;Enterobacterales;Enterobacteriaceae;Escherichia-Shigella;Shigella sonnei	4604_B	9
Bacteria;Proteobacteria;Gammaproteobacteria;Enterobacterales;Enterobacteriaceae;Escherichia-Shigella;uncultured Shigella sp.	4604_B	9
Bacteria;Proteobacteria;Gammaproteobacteria;Enterobacterales;Enterobacteriaceae;Escherichia-Shigella;uncultured organism	4604_B	9
Bacteria;Proteobacteria;Gammaproteobacteria;JTB23;uncultured bacterium;(uncultured bacterium);(uncultured bacterium)	4604_D	9
Bacteria;Proteobacteria;Gammaproteobacteria;Legionellales;Legionellaceae;Legionella;uncultured bacterium	4604_B	9
Bacteria;Proteobacteria;Gammaproteobacteria;Methylococcales;Methylomonadaceae;Crenothrix;uncultured Methylobacter sp.	4604_C	9
Bacteria;Proteobacteria;Gammaproteobacteria;Methylococcales;Methylomonadaceae;Crenothrix;uncultured soil bacterium	4604_B	9
Bacteria;Proteobacteria;Gammaproteobacteria;Methylococcales;Methylomonadaceae;Marine Methylotrophic Group 2;(Marine Methylotrophic Group 2)	4604_D	9
Bacteria;Proteobacteria;Gammaproteobacteria;Methylococcales;Methylomonadaceae;Methylobacter;Methylobacter luteus	4604_D	9
Bacteria;Proteobacteria;Gammaproteobacteria;Methylococcales;Methylomonadaceae;Methylomonas;Methylomonas rubra	4604_C	9
[truncated: 606 more rows]

## Sheet: Supplementary Table 13
Supplementary Table 13. Taxonomic composition of ciliate transcriptomes based on small subunit rRNA (SSU) sequences. The number of small subunit rRNA reads assigned to a given taxon (as reported by the tool phyloFlash) for four ciliate transcriptome libraries (CT_01-04; see Supplementary Table 4). Taxon names related to the plagiopylean host and Ca. A. ciliaticola (eub62A3) were highlighted in bo…
[truncated: 677 more rows]
