# Supplementary material for: Anaerobic endosymbiont generates energy for ciliate host by denitrification
Source: Nature. 2021 Mar 3;591(7850):445–50. doi: 10.1038/s41586-021-03297-6 (PMC7969357; doi:10.1038/s41586-021-03297-6)
Supplement: Supplementary file 11 — Source Data Fig. 2 [file 41586_2021_3297_MOESM11_ESM.xlsx]

## Sheet: Fig. 2b
GenBank assembly accession	Genome Size (Mb)	GC (%)	Category
NC_021127.1	0.100252	31.9904	Jakobid mitochondrion
GCA_000442605.1	0.112091	17.1	Insect endosymbiont
GCA_003391315.1	0.13608	18.2	Insect endosymbiont
GCA_000021505.1	0.143795	58.4	Insect endosymbiont
GCA_000010365.1	0.159662	16.6	Insect endosymbiont
GCA_000412755.1	0.1715	42.1004	Insect endosymbiont
GCA_004296495.1	0.200316	15.3	Insect endosymbiont
GCA_000147015.1	0.208564	13.5	Insect endosymbiont
GCA_004296535.1	0.219841	16.2	Insect endosymbiont
GCA_004296515.1	0.226299	17.4	Insect endosymbiont
GCA_004296475.1	0.232663	17.6991	Insect endosymbiont
GCA_000017525.1	0.24553	22.4	Insect endosymbiont
GCA_000331975.1	0.263431	30.2	Insect endosymbiont
GCA_002688505.1	0.271175	15.4	Insect endosymbiont
GCA_000953395.1	0.280822	24.7	Insect endosymbiont
GCA_902860225.1	0.29252	24.4	Ca. A. ciliaticola
GCA_900090215.1	0.298471	32.6	Insect endosymbiont
GCA_000709555.1	0.309299	32.7	Insect endosymbiont
GCA_003956045.1	0.334746	17.9	Insect endosymbiont
GCA_900048045.1	0.352837	30.6	Insect endosymbiont
GCA_000953435.1	0.357498	25.3	Insect endosymbiont
GCA_000090965.1	0.422434	20.2032	Insect endosymbiont
GCA_002135175.2	0.424539	29.5356	Others
GCA_001278785.1	0.463023	24.2953	Insect endosymbiont
GCA_003391335.1	0.479855	21.2	Insect endosymbiont
GCA_000008085.1	0.490885	31.6	Others
GCA_002776555.1	0.529746	23	Insect endosymbiont
GCA_001242845.1	0.532684	23.4	Insect endosymbiont
GCA_002073955.1	0.533413	32.4837	Insect endosymbiont
GCA_002074035.1	0.534351	25.0465	Insect endosymbiont
GCA_000219175.1	0.538294	43.5	Insect endosymbiont
GCA_000477415.1	0.564395	27	Others
GCA_000970375.1	0.570238	28.7	Others
GCA_002073895.1	0.571864	31.6491	Insect endosymbiont
GCA_001712875.1	0.576118	28.5	Others
GCA_000027325.1	0.580076	31.7	Others
GCA_002073935.1	0.58185	32.1558	Insect endosymbiont
GCA_000233435.1	0.590336	27.523	Insect endosymbiont
GCA_001729625.1	0.593366	20.9	Others
GCA_000026205.1	0.601943	21.4	Others
GCA_001029795.1	0.602646	51.8	Others
GCA_004214875.1	0.603949	28.3829	Others
GCA_001552015.1	0.605887	24.2	Others
GCA_001648115.1	0.607835	25.8	Insect endosymbiont
GCA_003226735.1	0.609317	23.8271	Insect endosymbiont
GCA_000236405.1	0.609561	23.8419	Insect endosymbiont
GCA_000007725.1	0.618379	25.3004	Insect endosymbiont
GCA_000770195.1	0.618983	28.6	Others
GCA_003268615.1	0.620771	24.5302	Insect endosymbiont
GCA_003290265.1	0.626273	66.7	Others
GCA_000225465.1	0.627953	24.1448	Insect endosymbiont
GCA_000348805.1	0.63249	26.4	Insect endosymbiont
GCA_001269425.1	0.636137	31.5384	Insect endosymbiont
GCA_001700895.1	0.636266	25.5	Insect endosymbiont
GCA_900044015.1	0.636713	42.7415	Insect endosymbiont
GCA_001280225.1	0.638851	25.6387	Insect endosymbiont
GCA_000007365.1	0.641454	25.3	Insect endosymbiont
GCA_900660695.1	0.644173	26.1	Others
GCA_001484045.1	0.64783	28.5	Others
GCA_000277795.1	0.650228	33.9	Others
GCA_900016775.1	0.650317	20.9	Insect endosymbiont
GCA_000521565.1	0.651316	25.4084	Insect endosymbiont
GCA_000225445.1	0.653223	25.7113	Insect endosymbiont
GCA_000009605.1	0.655725	26.3523	Insect endosymbiont
GCA_000815025.1	0.656901	34.6	Insect endosymbiont
GCA_000582535.1	0.657101	22.5	Others
GCA_900343015.1	0.663125	32.2	Insect endosymbiont
GCA_000085865.1	0.665445	27.1	Others
GCA_001547975.1	0.678592	26.4	Others
GCA_000013185.1	0.686194	33.2	Insect endosymbiont
GCA_003663725.1	0.688435	27	Others
GCA_900660735.1	0.689509	27.1	Others
GCA_000828855.1	0.693241	24.3	Others
GCA_000508245.1	0.702511	31.7	Others
GCA_000008885.1	0.703004	22.4962	Insect endosymbiont
GCA_000803625.1	0.705138	44.5	Others
GCA_000043285.1	0.705557	27.4	Insect endosymbiont
GCA_000828815.1	0.708439	25.1	Insect endosymbiont
GCA_000203215.1	0.70927	31.1	Others
GCA_002215465.1	0.713204	49.1	Others
GCA_000247565.1	0.719535	25.2	Insect endosymbiont
GCA_002205535.1	0.722452	25.4	Others
GCA_000185985.2	0.722585	27.5	Insect endosymbiont
GCA_000012225.1	0.72397	26.8254	Others
GCA_003855455.1	0.737591	26.2	Others
GCA_002999435.1	0.738512	27.1	Others
GCA_003383595.2	0.74017	25	Others
GCA_003072465.1	0.741697	25.2	Others
GCA_000179035.2	0.742431	31.1	Others
GCA_000973505.1	0.749321	29.1	Insect endosymbiont
GCA_003285045.1	0.750009	26.4	Others
GCA_003640545.1	0.750803	23.2	Others
GCA_000019345.1	0.751679	25.5	Others
GCA_001029775.1	0.75263	34.8	Others
GCA_000828515.1	0.754729	30.1685	Others
GCA_000281235.1	0.756845	39.3	Others
GCA_000524555.1	0.76024	28.2	Others
GCA_002999395.1	0.76566	27.4	Others
GCA_000973545.1	0.77394	27.4	Insect endosymbiont
GCA_900660685.1	0.776661	27	Others
GCA_000008365.1	0.777079	25	Others
GCA_000815065.1	0.778866	29	Others
GCA_002999315.1	0.787107	27.4	Others
GCA_000331065.1	0.791219	29.5	Insect endosymbiont
GCA_000011745.1	0.791654	29.6	Insect endosymbiont
GCA_000008305.1	0.793224	27	Others
GCA_000695835.1	0.793841	30.8	Others
GCA_001509195.1	0.801203	40	Others
GCA_900660715.1	0.806209	30.7	Others
GCA_900660435.1	0.806218	25.2918	Others
GCA_000340865.1	0.810172	31.2	Others
GCA_003332325.1	0.814478	27.1	Others
GCA_003586085.1	0.81493	28.2	Others
GCA_000027345.1	0.816394	40	Others
GCA_001029755.1	0.819458	30.8	Others
GCA_000319245.1	0.820037	32.5	Others
GCA_000020065.1	0.820453	30.7	Others
GCA_900476125.1	0.821059	25.7	Others
GCA_000340825.1	0.82193	31	Others
GCA_000340905.1	0.82214	32.4	Others
GCA_000830315.1	0.829411	31.7	Others
GCA_900476105.1	0.832213	27.8	Others
GCA_900476175.1	0.832598	26.9	Others
GCA_000224105.1	0.832603	26.9	Others
GCA_000340795.1	0.833125	30.2	Others
GCA_001534665.1	0.836724	24.9	Insect endosymbiont
GCA_000313635.1	0.836897	25.9	Others
GCA_003072485.1	0.837348	35.8	Ciliate endosymbiont
GCA_001705605.1	0.837377	25.9	Others
GCA_002804225.1	0.837387	29.8	Others
GCA_002804205.1	0.838114	34.6	Others
GCA_900660525.1	0.841512	28.9	Others
GCA_002804105.1	0.845295	26.6	Others
GCA_000965765.1	0.845307	28.4	Others
GCA_000503915.1	0.845464	49.4	Others
GCA_002946475.1	0.845479	37.0929	Others
GCA_000026765.1	0.846214	28.6	Others
GCA_000969765.1	0.846495	28.3	Others
GCA_900039485.1	0.846562	44.1567	Insect endosymbiont
GCA_002804025.1	0.846907	26.9	Others
GCA_002688685.1	0.847985	27.6	Others
GCA_900660705.1	0.849456	33.7	Others
GCA_001029715.1	0.853053	36	Others
GCA_000009845.1	0.853092	27.8	Others
GCA_002290085.1	0.85478	27	Others
GCA_000013165.1	0.859006	41.1	Others
GCA_000376625.1	0.859996	27	Others
GCA_002214445.1	0.863547	27	Others
GCA_004216495.1	0.865472	27.5	Others
GCA_002804005.1	0.868413	28	Others
GCA_900088695.1	0.869926	29.7	Others
GCA_000021265.1	0.874478	25.8	Others
GCA_000063605.1	0.877438	29.7	Others
GCA_000503835.1	0.878109	43.2	Others
GCA_000069925.1	0.879959	27.4	Others
GCA_000022525.1	0.879977	41.3	Others
GCA_000632985.1	0.884232	41.7	Others
GCA_002865545.1	0.891575	27.8	Others
GCA_000875755.1	0.895051	25.7	Others
GCA_000008205.1	0.897405	28.5	Others
GCA_001553195.1	0.897443	27.2	Others
GCA_000304735.1	0.905471	28.3	Others
GCA_000807295.1	0.907293	28.7	Others
GCA_002843565.1	0.908214	30.1	Others
GCA_000444465.1	0.910736	28.6	Others
GCA_001029735.1	0.915059	39	Others
GCA_001318295.1	0.915884	47.7	Others
GCA_900660665.1	0.919297	24.0607	Others
GCA_000238995.1	0.919992	35.3	Others
GCA_000956315.1	0.92228	29.8	Others
GCA_000007485.1	0.927303	46.3	Others
GCA_000025845.1	0.934379	27	Others
GCA_000445425.4	0.937966	28.6967	Others
GCA_900048035.1	0.938041	28.9	Insect endosymbiont
GCA_000304455.1	0.94493	36.288	Insect endosymbiont
GCA_000439455.1	0.945296	25.5	Others
GCA_002214165.1	0.952257	39.4	Others
GCA_003285065.1	0.956094	26.7	Others
GCA_000306885.1	0.95799	32.1	Insect endosymbiont
GCA_000397185.1	0.959779	27.2	Others
GCA_900660565.1	0.960532	28.5259	Others
GCA_900660575.1	0.962791	26.5035	Others
GCA_000195875.1	0.963879	26.6	Others
GCA_900660675.1	0.966675	29.1522	Others
GCA_000988065.1	0.968791	27	Others
GCA_900660605.1	0.97341	28.6	Others
GCA_000941095.1	0.973501	28.2	Others
GCA_900489555.1	0.977253	24	Others
GCA_001611935.1	0.977257	29.3	Others
GCA_000808095.1	0.982238	28.37	Others
GCA_001029635.1	0.984447	46.7	Others
GCA_000196215.1	0.986914	28.1245	Others
GCA_000741005.1	0.987652	28.1628	Others
GCA_000739475.1	0.992695	27.9977	Others
GCA_000239475.1	0.993811	28.2333	Others
GCA_000328725.1	0.998123	25.7	Others
GCA_000183385.1	1.0034	29.3	Others
GCA_000209735.1	1.00401	26.9	Others
GCA_001900245.1	1.00717	29.1	Others
GCA_000012765.1	1.01002	23.8	Others
GCA_000092585.1	1.0128	31.5	Others
NC_011087.1	1.02	37.99	Others
GCA_000010405.1	1.02215	31.6	Others
GCA_000068585.1	1.03884	41.3	Others
GCA_000008725.1	1.04252	41.3	Others
GCA_001936255.1	1.04269	29.3728	Others
GCA_000583875.1	1.04827	36.8614	Others
GCA_000471025.2	1.0672	37.8557	Others
GCA_000565215.1	1.07595	30.2	Others
GCA_000008385.1	1.08008	34.2	Others
GCA_000006685.1	1.08045	40.2681	Others
GCA_900169085.1	1.08328	42.064	Others
GCA_000941075.1	1.08445	29	Others
GCA_000439435.1	1.08628	23.8908	Others
GCA_000204135.1	1.1062	41.1	Others
GCA_000400955.1	1.10734	29.2	Others
GCA_000008045.1	1.1115	28.9	Others
GCA_000195735.1	1.11152	29	Others
GCA_000186005.1	1.11875	26.9	Others
GCA_000287355.1	1.1216	28.9	Insect endosymbiont
GCA_000400935.1	1.12332	28.8	Others
GCA_000565195.1	1.13261	29.4	Others
GCA_001439985.1	1.13381	33.9	Insect endosymbiont
GCA_000604125.1	1.1392	52.8	Others
GCA_000146025.1	1.14857	35.1773	Others
GCA_001922545.1	1.15611	28.1739	Others
GCA_000014345.1	1.15977	31.1	Others
GCA_000015105.1	1.16	34	Others
GCA_000500935.1	1.16055	28.3	Others
GCA_000012085.2	1.16536	29.4619	Others
GCA_000009945.1	1.17379	39.3646	Others
GCA_000565175.1	1.17513	26.4	Others
GCA_000013145.1	1.17625	30.1	Others
GCA_000204255.1	1.17922	39.0603	Others
GCA_001281045.1	1.17958	25	Others
GCA_000007605.1	1.18136	39.1629	Others
GCA_000508225.1	1.19672	29.7	Others
GCA_000020305.1	1.20243	49.8	Others
GCA_000024505.1	1.20681	50	Others
GCA_000011445.1	1.2117	24	Others
GCA_001267155.1	1.22552	24.9	Others
GCA_000008745.1	1.23023	40.6	Others
GCA_000018205.1	1.23106	32.3	Others
GCA_000166095.1	1.24334	31.6	Others
GCA_000829315.1	1.25006	36.3	Insect endosymbiont
GCA_001262715.1	1.26137	24.2	Others
GCA_000008025.1	1.26778	35.2	Insect endosymbiont
GCA_000007025.1	1.26876	32.4	Others
GCA_000648275.1	1.27	36	Ciliate endosymbiont
GCA_001717505.1	1.27407	35.2	Others
GCA_000283595.1	1.28309	32.4	Others
GCA_000017945.1	1.29754	56.5	Others
GCA_000376585.1	1.30182	34	Insect endosymbiont
GCA_000284075.1	1.30547	32.3884	Others
GCA_001945665.1	1.31154	27.8791	Others
GCA_000186365.1	1.31464	53.1	Others
GCA_000012565.1	1.31503	29	Others
GCA_002803295.1	1.32	41.48	Ciliate endosymbiont
GCA_000284155.1	1.32328	32.3282	Others
GCA_001715535.1	1.32655	26.8	Others
GCA_000092305.1	1.32819	33.6	Others
GCA_000469665.2	1.33	35.2	Ciliate endosymbiont
GCA_000973085.1	1.33022	28.4	Others
GCA_001975185.1	1.34456	32.5	Others
GCA_000264495.1	1.35632	55.6	Others
GCA_000011225.1	1.35863	25.7	Others
GCA_900155405.1	1.36059	51.1	Others
GCA_000830885.1	1.36215	47.2	Others
GCA_000020905.1	1.36522	45.3	Others
GCA_001029265.1	1.36571	29.8	Others
GCA_900142435.1	1.36792	44.5	Others
GCA_000225325.1	1.37577	34.8429	Others
GCA_000015345.1	1.38935	44.4	Others
GCA_001660005.1	1.39001	30.248	Others
GCA_000750535.1	1.3904	40.7	Others
GCA_001481685.1	1.39466	44.9	Others
GCA_000388175.3	1.4	36.1	Ciliate endosymbiont
GCA_000222305.1	1.40344	28.33	Others
GCA_000255355.1	1.41711	32.2133	Others
GCA_000020945.1	1.42491	44.8	Others
GCA_000699505.1	1.43043	51.5	Others
GCA_000287335.1	1.44114	43.3	Insect endosymbiont
GCA_000219805.1	1.44147	35.5158	Others
GCA_000015445.1	1.44502	38.2	Others
GCA_900169485.1	1.44796	43.4	Others
GCA_001702135.1	1.45243	34.4408	Others
GCA_001273795.1	1.45621	32.4132	Others
GCA_000350305.1	1.46111	58.3	Others
GCA_000816185.1	1.46508	28.2	Others
GCA_001281405.1	1.46769	38.4	Others
GCA_001547755.1	1.46943	38.7	Others
GCA_000011905.1	1.46972	48.9	Others
GCA_000013125.1	1.47128	41.6	Others
GCA_000025665.1	1.48678	39.2	Others
GCA_000144915.1	1.49645	57.2	Others
GCA_000018785.1	1.49699	31.9	Others
GCA_000025605.1	1.50058	46.9	Others
GCA_000325745.1	1.50466	35.4	Others
GCA_000023985.1	1.50725	32.2088	Others
GCA_001274875.1	1.51456	25.0104	Others
GCA_000026005.1	1.51635	27.5	Others
GCA_000816345.1	1.51795	28.6	Others
GCA_001687475.2	1.52067	28	Others
GCA_000512735.1	1.52104	45.2	Others
GCA_000008685.2	1.52121	28.1805	Others
GCA_000012385.1	1.52208	31.6	Others
GCA_000253015.1	1.52274	35.7	Others
GCA_001653955.1	1.54077	31.4	Others
GCA_000191045.1	1.54197	34.9	Others
GCA_000024225.1	1.54381	45.7	Others
GCA_000008265.1	1.5459	36	Others
GCA_000317795.1	1.54685	30	Others
GCA_000968055.1	1.55423	29	Others
GCA_000284335.1	1.5581	35.4	Others
GCA_000019745.1	1.56047	45.6	Ciliate endosymbiont
GCA_000025285.1	1.56342	41.9961	Others
GCA_000195915.1	1.56491	46	Others
GCA_000017185.1	1.5695	30	Others
GCA_000019205.1	1.57166	29.6177	Others
GCA_000019685.1	1.57488	28.0227	Others
GCA_000091985.1	1.5781	42.5	Others
GCA_000046685.1	1.58138	38.8	Others
GCA_000011185.1	1.5848	39.9	Others
GCA_000953195.1	1.58712	31.3	Others
GCA_000012145.1	1.58724	32.5609	Others
GCA_001027545.1	1.58898	39.3	Others
GCA_000008625.1	1.59079	43.3239	Others
GCA_000341355.1	1.59649	41.8	Others
GCA_000739065.1	1.60756	30.8	Others
GCA_001936335.1	1.61035	43.7	Others
GCA_001314945.1	1.61452	36.9	Others
GCA_000025205.1	1.61755	42	Others
GCA_000023845.1	1.6178	50.9	Others
GCA_000730245.1	1.62	34.8	Others
GCA_001584725.1	1.62225	32.7316	Ciliate endosymbiont
GCA_000162575.1	1.62384	33.7	Others
GCA_000384965.1	1.62467	37.4	Others
GCA_000800295.1	1.62701	28.6	Others
GCA_000215975.1	1.63438	30.6	Others
GCA_001543105.1	1.63492	39.2	Others
GCA_002075105.1	1.63604	38.2911	Others
GCA_000226625.1	1.63856	38.3	Others
GCA_000145295.1	1.63914	48.5913	Others
GCA_000021545.1	1.64088	32.8	Others
GCA_001886855.1	1.64088	25.5462	Others
GCA_000009085.1	1.64148	30.5	Others
GCA_001190755.1	1.64189	29.2	Others
GCA_000020145.1	1.64356	40	Insect endosymbiont
GCA_000011465.1	1.65799	30.8	Others
GCA_000815225.1	1.66153	31.994	Others
GCA_000015145.1	1.66716	53.7	Others
GCA_000159155.2	1.66735	41.4	Others
GCA_000008525.1	1.66787	38.9	Others
GCA_000015645.1	1.66989	31.3	Others
GCA_000200595.1	1.67268	44.5	Others
GCA_001936235.1	1.67295	34.4	Others
GCA_000024565.1	1.67328	26.2655	Others
GCA_002214385.1	1.67412	51.7	Others
GCA_000237805.1	1.67593	59.5	Others
GCA_000021725.1	1.67644	33.5	Others
GCA_000179575.2	1.67745	29.2777	Others
GCA_000143165.1	1.68651	55	Others
GCA_900095815.1	1.68689	48.9	Others
GCA_000018585.1	1.68896	38	Others
GCA_001192655.1	1.69	42.1	Ciliate endosymbiont
GCA_000194135.1	1.69443	37.5	Others
GCA_003315675.1	1.7	50.1	Ciliate endosymbiont
GCA_000015665.1	1.70418	30.8	Others
GCA_001042405.1	1.70486	36.7	Others
GCA_000012645.1	1.7092	31.2	Others
GCA_000017585.1	1.71495	31.7051	Others
GCA_000215995.1	1.71682	51.6	Others
GCA_000055945.1	1.71901	33.0922	Others
GCA_002930195.1	1.72	38.1	Ciliate endosymbiont
GCA_000017165.1	1.72005	31.3	Others
GCA_002022685.1	1.72849	37.8129	Others
GCA_000568755.1	1.73048	29.2528	Others
GCA_000276685.1	1.73212	37.3	Others
GCA_001077715.1	1.73384	38.2	Insect endosymbiont
GCA_000011105.1	1.7385	41.9	Others
GCA_001189495.1	1.73938	39.9	Others
GCA_000319575.2	1.73949	62.7	Others
GCA_000091665.1	1.73993	31.2688	Others
GCA_900120165.1	1.74178	36.7	Others
GCA_000010785.1	1.74314	44	Others
GCA_001989575.1	1.74579	34.1	Others
GCA_000220645.1	1.7467	32.9	Others
GCA_000007925.1	1.75108	36.4	Others
GCA_000008645.1	1.75138	49.5	Others
GCA_001643975.1	1.75328	33.5	Others
GCA_001643955.1	1.75338	34	Others
GCA_000736415.1	1.75464	35.7922	Others
GCA_000737865.1	1.75515	60.5	Others
GCA_002220735.1	1.75729	29.7	Others
GCA_000185805.1	1.75953	52.1174	Others
GCA_000024625.1	1.76174	31.5862	Others
GCA_000734015.1	1.76405	37	Others
GCA_000012545.1	1.7674	27.6	Others
GCA_000195935.2	1.76856	44.6975	Others
GCA_001006045.1	1.77009	53.1	Others
GCA_000017225.1	1.77269	33.3	Others
GCA_000300135.1	1.77347	37.091	Others
GCA_000495505.1	1.77548	33.1	Others
GCA_000014385.1	1.78052	37.9	Others
GCA_002021925.1	1.78266	30.4	Others
GCA_002214485.1	1.78567	54.2	Others
GCA_000270085.1	1.78794	36.6	Others
GCA_001698145.1	1.78807	43.1131	Others
GCA_001042695.1	1.79786	48.6	Others
GCA_000007905.1	1.79915	35.9	Others
GCA_000341385.1	1.8027	38.8	Others
GCA_000015765.1	1.80496	50	Others
GCA_000237285.1	1.80753	45.8905	Others
GCA_000025225.2	1.80975	44.2	Others
GCA_001548275.1	1.81495	38.3	Others
GCA_001547735.1	1.81667	43	Others
GCA_000517565.1	1.81999	32.1021	Others
GCA_001931505.1	1.82163	47.5	Others
GCA_001602095.1	1.82994	39.9	Others
GCA_001263395.1	1.83006	62.7	Others
GCA_000027305.1	1.83014	38.2	Others
GCA_001543245.1	1.8314	42.8	Others
GCA_000014505.1	1.83239	37.4	Others
GCA_000273375.1	1.83401	37.9	Others
GCA_002117145.1	1.84	39.7	Others
GCA_001298465.1	1.84004	37.6	Others
GCA_000204925.1	1.84035	42	Others
GCA_000241055.1	1.84224	42.677	Others
GCA_000012465.1	1.8429	35.1	Others
GCA_000223395.1	1.84327	54.9	Others
GCA_000022545.1	1.8458	40.2	Others
GCA_000018365.1	1.84761	51.3	Others
GCA_000259275.1	1.84779	35.5778	Others
GCA_000024905.1	1.84847	63.8	Others
GCA_000009545.1	1.85235	36.6	Others
GCA_000006785.2	1.85243	38.5	Others
GCA_000016525.1	1.85316	31	Others
GCA_000214415.1	1.8542	32.3	Others
GCA_000021645.1	1.85556	34	Others
GCA_000725425.1	1.85937	43	Others
GCA_001293125.1	1.86055	58.6	Others
GCA_000008545.1	1.86072	46.2	Others
GCA_000789255.1	1.86082	46.8	Others
GCA_000092265.1	1.86329	41.7	Others
GCA_900120375.1	1.86488	49.7	Others
GCA_000056065.1	1.865	49.7	Others
GCA_002214365.1	1.86682	56.4	Others
GCA_002080395.1	1.87149	34.3399	Others
GCA_000967915.1	1.87779	35.8	Others
GCA_900090055.1	1.87892	37.2	Others
GCA_000237825.1	1.88084	58.8	Others
GCA_000020565.1	1.88436	35	Others
GCA_000018945.1	1.88456	46.9	Others
GCA_001042675.1	1.89086	58.3	Others
GCA_000008985.1	1.89278	32.3	Others
GCA_000014425.1	1.89436	35.3	Others
GCA_000026405.1	1.89661	38.8804	Others
GCA_000212395.1	1.89887	33.9	Others
GCA_000194625.1	1.90194	47	Others
GCA_000007305.1	1.90826	40.8	Others
GCA_003315655.1	1.91	25.3	Ciliate endosymbiont
GCA_000016905.1	1.91524	31.4	Others
GCA_001460635.1	1.92083	38.9	Others
GCA_000816105.1	1.92091	52.9	Others
GCA_002214465.1	1.92242	54.7	Others
GCA_000485905.1	1.92663	63.9	Others
GCA_001647085.1	1.9288	51.1	Others
GCA_000253395.1	1.9299	38.9	Others
GCA_000163895.2	1.93101	35.4	Others
GCA_000046705.1	1.93105	38.2	Others
GCA_000214825.1	1.93246	47	Others
GCA_000152265.2	1.93521	36.5	Others
GCA_000006175.2	1.93639	28.6	Others
GCA_002104335.1	1.93777	31.1968	Others
GCA_001560915.1	1.93788	54	Others
GCA_000022965.1	1.93848	60.5	Others
GCA_000017545.1	1.94894	35	Others
GCA_000269925.1	1.95013	38.8	Others
GCA_000265525.1	1.95031	55.8	Others
GCA_000196855.1	1.95408	36.7	Others
GCA_000517445.1	1.95774	40.3	Others
GCA_000743945.1	1.95907	40.3	Others
GCA_000020965.1	1.95999	33.7	Others
GCA_000259255.1	1.96011	34.5	Others
GCA_000210615.1	1.96675	38.8	Others
GCA_000016085.1	1.96686	53	Others
GCA_000017465.2	1.97127	44.5	Others
GCA_001543175.1	1.97426	42.6	Others
GCA_000585495.1	1.97636	54.8	Others
GCA_001577775.1	1.97713	44.6	Others
GCA_000237995.2	1.97879	36.999	Others
GCA_000025885.1	1.98059	45.3	Others
GCA_000021565.1	1.98397	37.1242	Others
GCA_000092365.1	1.98615	53.1	Others
GCA_000010185.1	1.98674	32.0524	Others
GCA_000011985.1	1.99356	34.7	Others
GCA_000463355.1	1.99621	37.6	Others
GCA_900105865.1	1.99834	50	Others
GCA_000024105.1	1.99863	35.6663	Others
GCA_000016825.1	1.99962	38.9	Others
GCA_000233775.1	1.99965	47.1032	Others

## Sheet: Fig. 2c
COG	COG category name	Ca. Azoamicus ciliaticola (LR794158.1)	Jakoba libera (NC_021127.1)	Carsonella ruddii PV (AP009180.1)	Buchnera aphidicola BCc (CP000263.1)	Caedibacter taeniospiralis (PGGB00000000.1)	Legionella clemsonensis (CP016397.1)
		Percentage of total protein-coding genes
J	Translation, ribosomal structure and biogenesis	30.9677	21.4286	28.5714	31.3889	7.8037	5.28649
L	Replication, recombination and repair	4.51613	0	2.74725	7.77778	6.11424	4.70668
M	Cell wall, membrane and envelope biogenesis	1.29032	0	0	1.38889	5.39019	5.8322
E	Amino acid transport and metabolism	1.29032	0	16.4835	10.8333	4.10298	4.70668
C	Respiration, energy production and conversion	15.1613	26.1905	6.04396	8.05556	4.98793	4.60437
