# Supplementary material for: Anaerobic endosymbiont generates energy for ciliate host by denitrification
Source: Nature. 2021 Mar 3;591(7850):445–50. doi: 10.1038/s41586-021-03297-6 (PMC7969357; doi:10.1038/s41586-021-03297-6)
Supplement: Supplementary file 12 — Source Data Fig. 3 [file 41586_2021_3297_MOESM12_ESM.xlsx]

## Sheet: Fig. 3c
Experiment	Ciliates L-1	Denitrification rate (nmol N L-1 d-1)	Standard Error
Bulk lake water (A)	953.266	73.8177	6.36584
Bulk lake water (B)	2167.25	76.5703	8.42833
Bulk lake water (C)	2523.07	89.9091	10.5195
Lake water enriched in ciliates (A)	2824.49	95.8444	10.5469
Lake water enriched in ciliates (B)	2306.67	92.2882	11.2642
Lake water without ciliates (A)	0	61.757	9.45267
Lake water without ciliates (B)	0	55.715	8.59977
