# Supplementary material for: Anaerobic endosymbiont generates energy for ciliate host by denitrification
Source: Nature. 2021 Mar 3;591(7850):445–50. doi: 10.1038/s41586-021-03297-6 (PMC7969357; doi:10.1038/s41586-021-03297-6)
Supplement: Supplementary file 13 — Source Data Extended Data Fig. 1 [file 41586_2021_3297_MOESM13_ESM.xlsx]

## Sheet: Extended Data Fig. 1a
Oxygen profile		NOx profile
Depth (m)	Oxygen concentration (µmol l-1)	Depth (m)	NOx concentration (µmol l-1)
1.2802	299.515	98.17	23.1682
1.2535	299.493	102.86	22.2305
1.2504	299.805	105.48	22.4258
1.265	299.773	107.87	21.5272
1.2644	299.454	110.36	21.8789
1.2557	299.445	112.88	21.8398
1.2487	299.156	115	18.9486
1.2569	299.166	117.56	12.4794
1.2684	300.111	122.65	14.5337
1.2599	299.796	127.4	11.0565
1.2448	299.817	137.11	7.1495
1.2653	300.136	147.15	6.0165
1.2684	300.164	156.73	10.5095
1.2536	299.248	166.75	26.8798
1.2496	299.137	176.57	44.4222
1.2657	299.763
1.2594	299.851
1.2595	299.878
1.256	299.882
1.2648	299.835
1.2615	299.83
1.2492	300.772
1.2547	300.776
1.2634	300.456
1.2647	300.443
1.2529	300.511
1.2668	300.507
1.2738	300.177
1.2615	300.127
1.2487	299.809
1.2601	300.065
1.2657	300.049
1.2589	300.418
1.2601	300.328
1.2543	299.809
1.268	299.855
1.2576	300.248
1.2622	300.205
1.266	300.195
1.255	300.181
1.2667	300.176
1.2804	300.796
1.2555	300.696
1.2538	301.007
1.2637	300.945
1.2745	300.036
1.2564	300.043
1.2513	300.058
1.2597	300.114
1.2749	300.159
1.2633	300.22
1.2594	300.486
1.2679	300.513
1.2665	300.866
1.269	300.844
1.2605	300.82
1.2586	300.803
1.2687	300.456
1.2722	300.476
1.2615	301.425
1.255	301.451
1.2662	300.185
1.2765	301.51
1.2591	301.495
1.2605	301.131
1.2704	301.115
1.2596	301.142
1.2667	301.143
1.2628	301.454
1.2656	301.454
1.2726	301.446
1.2586	301.421
1.2567	300.451
1.27	300.461
1.2628	301.102
1.2674	301.078
1.2771	300.787
1.2619	301.172
1.2616	301.178
1.2715	301.496
1.264	301.529
1.2634	301.541
1.2663	301.53
1.2703	301.178
1.2657	301.163
1.2613	300.832
1.2625	300.822
1.2717	301.139
1.2616	301.158
1.2588	300.841
1.2595	300.842
1.2674	301.485
1.2689	301.484
1.2624	301.784
1.2688	300.797
1.2747	300.796
1.2579	301.783
1.2552	301.73
1.2735	301.113
1.2742	301.122
1.2595	301.119
1.2591	301.123
1.2678	301.757
1.2714	301.778
1.2654	300.88
1.2638	300.874
1.2686	301.468
1.2545	301.509
1.266	302.455
1.2694	301.516
1.2657	301.54
1.2626	301.876
1.2715	301.869
1.2629	300.898
1.2637	300.871
1.2659	301.191
1.2675	301.16
1.2689	301.17
1.26	301.196
1.2611	300.568
1.2691	300.531
1.2755	301.201
1.2604	301.193
1.2515	301.512
1.2771	301.507
1.2659	300.879
1.2677	300.88
1.2792	300.879
1.2663	300.892
1.2595	300.884
1.2645	300.569
1.2763	300.567
1.2761	301.508
1.2546	301.51
1.2666	301.195
1.2844	301.162
1.2739	301.496
1.2591	301.525
1.2588	300.882
1.2718	300.867
1.2724	301.525
1.2628	301.524
1.2707	301.524
1.2822	301.225
1.2665	301.238
1.262	301.23
1.2701	301.151
1.2693	301.466
1.2655	301.44
1.2728	301.472
1.2653	301.497
1.2634	301.479
1.2665	301.475
1.2714	302.159
1.2664	302.142
1.2676	301.183
1.2642	301.189
1.2647	301.549
1.2751	301.528
1.2668	301.54
1.2632	301.208
1.274	301.225
1.2706	301.24
1.2579	301.269
1.2643	301.573
1.2755	301.533
1.2635	300.859
1.2715	300.891
1.2743	301.204
1.2592	301.193
1.2514	300.837
1.2734	300.862
1.2711	301.201
1.2613	301.156
1.2707	301.146
1.2691	301.166
1.263	301.17
1.2568	301.804
1.2618	301.819
1.2755	301.518
1.2717	301.51
1.2581	301.064
1.2598	301.121
1.2725	301.496
1.2675	301.48
1.2596	301.166
1.2615	300.848
1.268	300.845
1.2737	301.205
1.2675	301.16
1.2564	301.17
1.2629	301.188
1.2776	301.862
1.2715	301.868
1.257	301.536
1.2691	301.514
1.2727	301.203
1.2582	301.229
1.2633	301.52
1.2677	301.569
1.2668	301.558
1.2733	301.5
1.2649	301.823
1.2672	301.836
1.2588	301.512
1.261	301.214
1.2746	301.224
1.2737	301.234
1.2616	301.209
1.272	301.199
1.2755	301.217
1.2629	301.213
1.2664	301.228
1.2694	301.565
1.2681	301.624
1.2682	301.877
1.2671	301.866
1.2732	301.229
1.2623	301.234
1.2593	300.892
1.2754	301.827
1.2726	301.88
1.2659	300.923
1.2693	300.938
1.2701	301.881
1.2597	301.884
1.2627	301.558
1.2795	301.54
1.2706	302.206
1.2617	302.228
1.2733	300.956
1.2781	300.948
1.2575	300.932
1.2523	300.902
1.2848	301.171
1.2725	301.2
1.2518	300.871
1.2633	301.496
1.2705	301.542
1.2712	301.888
1.2782	301.831
1.2686	301.236
1.2589	301.255
1.2774	300.929
1.2688	300.942
1.2538	300.919
1.265	300.915
1.2771	300.898
1.2711	300.895
1.2594	300.579
1.2596	300.582
1.2753	300.892
1.27	300.909
1.2694	300.842
1.2748	301.197
1.2631	301.064
1.2659	301.103
1.2639	301.203
1.2684	301.534
1.2666	301.524
1.2744	300.573
1.2644	300.604
1.2593	301.269
1.2718	301.276
1.2704	301.283
1.261	301.288
1.2669	301.279
1.2722	301.942
1.2731	301.925
1.2731	301.303
1.2584	301.257
1.2671	300.312
1.2769	300.359
1.279	301.308
1.265	301.3
1.2523	300.971
1.2668	300.942
1.27	301.304
1.2673	301.312
1.2703	300.931
1.2644	301.291
1.2634	301.303
1.2634	301.291
1.2776	301.265
1.2715	301.578
1.2585	301.591
1.2671	301.263
1.2773	301.249
1.2648	300.92
1.2612	300.916
1.2727	301.603
1.2642	301.612
1.2661	301.612
1.2682	301.526
1.2647	301.594
1.2726	301.287
1.2788	301.361
1.2717	302.016
1.262	301.97
1.2632	301.332
1.2666	301.319
1.2732	301.32
1.2774	301.337
1.2728	301.002
1.2615	300.986
1.2502	301.937
1.2721	301.943
1.2875	301.005
1.2565	301.323
1.2635	301.335
1.2744	301.331
1.2683	301.348
1.2597	300.702
1.2743	300.692
1.2757	301.019
1.2617	301.01
1.2583	301.313
1.2739	301.329
1.2773	301.328
1.2635	301.325
1.2646	301.63
1.2725	301.643
1.2688	301.64
1.268	301.641
1.2702	301.639
1.2741	301.323
1.2697	301.328
1.2691	300.944
1.2625	300.96
1.2638	300.976
1.2759	300.982
1.2786	301.661
1.2669	301.652
1.2647	301.002
1.2654	301.026
1.2684	301.344
1.289	301.026
1.2978	301.02
1.2976	301.327
1.2965	301.323
1.3162	301.316
1.3432	301.332
1.3477	301.356
1.3546	301.348
1.3607	301.354
1.3638	301.378
1.3867	301.764
1.4117	301.798
1.4157	300.827
1.412	300.83
1.4204	301.138
1.4591	301.191
1.4661	301.554
1.4753	301.589
1.4848	301.567
1.4953	300.62
1.5233	300.622
1.5339	301.661
1.5539	301.762
1.5854	300.58
1.5952	300.55
1.6093	301.212
1.6278	301.205
1.6516	300.95
1.6689	300.992
1.6797	301.014
1.6961	301.047
1.7217	301.377
1.7294	302.053
1.7417	302.126
1.7719	301.532
1.8089	301.589
1.8091	301.693
1.8131	301.72
1.8511	301.719
1.8941	301.72
1.9006	301.422
1.9043	301.428
1.9248	301.13
1.9569	301.138
1.9784	301.137
1.9946	301.213
2.0136	301.332
2.0171	301.355
2.0504	301.691
2.0886	301.746
2.1047	302.081
2.1024	301.445
2.1124	301.469
2.1419	301.854
2.1856	301.866
2.2165	301.574
2.2232	301.603
2.2458	301.304
2.2757	301.331
2.3249	301.67
2.3447	301.704
2.3553	301.418
2.3731	301.446
2.4127	301.794
2.4628	301.849
2.4792	301.892
2.4857	302.545
2.5199	302.549
2.5773	301.659
2.6036	301.722
2.6426	302.705
2.6612	302.713
2.6699	301.454
2.705	301.466
2.7791	301.593
2.8058	301.653
2.8064	301.661
2.8271	301.654
2.8759	301.973
2.9267	301.982
2.9534	302.348
2.9637	302.356
2.9975	302.051
3.0391	301.507
3.0746	301.572
3.1106	302.247
3.1231	302.279
3.1444	301.629
3.1871	301.617
3.2256	302.284
3.2543	302.333
3.2935	302.357
3.3077	302.38
3.3232	302.433
3.4016	302.446
3.4252	301.953
3.4309	301.957
3.4679	302.284
3.5259	302.364
3.5571	301.749
3.5948	301.761
3.6234	301.834
3.6429	302.223
3.7054	302.326
3.751	302.361
3.7847	302.377
3.7996	303.005
3.83	303.058
3.8761	301.532
3.9278	301.643
3.9707	301.084
3.9946	301.13
4.0105	301.109
4.0426	301.197
4.1197	300.673
4.1544	300.33
4.1706	300.469
4.2017	300.523
4.2416	300.62
4.2731	299.77
4.3154	299.969
4.3496	300.4
4.3772	300.486
4.4152	300.187
4.4754	300.235
4.5085	300.891
4.5212	300.916
4.5497	300.295
4.589	300.284
4.6491	299.641
4.685	299.315
4.7163	299.392
4.7485	299.463
4.798	299.495
4.8331	300.751
4.8481	300.715
4.8844	300.066
4.9498	300.071
4.9842	298.61
5.0087	298.65
5.0496	296.2
5.0789	296.297
5.1187	295.383
5.1709	295.466
5.1967	292.777
5.1969	292.539
5.2713	292.503
5.3294	291.828
5.3437	291.748
5.3606	289.644
5.4038	289.613
5.4406	289.601
5.4808	289.594
5.5308	289.598
5.555	289.718
5.5846	289.271
5.6413	289.372
5.6878	288.86
5.7149	289.542
5.7426	289.327
5.7741	289.871
5.8401	289.771
5.885	290.052
5.9107	289.135
5.9444	287.663
5.9853	287.963
6.0204	286.164
6.0656	286.666
6.1082	285.169
6.1604	285.061
6.2087	282.958
6.2331	283.428
6.2537	283.228
6.2928	282.601
6.3633	281.845
6.4062	283.19
6.4314	282.338
6.4485	282.105
6.488	281.809
6.5527	281.308
6.5889	281.826
6.6073	282.952
6.6599	283.471
6.714	283.009
6.7504	283.417
6.7669	283.381
6.8004	283.309
6.8515	282.315
6.8954	282.701
6.9284	282.33
6.9693	282.384
7.0149	281.415
7.0635	281.327
7.0985	277.583
7.1177	278.425
7.1453	272.123
7.2155	256.066
7.2982	256.645
7.2887	249.607
7.3219	249.543
7.3935	245.691
7.4515	245.674
7.4836	244.724
7.5046	247.685
7.5395	245.827
7.6453	246.795
7.6876	246.147
7.6789	246.668
7.7336	246.092
7.8117	245.452
7.8637	246.18
7.889	243.108
7.9043	244.431
7.9625	244.671
8.0411	244.635
8.0879	235.684
8.0974	237.776
8.1311	231.992
8.2012	231.688
8.2707	213.253
8.2806	216.465
8.3127	208.913
8.4022	208.976
8.4558	201.77
8.4593	210.305
8.492	204.688
8.5526	204.52
8.6122	201.487
8.6712	201.674
8.687	202.426
8.71	200.663
8.8006	199.381
8.8719	198.171
8.874	199.584
8.8948	198.377
8.9936	201.569
9.0358	199.525
9.0556	199.187
9.1153	195.049
9.1699	197.818
9.2305	192.936
9.2636	182.907
9.2895	183.622
9.3528	163.412
9.4258	163.625
9.4342	149.845
9.4582	150.526
9.5338	140.414
9.5911	149.639
9.6165	143.64
9.6577	144.275
9.7101	142.584
9.7667	147.096
9.8023	144.344
9.8181	143.518
9.8564	141.206
9.9583	144.087
9.9955	139.497
9.9931	135.233
10.0495	135.49
10.1284	133.12
10.1594	135.485
10.1767	132.564
10.2191	132.542
10.3016	132.246
10.3609	132.633
10.3862	131.125
10.3979	130.909
10.4622	129.912
10.5634	132.515
10.5763	131.769
10.5969	131.943
10.6972	130.937
10.7533	129.99
10.7609	130.115
10.7769	129.747
10.8492	130.049
10.9469	129.817
10.9513	129.745
10.9677	129.038
11.0448	129.437
11.1271	129.326
11.1445	129.272
11.1725	128.549
11.2456	128.751
11.3047	128.171
11.3326	128.482
11.3586	126.805
11.4131	126.665
11.474	126.763
11.4981	127.092
11.537	126.77
11.6238	125.868
11.6732	126.718
11.664	127.147
11.6862	126.793
11.7823	126.116
11.854	126.402
11.8571	127.37
11.8853	126.885
11.9632	126.375
12.0261	126.71
12.0374	126.589
12.0544	126.587
12.163	125.613
12.2199	125.763
12.2198	126.255
12.2572	125.123
12.3465	124.706
12.3994	124.458
12.4015	125.383
12.4295	124.818
12.5095	125.029
12.5586	124.844
12.5783	125.158
12.6251	124.449
12.6955	124.488
12.7407	123.546
12.7636	123.857
12.8196	123.645
12.8882	124.394
12.9013	124.541
12.9211	124.436
12.9975	124.393
13.0749	125.073
13.0711	125.145
13.0956	126.048
13.1948	126.578
13.2576	127.127
13.2452	128.017
13.2648	127.954
13.3562	128.266
13.4279	127.309
13.427	127.29
13.4583	128.127
13.5536	128.196
13.5989	128.785
13.6054	128.615
13.6585	129.622
13.7452	129.708
13.7646	130.875
13.7925	131.329
13.865	132.357
13.9354	134.468
13.9379	134.715
13.9762	135.419
14.0595	135.676
14.1187	136.704
14.1188	137.948
14.1576	138.451
14.2509	139.658
14.3075	140.713
14.2982	140.313
14.3676	141.147
14.4462	141.292
14.4664	143.645
14.4863	143.949
14.5602	146.64
14.6127	147.879
14.6184	147.423
14.6583	148.423
14.7745	148.68
14.8022	148.796
14.7908	148.995
14.8697	148.7
14.9695	148.796
14.9913	148.847
14.9819	149.063
15.0506	149.019
15.1297	149.047
15.1239	150.447
15.1779	150.758
15.2838	151.464
15.3082	151.723
15.2867	153.101
15.3501	155.486
15.4475	155.688
15.4636	157.815
15.4896	157.096
15.5722	158.036
15.6272	158.012
15.63	159.312
15.6784	159.652
15.7707	160.709
15.806	160.883
15.8081	162.403
15.8987	163.751
15.9545	164.103
15.9365	167.294
16.0132	168.051
16.1091	168.958
16.1183	169.323
16.1276	170.505
16.2007	170.419
16.2521	172.626
16.2661	172.911
16.3043	174.139
16.4043	175.513
16.4343	176.552
16.4357	176.28
16.4953	177.582
16.5867	178.031
16.6039	178.441
16.61	178.587
16.7105	180.984
16.7739	180.884
16.7479	181.912
16.7929	182.674
16.8848	182.523
16.9097	184.618
16.9212	185.005
16.9939	186.006
17.0596	186.035
17.0601	188.321
17.1168	188.105
17.2027	188.171
17.2306	188.66
17.2167	190.921
17.3139	190.672
17.4012	191.482
17.3963	193.403
17.4423	193.524
17.5291	194.204
17.5588	194.318
17.5693	195.106
17.682	194.997
17.724	196.142
17.7134	197.367
17.7663	196.245
17.8656	195.921
17.8779	197.116
17.8607	196.634
17.9531	198.346
18.0419	198.206
18.0337	199.908
18.0832	199.687
18.1676	200.802
18.1785	201.172
18.1965	201.964
18.2803	202.001
18.3457	202.932
18.3428	204.591
18.3994	204.876
18.4805	204.396
18.4984	204.453
18.5101	204.518
18.5979	205.415
18.653	206.053
18.6515	206.146
18.7238	207.265
18.8009	207.233
18.8022	207.364
18.8271	207.785
18.945	208.645
18.962	208.96
18.9721	210.311
19.0462	210.276
19.1134	211.199
19.1145	211.444
19.1709	211.453
19.2627	211.751
19.2647	211.954
19.3023	211.353
19.3862	211.965
19.414	211.63
19.4195	211.657
19.4966	210.078
19.563	210.182
19.566	209.357
19.6269	209.232
19.6997	207.156
19.7171	207.505
19.7487	205.75
19.8283	205.402
19.8565	206.295
19.8668	207.514
19.9641	208.1
20.0343	208.255
20.0143	208.542
20.0537	209.275
20.1503	209.594
20.1771	209.998
20.1831	209.677
20.3012	209.747
20.322	210.412
20.3242	210.714
20.4028	211.033
20.4656	211.367
20.4728	211.203
20.5343	210.095
20.6121	209.049
20.6147	209.395
20.659	208.33
20.7504	208.247
20.777	208.134
20.7924	208.271
20.8945	208.677
20.9306	208.649
20.913	210.904
20.9886	210.75
21.0853	211.67
21.08	211.774
21.0985	212.643
21.2055	213.226
21.2259	215.093
21.2634	214.821
21.3308	214.989
21.3589	215.777
21.3716	216.23
21.4414	215.474
21.4941	215.679
21.5233	217.984
21.5917	217.72
21.6298	217.532
21.6341	217.756
21.6974	217.394
21.7771	217.297
21.7876	216.996
21.829	217.064
21.9272	217.113
21.9463	217.182
21.9394	216.867
22.0171	216.798
22.0854	216.941
22.0976	220.111
22.1612	220.264
22.2225	223.809
22.2369	223.889
22.3224	225.515
22.3879	225.704
22.3664	228.131
22.4017	228.592
22.4995	229
22.5287	228.688
22.5656	228.75
22.6414	229.09
22.6583	229.306
22.6855	229.032
22.8205	229.78
22.8382	230.25
22.8232	230.764
22.9027	230.89
22.9844	230.903
22.9922	231.666
23.0608	232.607
23.1093	232.44
23.1189	233.241
23.1894	231.458
23.262	232.554
23.2618	233.211
23.29	233.234
23.3733	232.214
23.4034	232.207
23.4424	232.949
23.5054	232.838
23.5375	232.82
23.5723	232.695
23.6393	233.91
23.6625	234.353
23.6717	237.026
23.7805	237.635
23.8331	237.747
23.8349	239.899
23.8952	240.308
23.956	240.793
23.9885	240.454
24.0561	240.859
24.0796	241.269
24.1087	240.305
24.1809	240.242
24.2369	242.467
24.2424	241.226
24.2904	241.979
24.3812	243.165
24.3937	243.142
24.4431	243.114
24.5093	243.149
24.5294	244.613
24.5599	244.666
24.6218	245.39
24.6687	245.557
24.7105	246.148
24.7688	245.534
24.7902	246.982
24.8224	246.617
24.8856	247.388
24.9162	247.786
24.979	248.805
25.0403	249.065
25.0558	250.58
25.0917	250.64
25.1752	251.867
25.1982	252.243
25.2032	252.254
25.2889	252.408
25.3458	252.61
25.3504	253.488
25.4532	253.522
25.4857	253.242
25.5165	253.472
25.5776	252.759
25.5954	252.962
25.6328	252.276
25.7405	252.768
25.734	253.387
25.7572	252.936
25.8578	252.809
25.896	253.005
25.8963	253.541
25.9815	254.476
26.0214	254.409
26.0552	254.335
26.111	254.294
26.1391	253.768
26.1751	254.533
26.2374	255.529
26.2759	255.54
26.3116	254.946
26.3892	255.376
26.4134	255.266
26.4151	254.597
26.4913	253.842
26.5629	254.311
26.5852	255.216
26.636	255.416
26.6794	255.014
26.7158	255.173
26.7788	255.28
26.8008	255.325
26.8174	255.389
26.9058	255.796
26.95	256.172
26.9653	255.752
27.0482	255.573
27.0698	255.089
27.1035	255.109
27.1558	254.857
27.1858	254.815
27.2541	254.333
27.2931	254.42
27.3025	254.751
27.361	254.915
27.4439	255.062
27.4721	255.195
27.504	256.409
27.557	257.414
27.6081	257.162
27.6576	257.999
27.6867	257.658
27.7171	259.162
27.7813	259.436
27.826	259.521
27.8527	259.571
27.9194	259.728
27.983	260.28
27.9879	261.901
28.0121	262.04
28.0928	262.608
28.1451	262.724
28.1697	263.88
28.2115	264.046
28.2728	264.004
28.3303	264.243
28.3395	265.349
28.3481	266.51
28.4386	266.076
28.5024	266.347
28.5006	267.067
28.5699	267.108
28.6394	267.608
28.664	267.307
28.703	267.614
28.7587	267.149
28.8186	268.137
28.8505	268.005
28.8601	268.149
28.9438	266.831
28.9994	266.868
29.0056	267.78
29.0514	267.634
29.1301	268.044
29.1547	269.597
29.1829	269.441
29.2442	269.099
29.2989	269.703
29.3362	269.2
29.3591	269.358
29.4024	270.27
29.4579	270.106
29.4834	269.564
29.539	269.723
29.6127	269.443
29.6325	270.098
29.6494	269.646
29.712	270.151
29.7614	270.672
29.8051	270.581
29.858	269.851
29.9037	269.894
29.9411	268.335
29.979	267.444
30.0178	267.457
30.0665	267.034
30.1114	267.258
30.1463	266.702
30.2081	265.973
30.2525	265.894
30.3001	265.686
30.3392	264.844
30.3806	266.688
30.4416	267.709
30.4851	267.383
30.5065	268.509
30.5669	267.92
30.6057	268.625
30.6342	270.063
30.6889	270.526
30.7453	272.413
30.7779	272.543
30.8244	273.127
30.8701	273.075
30.918	273.078
30.9553	272.032
30.9914	273.403
31.0395	273.467
31.0781	273.682
31.136	273.88
31.1938	273.898
31.2252	273.783
31.2549	273.762
31.3002	273.856
31.3743	273.081
31.4237	273.13
31.4465	273.189
31.48	271.163
31.5448	272.703
31.5861	272.772
31.6182	273.359
31.6644	271.766
31.7027	271.702
31.7671	270.954
31.8176	271.197
31.8439	269.307
31.9121	269.147
31.9528	269.178
32.0062	269.568
32.0696	269.476
32.0991	270.027
32.1231	270.346
32.1703	269.993
32.2447	270.048
32.2762	270.287
32.3025	270.327
32.367	271.502
32.4265	271.921
32.4526	272.548
32.4857	271.711
32.5344	272.811
32.5785	273.169
32.6263	274.666
32.6811	274.645
32.7173	274.335
32.7583	274.272
32.8034	274.666
32.8575	274.923
32.8848	274.112
32.935	273.612
32.9923	273.088
33.0213	272.432
33.0693	272.642
33.1256	271.94
33.169	272.176
33.196	271.742
33.2261	272.564
33.3022	271.931
33.3567	272.023
33.3995	272.742
33.4384	272.81
33.4885	272.482
33.5306	272.459
33.5531	272.313
33.6301	272.614
33.6957	272.658
33.7125	272.606
33.7279	272.803
33.7957	271.96
33.8634	272.421
33.8855	272.113
33.9371	272.07
33.9871	272.131
34.0146	271.537
34.0447	271.08
34.1008	271.117
34.1559	271.358
34.1823	271.701
34.2281	270.622
34.2879	270.799
34.3411	271.481
34.3639	271.547
34.4043	271.507
34.4529	270.277
34.5214	270.429
34.5581	269.867
34.5897	269.894
34.6422	269.331
34.6786	269.709
34.7161	269.488
34.7753	269.517
34.8168	269.306
34.8571	269.26
34.9007	269.069
34.9579	268.976
35.0149	269.277
35.0355	268.972
35.0848	268.013
35.1633	267.222
35.1791	265.42
35.2092	263.92
35.2779	264.651
35.3394	265.396
35.3702	267.296
35.4122	267.264
35.473	267.374
35.4999	266.438
35.5356	266.623
35.5991	266.244
35.65	266.13
35.6857	265.544
35.7225	265.226
35.7675	265.226
35.8259	265.404
35.8657	264.512
35.9148	264.718
35.965	264.908
35.9946	264.572
36.0453	264.488
36.111	262.9
36.1476	263.162
36.1748	264.483
36.2035	264.753
36.2725	264.421
36.3262	264.426
36.3447	262.036
36.3963	262.324
36.4544	260.916
36.4964	261.541
36.5403	260.76
36.5814	260.464
36.6208	261
36.6772	260.652
36.7236	260.532
36.7728	260.768
36.8131	260.554
36.8627	260.198
36.8977	260.333
36.9498	259.832
37.0085	260.077
37.0398	259.399
37.086	259.398
37.1372	257.866
37.1767	257.901
37.2113	257.751
37.2495	257.822
37.3285	257.003
37.363	256.876
37.3816	254.388
37.4279	254.752
37.495	255.374
37.5346	253.729
37.584	253.658
37.6324	253.273
37.6598	253.472
37.6976	252.797
37.7554	253.066
37.8136	253.999
37.8493	254.077
37.8722	255.704
37.9264	255.59
37.9953	257.5
38.0438	257.643
38.0791	256.545
38.1033	256.225
38.1811	256.635
38.2318	256.767
38.2609	256.649
38.2946	256.204
38.3658	256.325
38.4158	256.076
38.4437	256.18
38.4892	255.024
38.5494	254.971
38.5811	255.093
38.6312	255.129
38.6805	254.667
38.718	254.673
38.765	253.961
38.8058	253.894
38.8392	253.74
38.9006	253.815
38.9586	252.285
39.0057	250.082
39.0299	250.168
39.0594	249.357
39.1391	249.304
39.1901	248.779
39.2131	248.687
39.2534	249.228
39.3174	249.164
39.3596	249.875
39.3824	249.842
39.4268	249.106
39.4733	248.887
39.5535	249.522
39.5764	249.381
39.6025	249.214
39.6652	249.075
39.7362	248.967
39.7635	249.544
39.8027	249.612
39.8755	249.459
39.9008	249.453
39.9573	248.168
40.0095	248.322
40.0382	248.116
40.0843	248.138
40.1502	247.24
40.1855	247.099
40.2313	245.555
40.2716	245.636
40.3031	244.965
40.3555	245.07
40.4289	244.369
40.4657	243.264
40.5098	243.159
40.5381	242.773
40.5777	242.338
40.6337	242.164
40.6927	242.399
40.7144	243.702
40.7547	243.58
40.8281	242.71
40.8699	243.018
40.8964	242.679
40.9345	242.734
40.9697	243.113
41.0552	243.003
41.1033	243.086
41.1304	243.206
41.1597	243.003
41.209	242.986
41.267	242.637
41.311	242.43
41.3489	242.455
41.4151	242.389
41.4747	242.02
41.5061	241.77
41.5329	241.976
41.5851	240.936
41.6364	240.871
41.6863	241.158
41.7305	241.181
41.7814	240.028
41.8014	240.014
41.8445	239.714
41.9011	239.028
41.9465	238.853
41.9873	238.233
42.0407	238.272
42.0914	237.917
42.1202	237.628
42.1549	236.8
42.2136	236.798
42.2677	236.82
42.3125	237.021
42.3391	236.555
42.3935	236.555
42.4383	236.264
42.4686	236.323
42.5086	236.581
42.5534	236.561
42.6153	236.267
42.6694	236.347
42.7059	236.146
42.7364	236.11
42.7775	235.702
42.8061	235.119
42.8563	235.155
42.9405	234.481
42.9615	234.465
43.01	233.374
43.058	233.482
43.1107	233.044
43.1455	233.082
43.1819	231.884
43.2402	231.987
43.3063	231.284
43.3356	231.424
43.3585	230.171
43.3927	229.164
43.4431	229.197
43.5135	229.251
43.5565	229.308
43.5951	228.762
43.6377	228.738
43.6726	227.833
43.7243	227.634
43.763	227.413
43.8259	227.749
43.8738	228.107
43.9026	228.01
43.9487	227.819
43.9968	227.836
44.0267	228.163
44.0688	228.113
44.1284	226.11
44.1848	226.944
44.2194	226.849
44.2662	226.794
44.3026	226.564
44.3474	226.355
44.3861	226.164
44.4262	226.119
44.4889	226.144
44.565	226.095
44.5778	226.131
44.6248	225.533
44.674	225.492
44.7245	225.724
44.7726	225.787
44.8217	225.855
44.8674	225.831
44.9052	225.352
44.9345	225.931
44.978	225.934
45.0337	224.761
45.1017	224.84
45.1289	224.57
45.1648	224.595
45.2133	224.073
45.2655	224.078
45.3005	224.286
45.3594	224.224
45.3918	224.101
45.4401	223.555
45.4927	223.404
45.5367	223.5
45.5707	223.475
45.6193	223.064
45.6541	222.263
45.7174	222.454
45.7792	222.3
45.802	222.173
45.8421	221.672
45.8901	220.716
45.9316	220.739
45.9882	219.955
46.0239	219.953
46.0542	217.843
46.1211	217.698
46.186	215.416
46.2317	215.541
46.2759	214.545
46.2989	214.427
46.3377	212.82
46.4084	212.259
46.4584	212.32
46.5042	211.953
46.5372	212.093
46.569	212.68
46.6184	212.694
46.6805	211.61
46.7244	211.513
46.7615	211.465
46.8084	211.324
46.8741	210.796
46.9123	209.159
46.9317	208.629
46.9662	210.226
47.0432	210.71
47.1024	210.581
47.1351	210.818
47.1595	210.796
47.2037	210.69
47.2539	210.315
47.3035	210.363
47.3384	211.167
47.3851	211.149
47.458	211.102
47.4998	211.08
47.5339	210.614
47.5615	210.573
47.6052	210.579
47.6661	210.459
47.7262	210.312
47.7559	210.578
47.7913	210.671
47.8802	210.642
47.9308	211.202
47.9598	211.243
47.9918	211.506
48.0344	210.74
48.0923	210.75
48.1517	211.697
48.1821	211.499
48.2057	211.652
48.2649	211.77
48.3339	211.281
48.3819	211.582
48.4102	212.252
48.4563	212.28
48.5114	212.563
48.5542	212.52
48.5861	212.851
48.6244	212.874
48.6735	212.637
48.7348	212.613
48.7822	213.425
48.8232	213.418
48.8503	213.372
48.896	213.928
48.9559	213.951
49.0026	213.066
49.0406	212.903
49.0841	213.288
49.1362	213.379
49.1727	212.912
49.2129	212.532
49.2631	212.225
49.3083	212.451
49.3443	212.327
49.3715	212.197
49.4477	212.036
49.5068	212.083
49.5378	211.537
49.5799	211.703
49.627	211.439
49.6808	210.769
49.7202	210.87
49.755	209.704
49.8117	209.774
49.8636	209.788
49.8965	209.829
49.9469	208.781
49.9934	208.776
50.0453	208.27
50.0834	208.252
50.1465	206.855
50.194	207.013
50.2217	205.501
50.2631	205.383
50.3133	204.704
50.3732	204.86
50.4084	204.54
50.4349	204.475
50.5028	204.186
50.552	204.007
50.5876	204.077
50.6299	204.012
50.6782	204.073
50.7352	203.109
50.7649	203.094
50.8109	201.305
50.8763	201.721
50.9198	201.486
50.9564	201.535
51.0038	202.002
51.0285	202.079
51.0878	201.807
51.1392	201.621
51.1749	200.626
51.2392	201.136
51.2844	201.495
51.3291	201.468
51.3729	201.454
51.4357	201.612
51.4817	201.62
51.5181	201.128
51.5851	201.388
51.6364	201.386
51.6935	201.353
51.7227	201.384
51.7497	201.646
51.7975	201.579
51.8734	200.819
51.9125	200.752
51.9541	200.336
51.9929	200.579
52.037	201.43
52.0846	201.544
52.1227	201.113
52.1689	201.186
52.2096	200.789
52.2531	200.817
52.3188	200.539
52.3599	200.596
52.4057	201.329
52.4503	201.246
52.4818	200.668
52.5272	200.72
52.5728	200.818
52.6235	200.868
52.6765	200.727
52.717	200.547
52.7491	200.544
52.8207	200.618
52.8833	200.618
52.9175	200.298
52.9361	200.385
52.9847	200.124
53.0629	200.282
53.111	198.841
53.1305	198.817
53.1624	198.074
53.2323	197.958
53.2906	196.974
53.3167	196.976
53.3441	194.132
53.3812	194.707
53.4659	195.583
53.5035	194.987
53.5494	194.96
53.5912	195.273
53.6193	195.058
53.6691	194.058
53.728	194.259
53.7757	193.801
53.8206	193.731
53.8661	193.366
53.9137	193.152
53.9502	193.072
53.9871	193.253
54.0356	192.566
54.0738	192.659
54.1236	192.185
54.1871	192.415
54.219	191.94
54.2582	191.944
54.3051	191.203
54.3512	190.572
54.4068	190.698
54.4367	189.398
54.49	189.1
54.533	189.182
54.577	189.154
54.6349	188.953
54.6735	189.01
54.7129	188.796
54.7573	188.823
54.8123	188.384
54.8526	188.341
54.9054	188.221
54.9558	188.279
54.987	188.152
55.0323	188.097
55.0759	187.881
55.1169	187.687
55.1719	187.658
55.2103	187.651
55.2395	187.693
55.3051	187.567
55.355	187.702
55.4007	187.015
55.4434	187.01
55.4796	186.763
55.5365	186.784
55.5828	186.343
55.6202	186.333
55.6821	185.457
55.7327	185.558
55.7687	185.156
55.8008	185.196
55.8449	184.875
55.9003	184.454
55.9365	184.419
56.0095	183.941
56.0551	182.094
56.0873	182.103
56.1202	183
56.1939	183.046
56.2507	183.062
56.2732	181.893
56.3314	181.712
56.3729	182.296
56.4229	182.074
56.4712	181.501
56.5086	181.548
56.5723	181.635
56.614	181.702
56.6397	180.82
56.6996	181.069
56.7611	180.747
56.8158	180.103
56.8367	180.163
56.8611	177.887
56.9222	178.42
56.9876	179.124
57.0376	179.32
57.076	178.85
57.1054	178.925
57.1535	178.959
57.2027	178.923
57.266	178.487
57.3004	178.487
57.3414	178.654
57.3986	178.731
57.4367	178.204
57.4604	178.112
57.5178	177.948
57.5805	177.905
57.6091	178.083
57.6542	177.93
57.7042	178.696
57.7757	178.695
57.8082	178.657
57.8319	179.001
57.8954	179.073
57.9561	179.184
57.9759	179.223
58.0235	178.7
58.0939	178.682
58.1389	178.268
58.1636	178.082
58.2079	177.473
58.2691	176.897
58.3243	176.927
58.3544	176.09
58.3907	175.645
58.4361	174.938
58.4843	175.323
58.5355	175.226
58.5703	175.349
58.615	174.405
58.6824	174.256
58.7317	173.924
58.7579	173.837
58.7891	173.678
58.8617	173.643
58.9029	173.021
58.9438	173.028
59.0001	172.547
59.0498	172.62
59.0808	171.675
59.0957	171.64
59.1439	171.411
59.251	170.986
59.2847	171.023
59.2976	170.617
59.3608	170.621
59.4263	170.601
59.4547	169.76
59.491	169.772
59.5418	170.053
59.6202	169.488
59.6384	169.564
59.6741	169.355
59.7419	169.363
59.7936	168.649
59.8125	168.31
59.8792	168.22
59.9351	167.543
59.9595	167.743
60.005	167.551
60.0477	167.569
60.0894	167.324
60.1249	167.276
60.1956	166.884
60.241	167.047
60.2745	166.475
60.3112	166.493
60.3648	165.556
60.4065	165.495
60.4479	165.364
60.504	165.334
60.5746	164.448
60.5937	164.643
60.6044	163.602
60.6644	163.611
60.7458	163.086
60.7631	162.894
60.8017	162.763
60.8731	162.143
60.9213	162.418
60.934	162.263
60.9755	161.904
61.0611	161.554
61.0743	161.65
61.1247	161.391
61.1872	160.796
61.224	160.847
61.265	160.958
61.3177	160.233
61.3656	159.722
61.3904	159.954
61.4584	159.218
61.5172	159.312
61.5359	159.589
61.5909	159.661
61.6468	158.923
61.6615	158.765
61.6888	158.96
61.766	158.979
61.8506	158.299
61.8432	158.374
61.8812	157.581
61.9659	157.714
61.9816	158.088
62.0043	158.108
62.1124	157.422
62.1459	157.473
62.1422	156.853
62.1842	156.598
62.2844	156.628
62.3148	156.622
62.3178	155.897
62.3873	155.337
62.4382	155.368
62.482	154.283
62.5363	154.418
62.573	153.854
62.6029	153.845
62.6619	151.908
62.7307	151.914
62.7351	150.236
62.7828	150.125
62.8964	149.081
62.8897	149.27
62.8924	148.577
62.9941	147.992
63.0683	148.034
63.0497	148.712
63.0984	148.681
63.197	148.534
63.216	148.58
63.239	148.383
63.3045	148.363
63.3404	148.312
63.3711	148.371
63.4501	148.066
63.4902	148.18
63.5004	147.141
63.5713	146.84
63.634	146.648
63.6222	146.637
63.7096	145.829
63.7919	145.864
63.7805	144.954
63.7988	143.661
63.9004	143.951
63.9484	142.28
63.9356	142.285
63.9992	141.914
64.0951	141.863
64.077	140.55
64.1441	140.632
64.2472	140.058
64.2349	139.978
64.2493	139.108
64.3534	139.25
64.3824	138.132
64.3961	137.728
64.5233	137.794
64.5438	137.74
64.5545	136.753
64.6221	136.191
64.6699	136.168
64.7015	135.324
64.7823	135.298
64.8256	134.309
64.8198	134.306
64.8808	134.531
64.9694	134.546
64.9659	133.704
64.9955	133.658
65.1065	132.904
65.1246	132.918
65.1551	132.231
65.2143	132.3
65.2472	131.933
65.2947	131.907
65.3705	130.889
65.3821	130.836
65.4263	130.169
65.5096	129.381
65.5269	129.367
65.5386	128.771
65.6252	128.787
65.6664	127.896
65.684	127.857
65.775	128.031
65.8162	128.079
65.8061	126.997
65.8743	126.996
65.9454	126.376
65.9455	126.451
66.0347	125.516
66.0814	125.741
66.0842	125.506
66.1843	125.389
66.2333	125.436
66.2238	124.677
66.3298	124.721
66.3572	124.252
66.3483	124.201
66.4501	123.058
66.5276	123.109
66.4793	121.884
66.5222	121.943
66.6414	121.32
66.6529	121.342
66.6846	119.98
66.7752	120.127
66.7903	119.068
66.8077	119.036
66.9011	119.401
66.9261	118.547
66.9851	118.52
67.0387	117.958
67.0379	118.033
67.0668	117.346
67.1713	117.318
67.2111	116.527
67.2161	116.508
67.2966	116.09
67.3388	116.096
67.3587	115.531
67.4187	115.562
67.4611	115.347
67.4875	115.337
67.5374	115.118
67.6108	115.144
67.6478	114.741
67.6926	114.486
67.7277	114.45
67.7602	113.787
67.8375	113.793
67.9109	113.437
67.9034	113.268
67.9605	112.487
68.0108	112.585
68.0395	112.356
68.1227	112.251
68.1847	112.276
68.1412	112.232
68.2123	112.087
68.3159	112.085
68.3367	111.708
68.4025	111.388
68.4097	110.496
68.3761	110.121
68.5577	110.194
68.5915	109.546
68.553	109.59
68.6773	109.208
68.6825	109.224
68.6191	108.629
68.7831	108.271
68.8464	109.177
68.7921	109.269
68.9448	109.818
68.949	109.802
68.9223	109.247
69.0903	109.278
69.1218	109.404
69.0347	109.465
69.2068	109.11
69.2367	109.075
69.2031	108.907
69.3319	107.96
69.3529	107.935
69.327	107.938
69.447	107.954
69.5058	107.561
69.4962	107.559
69.5744	107.734
69.6508	107.757
69.5951	107.434
69.6391	107.563
69.8146	107.417
69.7947	107.327
69.7641	107.084
69.9307	107.086
69.9064	107.027
69.8563	106.873
70.0412	106.831
70.1367	106.53
69.979	106.526
70.1303	106.303
70.2178	106.329
70.1665	105.768
70.3167	105.76
70.3523	105.37
70.2424	105.407
70.3765	105.588
70.537	105.617
70.4832	105.82
70.5035	105.826
70.5647	105.831
70.5372	105.696
70.6221	104.932
70.7873	105.039
70.7326	103
70.7196	103.018
70.8181	101.345
70.8735	100.223
70.9285	100.213
71.0087	99.069
71.0064	99.0463
70.996	98.9038
71.0787	98.9193
71.1979	98.2054
71.2265	98.2138
71.2747	98.2117
71.255	98.0746
71.248	97.5232
71.4293	97.6779
71.4839	97.5153
71.475	97.5033
71.5206	97.5693
71.5254	97.5127
71.5256	97.6183
71.6391	98.025
71.7961	98.0862
71.7538	97.884
71.7305	97.8974
71.7765	98.2695
71.8449	98.2279
71.9727	98.273
72.0161	98.273
71.9572	97.6478
72.0237	97.7515
72.1147	97.7388
72.147	97.7185
72.228	97.0151
72.246	96.958
72.2134	97.1867
72.3286	97.2055
72.4292	97.0214
72.4338	96.8701
72.4558	96.8631
72.4562	96.3047
72.4954	96.252
72.633	95.9092
72.6969	95.8306
72.6415	95.5096
72.656	95.5646
72.8167	95.4313
72.8943	95.5784
72.9034	94.8551
72.8788	94.7417
72.937	94.132
73.0754	94.1313
73.1088	94.147
73.0525	93.831
73.1079	93.9503
73.2002	93.4143
73.2657	93.5108
73.3259	93.1841
73.2716	93.1047
73.3035	93.0453
73.4328	93.0534
73.552	93.0386
73.5639	93.0615
[truncated: 2,309 more rows]

## Sheet: Extended Data Fig. 1b
Oxygen profile		NOx profile		Ca. A. ciliaticola-containing ciliate abundance profile
Depth (m)	Oxygen concentration (µmol l-1)	Depth (m)	NOx concentration (µmol l-1)	Depth (m)	Ciliate abundance (cells l-1)
140.005	31.9319	147.967	17.828	160	3269
140.011	31.8258	150.993	17.413	170	7644
140.08	31.6145	154.036	16.544	180	24553
140.104	31.5272	157.153	17.671
140.174	31.3708	160.121	15.684
140.212	31.3017	163.319	12.72
140.275	31.4053	165.988	12.985
140.314	31.2495	168.874	10.719
140.371	31.1465	171.946	9.012
140.461	31.1811	174.827	6.138
140.458	30.9419	177.867	7.338
140.546	30.8233	181.147	4.865
140.577	30.7216	184.686	5.709
140.657	30.6545	186.895	0.249
140.686	30.6713	190.042	0.251
140.853	30.1885
140.891	30.2051
140.959	30.0085
140.979	30.0573
141.054	30.1388
141.096	29.9754
141.14	29.9591
141.212	30.0729
141.251	30.0402
141.308	29.8774
141.345	29.748
141.404	29.6996
141.481	29.8449
141.506	29.6835
141.575	29.6678
141.598	29.6515
141.688	29.4914
141.686	29.4753
141.79	29.4755
141.798	29.38
141.88	29.3164
141.919	29.3635
141.962	29.2212
142.029	29.0799
142.059	29.1736
142.153	28.9233
142.164	28.8149
142.218	28.8304
142.27	28.6914
142.332	28.553
142.349	28.599
142.46	28.4456
142.451	28.3241
142.56	28.2787
142.549	28.2938
142.645	28.0678
142.745	27.8744
142.78	27.815
142.826	27.7255
142.892	27.6959
142.918	27.7107
142.999	27.4901
143	27.461
143.118	27.3738
143.094	27.4468
143.222	27.0291
143.192	27.1293
143.331	27.0433
143.298	26.9292
143.431	26.7588
143.411	26.787
143.512	26.7165
143.527	26.6321
143.613	26.6736
143.66	26.4777
143.784	26.0769
143.789	25.9813
143.904	25.8455
143.888	25.7779
144.014	25.5897
144.02	25.4297
144.116	25.2974
144.145	25.2449
144.226	25.2187
144.238	25.1007
144.323	25.1002
144.373	25.0872
144.417	24.8792
144.519	25.0219
144.523	24.853
144.64	24.9047
144.725	24.9046
144.756	24.737
144.846	24.8398
144.865	24.814
144.976	24.788
144.971	24.8528
145.088	24.827
145.08	24.8532
145.194	24.7628
145.228	24.737
145.31	24.6982
145.347	24.6085
145.433	24.5575
145.474	24.4938
145.533	24.4557
145.606	24.2915
145.647	24.3294
145.726	24.2665
145.74	24.1785
145.847	24.0038
145.866	23.9543
145.944	23.8674
146.029	23.8302
146.139	23.2475
146.18	23.0096
146.265	22.7976
146.308	22.6812
146.38	22.623
146.46	22.3574
146.477	22.2545
146.597	22.2203
146.596	22.039
146.688	21.9151
146.735	21.8144
146.804	21.7253
146.903	21.6476
146.91	21.5153
147.019	21.4714
147.065	21.3075
147.142	21.3397
147.232	21.188
147.299	21.1879
147.358	21.2635
147.439	21.1229
147.47	21.1661
147.552	21.1446
147.609	21.1015
147.666	21.0261
147.731	21.0691
147.79	21.0047
147.871	21.0046
147.916	21.026
147.976	21.0043
148.044	21.0257
148.087	20.9935
148.173	20.9401
148.199	21.0043
148.271	20.9934
148.346	21.0578
148.387	21.0793
148.502	21.2412
148.563	21.2086
148.631	21.1434
148.671	21.0036
148.744	21.0357
148.805	20.8648
148.843	20.7905
148.925	20.7373
148.963	20.6532
149.035	20.6322
149.088	20.569
149.139	20.5795
149.197	20.6634
149.275	20.3081
149.317	20.0001
149.367	19.8781
149.429	19.7368
149.479	19.6566
149.543	19.6964
149.606	19.8467
149.782	18.8902
149.802	18.6031
149.909	18.4989
149.934	18.1994
150.008	17.9867
150.052	17.7765
150.141	17.479
150.175	17.2036
150.249	17.0894
150.273	17.0456
150.345	17.0107
150.413	16.8712
150.459	16.828
150.51	16.8195
150.544	16.8541
150.622	16.8022
150.666	16.8972
150.829	16.6384
150.908	16.536
150.927	16.2067
151.008	16.0902
151.041	16.0072
151.11	16.09
151.166	15.9988
151.221	15.8668
151.277	15.517
151.317	15.1418
151.385	14.8204
151.413	14.6272
151.511	14.5504
151.519	14.6502
151.594	14.5808
151.645	14.5349
151.711	14.504
151.75	14.4051
151.819	14.4735
151.896	14.4812
152.004	13.8441
152.038	13.7338
152.099	13.6316
152.141	13.6463
152.225	13.4142
152.247	13.2281
152.322	12.945
152.369	12.7359
152.42	12.5565
152.507	12.44
152.536	12.577
152.579	12.715
152.669	12.7914
152.725	12.6873
152.782	12.6183
152.812	12.6251
152.889	12.3174
152.997	11.4499
153.049	11.2826
153.126	11.1801
153.138	11.0911
153.234	11.0089
153.242	10.9333
153.329	10.8518
153.379	10.7706
153.454	10.7767
153.453	10.7083
153.545	10.6277
153.592	10.5968
153.642	10.5906
153.706	10.5535
153.757	10.5659
153.811	10.6214
153.851	10.7828
153.913	10.9456
153.966	11.0968
154.029	11.2306
154.063	11.3845
154.149	11.4683
154.167	11.4553
154.239	11.365
154.349	11.3071
154.395	11.0522
154.465	10.7759
154.499	10.5345
154.578	10.3751
154.608	10.2172
154.674	10.0667
154.7	9.965
154.79	9.8047
154.816	9.64
154.882	9.7221
154.933	9.846
154.997	9.9469
155.021	10.0306
155.116	9.8816
155.136	9.8403
155.254	9.3034
155.294	9.1431
155.366	9.0578
155.418	8.9672
155.458	8.922
155.509	8.8937
155.596	8.8825
155.59	8.8995
155.695	8.9673
155.715	9.0125
155.806	9.0577
155.825	9.0634
155.902	9.1031
155.92	9.1031
156.011	9.143
156.044	9.1659
156.106	9.1659
156.16	9.0691
156.201	8.9897
156.238	8.8489
156.305	8.7314
156.386	8.6423
156.506	8.3887
156.519	8.2306
156.582	7.9881
156.628	7.6433
156.695	7.2016
156.737	6.805
156.797	6.4562
156.855	6.167
156.884	5.9444
156.975	5.8006
156.994	5.7006
157.114	5.5304
157.087	5.4272
157.209	5.2408
157.199	5.1344
157.317	4.9873
157.298	4.8914
157.417	4.814
157.432	4.7822
157.502	4.746
157.534	4.6647
157.618	4.6286
157.67	4.5612
157.725	4.5343
157.761	4.4896
157.847	4.4449
157.897	4.4182
157.965	4.3515
158.007	4.3427
158.05	4.2851
158.113	4.2409
158.169	4.1924
158.21	4.1616
158.26	4.1308
158.332	4.1176
158.388	4.0782
158.431	4.0389
158.49	4.0302
158.545	3.9909
158.649	3.8605
158.702	3.787
158.748	3.7008
158.783	3.6493
158.863	3.5978
158.905	3.5722
158.98	3.5209
159	3.4613
159.102	3.4019
159.113	3.3427
159.196	3.2668
159.229	3.2079
159.305	3.1659
159.352	3.0655
159.407	2.722
159.455	2.542
159.506	2.3797
159.567	2.2345
159.632	2.1102
159.665	2.0385
159.77	1.9431
159.773	1.9153
159.881	1.9629
159.984	1.6279
159.998	1.3209
160.081	1.1017
160.109	0.9187
160.19	0.7974
160.21	0.7218
160.295	0.6691
160.316	0.6202
160.395	0.5939
160.469	0.5864
160.495	0.5639
160.581	0.5752
160.596	0.5677
160.684	0.5902
160.695	0.5789
160.798	0.5639
160.821	0.5639
160.903	0.5415
160.949	0.4779
160.992	0.3997
161.066	0.3105
161.084	0.2326
161.156	0.1551
161.176	0.1072
161.287	0.0336
161.376	0.0373
161.383	0.0263
161.496	0.0153
161.522	0.0153
161.604	0.00062525
161.622	-0.0030637
161.691	0.004283
161.741	0.0116
161.805	-0.0030637
161.856	-0.0104
161.904	0.00062525
161.946	0.0189
162.042	0.004283
162.048	0.00062525
162.15	-0.0030325
162.195	0.00062525
162.25	-0.0067215
162.33	0.00062525
162.334	0.004283
162.414	0.00059399
162.457	-0.0177
162.51	0.0116
162.577	0.0189
162.706	0.0115
162.745	0.0078469
162.82	-0.0068153
162.853	0.00053147
162.948	0.0041892
162.995	-0.0068153
163.044	-0.0031575
163.091	0.0005002
163.148	0.0115
163.221	0.0005002
163.252	-0.0031575
163.338	-0.0031575
163.368	0.0041579
163.428	0.0078469
163.496	0.0152
163.533	0.0005002
163.611	0.0078469
163.73	-0.0031575
163.76	0.0115
163.829	0.0115
163.857	-0.0178
163.952	0.0078469
163.953	0.0078469
164.068	0.0005002
164.072	-0.0142
164.16	0.0041579
164.193	-0.0068465
164.268	-0.0105
164.309	0.0078157
164.384	0.0041579
164.424	-0.0031575
164.482	0.0005002
164.541	0.0041579
164.605	-0.0068465
164.672	0.0078157
164.694	-0.0142
164.762	0.0078157
164.813	-0.0105
164.875	0.0041579
164.93	0.0115
164.971	0.0078157
165.048	0.0115
165.087	0.0041579
165.186	0.0078157
165.207	-0.0068465
165.257	0.0005002
165.319	-0.0068465
165.391	-0.0031888
165.415	-0.0068465
165.499	0.0078157
165.556	0.0041579
165.579	0.0115
165.689	-0.0068465
165.693	-0.0068465
165.8	-0.0031888
165.816	0.0078157
165.897	0.0078157
165.921	-0.0068465
165.978	0.00046894
166.024	0.0041579
166.078	0.0041579
166.15	-0.0031888
166.181	0.0005002
166.25	-0.0105
166.407	0.0115
166.46	-0.0105
166.53	0.0078157
166.569	-0.0031575
166.638	0.0041579
166.667	0.0078157
166.739	-0.0031888
166.804	0.0188
166.825	0.0115
166.893	0.0041579
166.954	0.0115
166.983	0.0152
167.074	0.0005002
167.086	0.0078157
167.173	0.0041579
167.204	0.0261
167.261	-0.0068465
167.313	0.0041267
167.406	0.0078157
167.397	0.0151
167.494	0.0115
167.518	-0.0031888
167.61	-0.0031888
167.626	0.0041579
167.706	0.0041579
167.812	-0.0105
167.876	0.00046894
167.934	-0.0142
168.004	-0.0031888
168.012	-0.0031888
168.094	-0.0031888
168.156	-0.0068465
168.186	-0.0031888
168.261	0.00046894
168.309	-0.0031888
168.346	0.0041579
168.418	-0.0105
168.477	0.0115
168.515	0.00046894
168.572	0.0115
168.627	-0.0031888
168.677	-0.0031888
168.738	-0.0031888
168.78	-0.0179
168.852	-0.0068465
168.877	0.00046894
168.959	-0.0031888
169.061	0.0041267
169.106	0.0041267
169.149	0.0078157
169.188	0.00046894
169.24	0.00046894
169.298	0.00046894
169.355	0.0115
169.423	-0.0142
169.478	-0.0031888
169.528	-0.0031888
169.573	-0.0068778
169.655	0.00046894
169.714	0.0115
169.742	-0.0031888
169.795	0.00046894
169.851	-0.0068465
169.932	0.0041267
169.957	0.0114
170.024	0.0077844
170.078	0.0114
170.144	0.0077844
170.176	-0.0105
170.252	-0.0032201
170.297	0.0041267
170.335	0.00043768
170.449	0.0114
170.522	0.0077844
170.541	0.0077844
170.644	-0.0068778
170.656	-0.0105
170.708	0.00043768
170.782	0.0041267
170.866	0.0077844
170.899	0.0151
170.943	0.0077844
170.992	-0.0068778
171.069	-0.0032201
171.112	0.0114
171.148	0.0151
171.228	0.0040954
171.246	0.00040642
171.355	0.0040954
171.369	0.00040642
171.433	-0.0143
171.47	0.0040642
171.566	0.00040642
171.697	0.0297
171.771	0.0077219
171.793	0.015
171.876	0.015
171.889	-0.0106
172.005	0.0113
171.998	0.0040329
172.093	0.00037515
172.132	0.0040329
172.187	-0.0032826
172.213	0.015
172.315	-0.0143
172.341	-0.0032826
172.413	-0.0106
172.468	0.0040329
172.529	0.0114
172.589	0.0040329
172.623	-0.0069716
172.697	-0.0106
172.756	-0.0069716
172.802	-0.0069716
172.819	0.0076906
172.927	0.015
172.949	-0.0069716
173.098	-0.0069716
173.12	0.0076594
173.189	-0.0033138
173.224	-0.0107
173.32	0.00034389
173.347	-0.0033451
173.409	0.00031263
173.434	-0.0107
173.503	-0.0033451
173.546	-0.0217
173.618	0.0076281
173.662	0.0039704
173.701	0.0039704
173.764	-0.0143
173.815	0.0076281
173.895	0.0039704
173.948	0.015
173.985	0.0113
174.024	0.015
174.16	-0.0143
174.229	0.0076281
174.257	0.0113
174.297	0.0075968
174.42	0.0002501
174.49	-0.0034076
174.523	0.0038766
174.535	-0.0108
174.601	0.00021884
174.626	-0.0034702
174.673	0.0112
174.741	0.0038453
174.746	0.0259
174.797	0.0038453
174.84	-0.0108
174.927	-0.0035014
174.923	0.00015631
174.955	0.007503
175.031	0.007503
175.075	0.0185
175.159	-0.0035014
175.167	0.0074718
175.216	0.0148
175.265	0.00015631
175.35	0.0074718
175.384	-0.0035014
175.43	0.0074718
175.478	0.0074718
175.548	0.0111
175.65	0.0184
175.665	0.0148
175.718	0.0037828
175.796	0.0148
175.881	0.003814
175.89	0.003814
175.943	0.0074718
175.972	0.0074718
176.106	-0.0035327
176.167	0.00012505
176.14	-0.0035327
176.187	0.00012505
176.315	-0.0071904
176.362	-0.0108
176.375	0.0037828
176.376	0.00012505
176.458	0.0221
176.553	0.0184
176.576	0.0404
176.678	0.0037515
176.739	0.0184
176.721	0.0258
176.706	0.0221
176.797	0.0148
176.912	0.0148
176.932	9.3788e-05
176.89	0.0037515
176.925	0.0148
177.07	0.0184
177.106	0.0148
177.082	0.0037515
177.114	0.0111
177.155	0.0221
177.259	0.0111
177.254	0.0074093
177.241	0.0257
177.29	-0.0035639
177.364	0.0147
177.37	0.007378
177.469	0.0037203
177.494	0.0111
177.511	0.011
177.519	0.0037203
177.752	6.2525e-05
177.707	-0.0036265
177.648	3.1263e-05
177.727	0.0073467
177.942	3.1263e-05
177.925	-0.0036265
177.781	3.1263e-05
177.816	0.003689
178.01	-0.0072842
178.108	0.0037203
177.937	0.0294
177.918	0.0147
178.079	0.003689
178.176	0.0184
178.082	0.0147
178.045	0.0037203
178.144	0.007378
178.191	3.1263e-05
178.149	0.0147
178.153	-0.0036265
178.274	3.1263e-05
178.304	0.003689
178.303	0.011
178.436	3.1263e-05
178.46	-0.0036265
178.365	0.003689
178.443	-0.0036577
178.576	0.0183
178.63	3.1263e-05
178.589	3.1263e-05
178.588	0.0183
178.681	-0.011
178.753	0.0147
178.718	0
178.736	-0.0073155
178.764	0.0183
178.788	0.0036577
178.809	0.0073155
178.868	0.0036577
178.853	0.0073155
178.783	0.0072842
178.823	0.0036265
178.881	0.0073155
178.85	0.0073155
178.816	0.011
178.841	0.0072842
178.79	0.0036265
178.769	-3.1263e-05
178.843	0.0036265
178.767	0.0146
178.64	0.0109
178.696	0.0073155
178.793	0.0073155
178.709	-0.0073155
178.541	-0.0036577
178.591	-0.0183
178.679	0.0036577
178.547	0.0073155
178.439	-0.0073155
178.53	-0.0036577
178.452	0.0073155
178.315	0
178.37	0.0036577
178.442	0.0036577
178.232	0
178.223	0.0036577
178.232	-0.0073155
178.046	0.022
177.99	-0.0073155
178.047	0.0073155
177.946	-0.0073155
177.882	-0.011
177.877	-0.0073467
177.856	-0.0256
177.69	0.0073155
177.685	0.0073155
177.708	-0.0073467
177.599	0
177.489	0.0073155
177.494	0.0073155
177.434	0
177.384	0.011
177.329	0
177.268	-0.003689
177.262	0.0073155
177.346	-0.0036577
177.346	0.011
177.281	0.0036577
177.341	0.0146
177.425	0.0036577
177.508	0.0147
177.614	-0.0036577
177.658	0.003689
177.688	0
177.8	0
177.973	-0.0073155
177.999	0.022
178.057	-0.0036577
178.176	0.0036577
178.362	3.1263e-05
178.478	0.0147
178.547	0.0073467
178.698	0.011
178.848	-0.0036577
178.952	0.0147
179.076	0.0147
179.274	-0.0073155
179.411	-0.0073155
179.48	0.003689
179.629	-0.0036265
179.869	0.0073467
180.243	0.0294
180.478	0.0147
180.622	3.1263e-05
180.79	-0.0036265
180.936	-0.0036265
181.139	-0.0036577
181.26	-0.0036577
181.385	0
181.583	0
181.827	0.0183
181.927	0
182.06	0.0184
182.174	-0.0072842
182.386	-0.0183
182.493	-0.0072842
182.595	0.003689
182.807	-0.0146
182.857	-0.011
182.945	0.003689
183.025	0
183.23	-0.0183
183.306	-0.0036577
183.34	0.0036577
183.399	-0.0073467
183.565	-3.1263e-05
183.676	-0.0147
183.844	-0.0184
183.874	-0.0147
183.891	-0.011
184.05	-0.007378
184.171	-6.2525e-05
184.183	0.0109
184.199	-0.0111
184.384	-0.0037515
184.462	-0.0037515
184.473	0.0109
184.598	-0.0037515
184.719	-0.0037828
184.76	-0.0037828
184.793	-0.0037828
184.913	-0.0074405
185.074	0.0035014
185.11	0.0108
185.166	-0.007503
185.284	-0.0038453
185.388	-0.0075343
185.689	-0.00021884
185.671	0.0070966
185.753	-0.0112
185.917	-0.0148
185.986	0.0034389
186.073	-0.0039078
186.11	0.0034076
186.29	0.0034076
186.29	-0.0112
186.417	-0.0039078
186.514	-0.0039078
186.646	0.0254
186.638	-0.0039391
186.73	0.0033764
186.879	0.0070028
186.924	-0.00031263
187.043	0.0033451
187.103	0.0033451
187.229	0.0107
187.195	0.0253
187.389	-0.0040016
187.421	-0.00034389
187.549	-0.00034389
187.588	0.0069403
187.708	0.0106
187.745	-0.0076906
187.777	-0.0113
187.942	-0.0076906
188.034	0.0069091
188.037	-0.00040642
188.061	0.0069091
188.244	-0.0040642
188.328	0.0032513
188.339	-0.00040642
188.5	0.0069091
188.549	0.0215
188.559	-0.00043768
188.607	0.0032201
188.806	0.0032201
188.872	0.0142
188.819	0.0105
188.921	0.0031888
189.039	0.0105
189.062	-0.0151
189.094	-0.00046894
189.233	-0.00046894
189.316	0.0068153
189.304	-0.0078157
189.373	0.0031575
189.496	0.0068153
189.539	0.0068153
189.677	0.0031263
189.771	-0.0041892
189.732	-0.0041892
189.792	-0.00053147
189.986	-0.0078469
190.005	-0.0188
189.989	-0.0078469
190.094	-0.0115
190.179	0.003095
190.186	-0.0042205
190.195	0.0104
190.295	-0.0115
