# Supplementary material for: Anaerobic endosymbiont generates energy for ciliate host by denitrification
Source: Nature. 2021 Mar 3;591(7850):445–50. doi: 10.1038/s41586-021-03297-6 (PMC7969357; doi:10.1038/s41586-021-03297-6)
Supplement: Supplementary file 14 — Source Data Extended Data Fig. 5 [file 41586_2021_3297_MOESM14_ESM.xlsx]

## Sheet: Extended Data Fig. 5
Formamide concentration (%)	Fluorescence intensity (RU)	Standard error
10	135.6	2.8
30	129.5	4.7
35	89.1	1.8
40	71.9	7
45	32.5	4.4
