# Supplementary material for: Anaerobic endosymbiont generates energy for ciliate host by denitrification
Source: Nature. 2021 Mar 3;591(7850):445–50. doi: 10.1038/s41586-021-03297-6 (PMC7969357; doi:10.1038/s41586-021-03297-6)
Supplement: Supplementary file 15 — Source Data Extended Data Fig. 7 [file 41586_2021_3297_MOESM15_ESM.xlsx]

## Sheet: Extended Data Figure 7a
Functional category	Transcription per million (TPM)
Energy production and conversion	528354
Translation, ribosomal structure and biogenesis	200690
Posttranslational modification, protein turnover, chaperones	37787.1
Not in COG	33013.1
Transcription	24257.1
Inorganic ion transport and metabolism	23036.6
Function unknown	17689.7
Replication, recombination and repair	15387.7
Intracellular trafficking, secretion, and vesicular transport	14472.4
Coenzyme transport and metabolism	14214.3
Carbohydrate transport and metabolism	7649.22
Defense mechanisms	7259.79
Lipid transport and metabolism	5273.32
Secondary metabolites biosynthesis, transport and catabolism	4729.51
Amino acid transport and metabolism	3749.07
Nucleotide transport and metabolism	2332.91
Cell wall/membrane/envelope biogenesis	1468.58
Cell cycle control, cell division, chromosome partitioning	1437.76
Signal transduction mechanisms	676.579

## Sheet: Extended Data Figure 7b
Functional category	Number of genes
Translation, ribosomal structure and biogenesis	97
Energy production and conversion	50
Not in COG	36
Posttranslational modification, protein turnover, chaperones	24
Function unknown	19
Replication, recombination and repair	14
Transcription	13
Intracellular trafficking, secretion, and vesicular transport	12
Inorganic ion transport and metabolism	11
Coenzyme transport and metabolism	11
Amino acid transport and metabolism	5
Secondary metabolites biosynthesis, transport and catabolism	4
Nucleotide transport and metabolism	4
Cell wall/membrane/envelope biogenesis	4
Defense mechanisms	3
Cell cycle control, cell division, chromosome partitioning	3
Carbohydrate transport and metabolism	2
Lipid transport and metabolism	2
Signal transduction mechanisms	1
