# Supplementary material for: Anaerobic endosymbiont generates energy for ciliate host by denitrification
Source: Nature. 2021 Mar 3;591(7850):445–50. doi: 10.1038/s41586-021-03297-6 (PMC7969357; doi:10.1038/s41586-021-03297-6)
Supplement: Supplementary file 16 — Source Data Extended Data Fig. 8 [file 41586_2021_3297_MOESM16_ESM.xlsx]

## Sheet: Extended Data Fig. 8
Experiment	Time point (hours)	30N2 production (nmol N L-1 d-1)
Bulk lake water (A)	0	0
	3.3	1.87554
	7.75	12.1159
	20.06	46.2495
	25.06	67.5699
