# Supplementary material for: Anaerobic endosymbiont generates energy for ciliate host by denitrification
Source: Nature. 2021 Mar 3;591(7850):445–50. doi: 10.1038/s41586-021-03297-6 (PMC7969357; doi:10.1038/s41586-021-03297-6)
Supplement: Supplementary file 17 — Source Data Extended Data Fig. 10 [file 41586_2021_3297_MOESM17_ESM.xlsx]

## Sheet: Extended Data Fig. 10
Accession code
WP_176604891.1
CAD29686.1
NP_597260.1
NP_586169.1
NP_586167.1
NP_586157.1
WP_010977161.1
WP_004995912.1
WP_014410625.1
WP_014363018.1
WP_017442991.1
WP_012152708.1
WP_045798941.1
WP_004597535.1
WP_024161165.1
WP_014517560.1
WP_011096845.1
WP_107685441.1
WP_010231516.1
WP_010977290.1
WP_004995670.1
WP_014410725.1
WP_012150855.1
WP_017442936.1
WP_041404689.1
WP_004597746.1
WP_011477438.1
WP_010977709.1
WP_016770338.1
WP_017442597.1
WP_041404846.1
WP_004597024.1
OJX09501.1
OYZ38537.1
PIZ33962.1
HCU06609.1
OJV13691.1
HCI57110.1
OJX07253.1
OJX10210.1
AIL13243.1
HBN22366.1
HBN22722.1
EKE09230.1
MBB65159.1
OGN62512.1
WP_125215611.1
WP_038465856.1
WP_010299901.1
WP_068467402.1
WP_018576123.1
WP_062141250.1
WP_013942850.1
WP_013944554.1
WP_013943650.1
WP_013943569.1
WP_130153563.1
WP_021757805.1
WP_042102387.1
WP_013712807.1
WP_021756588.1
WP_066483069.1
WP_080125371.1
WP_014517776.1
WP_010882994.1
WP_108896456.1
WP_032124907.1
WP_011174800.1
WP_100934699.1
WP_059059826.1
WP_006340593.1
WP_080121107.1
WP_010895317.1
WP_080122873.1
WP_035405565.1
WP_087878059.1
WP_042280868.1
WP_041941596.1
WP_075884080.1
WP_011324550.1
WP_080141719.1
WP_014541221.1
WP_021828277.1
WP_006343113.1
WP_011097058.1
WP_013747357.1
WP_080121980.1
WP_082192284.1
WP_080128385.1
WP_072667853.1
WP_009873033.1
WP_012727795.1
WP_009871413.1
WP_071804417.1
WP_006344068.1
WP_015506544.1
WP_009873532.1
WP_082198708.1
WP_082196780.1
WP_010230191.1
WP_032112829.1
WP_131744289.1
WP_011006397.1
WP_041018366.1
WP_117274230.1
WP_098038224.1
WP_138107529.1
WP_041017341.1
WP_020370051.1
WP_085783744.1
WP_011458125.1
WP_011190552.1
WP_004599717.1
WP_014411976.1
WP_042239794.1
WP_039386022.1
WP_044881792.1
WP_101745648.1
WP_085784048.1
WP_032139269.1
WP_016769753.1
WP_012719352.1
WP_016917366.1
WP_012013291.1
WP_029374421.1
WP_012151548.1
WP_114544029.1
WP_011478005.1
WP_066016496.1
WP_088244474.1
WP_013950719.1
WP_045917786.1
WP_109235054.1
WP_045799871.1
WP_020581367.1
WP_045917909.1
WP_014391766.1
WP_045912127.1
WP_045799376.1
WP_012152377.1
WP_032073780.1
WP_045918517.1
WP_012461410.1
WP_045913898.1
WP_064591413.1
WP_014409826.1
WP_014408143.1
WP_040256787.1
WP_057700356.1
WP_014412084.1
WP_013181317.1
XP_009037704.1
WP_041621135.1
WP_017443549.1
WP_004996827.1
WP_014013803.1
WP_010420545.1
WP_014410317.1
WP_064462935.1
WP_045805938.1
WP_029374502.1
WP_064429522.1
WP_014273134.1
WP_103897352.1
WP_014120469.1
WP_012736586.1
WP_012150309.1
WP_014364363.1
WP_010976765.1
WP_098038887.1
WP_108839848.1
WP_064643769.1
WP_108623657.1
WP_077181497.1
WP_019230826.1
WP_062811025.1
WP_075884071.1
WP_011174791.1
XP_005707402.1
WP_045797469.1
XP_005536231.1
WP_012148204.1
WP_014363523.1
WP_075065625.1
WP_042280889.1
WP_106874067.1
WP_040055857.1
WP_031934367.1
WP_094649381.1
WP_032742269.1
WP_047263956.1
XP_009388534.1
WP_042102375.1
WP_012778542.1
XP_020166431.1
XP_021315578.1
NP_001140537.1
XP_003569451.1
XP_008681386.1
XP_004951502.1
WP_044881208.1
XP_015626642.1
XP_025799098.1
WP_068467427.1
WP_052038612.1
XP_003571578.1
WP_042241994.1
WP_006341708.1
WP_103846817.1
WP_039383352.1
WP_050780884.1
WP_070065281.1
WP_032124896.1
WP_011526090.1
WP_081392162.1
XP_009381260.1
XP_006838934.1
XP_002974477.2
XP_002990822.2
XP_013641493.1
XP_020155953.1
XP_009148947.1
XP_013749936.1
XP_020867926.1
XP_013604974.1
XP_010476640.1
NP_173003.1
XP_010497204.1
XP_013587434.1
XP_002292665.1
XP_009110479.1
XP_013677738.1
XP_018451356.1
XP_018487922.1
XP_015689285.1
XP_005643478.1
WP_059059814.1
XP_020685837.1
XP_006416899.1
XP_006389778.1
XP_006307012.1
XP_011401420.1
XP_004235723.1
WP_011174790.1
WP_011175035.1
WP_044045111.1
NP_178146.1
XP_002947450.1
XP_015070112.1
WP_068467429.1
WP_004998312.1
XP_009106762.1
XP_013591545.1
XP_020097184.1
XP_013743055.1
XP_020088457.1
XP_013591616.1
XP_006341665.1
XP_018445954.1
XP_006646147.2
XP_013648564.1
XP_016562752.1
WP_053351043.1
XP_008785487.1
WP_014362908.1
XP_004969309.1
XP_009104454.1
XP_010914961.1
WP_012719774.1
WP_041078602.1
WP_014392438.1
NP_001274794.1
WP_014410778.1
WP_012150908.1
XP_016473670.1
WP_014364774.1
XP_010925271.1
XP_009407647.1
XP_009758418.1
XP_015061104.1
WP_012736807.1
WP_042280890.1
XP_009624271.1
XP_004252326.1
XP_016470668.1
WP_010977341.1
WP_014408739.1
XP_019244126.1
NP_001147851.1
